# Supplementary material for: Di-tert-butyl­tin(IV)–hydroxide–iodide, t Bu2Sn(OH)I, the last missing member in the series of pure di-tert-butyl­tin(IV)–hydroxide–halides
Source: Acta Crystallogr E Crystallogr Commun. 2022 May 20;78(Pt 6):633–7. doi: 10.1107/S205698902200514X (PMC9431778; doi:10.1107/S205698902200514X)
Supplement: Supplementary file 1 [file e-78-00633-sup1.cif]

##############################################################################
#                                                                            #
# This CIF contains the data in a paper accepted for publication in          #
# Acta Crystallographica Section E. It conforms to the requirements of       #
# Notes for Authors for Acta Crystallographica Section E, and has been       #
# peer reviewed under the auspices of the IUCr Commission on Journals.       #
#                                                                            #
# Full details of the Crystallographic Information File format               #
# are given in the paper "The Crystallographic Information File (CIF):       #
# a New Standard Archive File for Crystallography" by S. R. Hall, F. H.      #
# Allen and I. D. Brown [Acta Cryst. (1991), A47, 655-685].                  #
#                                                                            #
# The current version of the core CIF dictionary is obtainable from          #
# ftp://ftp.iucr.org/pub/cif_core.dic.                                       #
#                                                                            #
# Software is freely available for graphical display of the structure(s)     #
# in this CIF. For information consult the CIF software page                 #
# http://www.iucr.org/resources/cif/software.                                #
#                                                                            #
# This file may be used for bona fide research purposes within the           #
# scientific community so long as proper attribution is given to the journal # 
# article from which it was obtained.                                        #
#                                                                            #
##############################################################################
data_I
_audit_creation_method     'SHELXL-2014/7'
_journal_date_recd_electronic     2022-05-02
_journal_date_accepted     2022-05-12
_journal_name_full     'Acta Crystallographica, Section E'
_journal_year     2022
_journal_volume     78
_journal_issue      6
_journal_page_first     0
_journal_page_last     0
_journal_paper_category     GM
_journal_paper_doi     10.1107/S205698902200514X
_journal_coeditor_code     WM5646
_publ_contact_author_name     'Hans Reuter'
_publ_contact_author_address
;
Chemistry
Osnabr\"uck University
Barabarstr. 7
49069 Osnabr\"uck
Germany
;
_publ_contact_author_email     'hreuter@uos.de'
_publ_contact_author_fax     ?
_publ_contact_author_phone     ?
_publ_section_title
;
Di-<i>t</i>-butyltin(IV)-hydroxide-iodide, <i>^t^</i>Bu~2~Sn(OH)I, the last
missing member in the series of pure
di-<i>t</i>-butyltin(IV)-hydroxide-halides
;
loop_
    _publ_author_name
    _publ_author_footnote
    _publ_author_address
    'Reuter, Hans' .
;
Chemistry
Osnabr\"uck University
Barbarastr. 7
49069 Osnabr\"uck
Germany
;
_publ_section_synopsis
;
The crystal structure of di-<i>tert</i>-butylhydroxidoiodidotin(IV),
[Sn(C~4~H~9~)~2~I(OH)] or <i>^t^</i>Bu~2~Sn(OH)I, consists of centrosymmetric
dimers exhibiting the characteristic structural features of
diorganotin(IV)-hydroxide-halides.
;
_chemical_name_systematic
;
Di-<i>tert</i>-butylhydroxidoiodidotin(IV)
;
_chemical_name_common     ?
_chemical_formula_moiety     'C8 H19 I1 O1 Sn1'
_chemical_formula_sum     'C8 H19 I O Sn'
_chemical_formula_iupac     '[Sn (C4 H9)2 I (O H)]'
_chemical_formula_weight     376.82
_chemical_melting_point     ?
_space_group_crystal_system     monoclinic
_space_group_name_H-M_alt     'P 21/n'
_space_group_name_Hall     '-P 2yn'
loop_
    _space_group_symop_operation_xyz
    'x, y, z'
    '-x+1/2, y+1/2, -z+1/2'
    '-x, -y, -z'
    'x-1/2, -y-1/2, z-1/2'
_cell_length_a     8.4903(4)
_cell_length_b     10.8848(5)
_cell_length_c     13.5107(6)
_cell_angle_alpha     90
_cell_angle_beta     101.881(2)
_cell_angle_gamma     90
_cell_volume     1221.85(10)
_cell_formula_units_Z     4
_cell_measurement_reflns_used     9771
_cell_measurement_theta_min     2.42
_cell_measurement_theta_max     29.20
_cell_measurement_temperature     100(2)
_exptl_crystal_description     block
_exptl_crystal_colour     yellow
_exptl_crystal_size_max     0.239
_exptl_crystal_size_mid     0.120
_exptl_crystal_size_min     0.085
_exptl_crystal_density_diffrn     2.048
_exptl_crystal_density_meas     ?
_exptl_crystal_density_method     ?
_exptl_crystal_F_000     712
_exptl_absorpt_coefficient_mu     4.575
_exptl_absorpt_correction_type     multi-scan
_exptl_absorpt_process_details
;
(<i>SADABS</i>; Krause <i>et al.</i>,  2015)
;
_exptl_absorpt_correction_T_min     0.457
_exptl_absorpt_correction_T_max     0.715
_diffrn_ambient_temperature     100(2)
_diffrn_source     ?
_diffrn_radiation_type     MoK\a
_diffrn_radiation_wavelength     0.71073
_diffrn_measurement_device_type     'Bruker APEXII CCD'
_diffrn_measurement_method     '\f and \w scans'
_diffrn_detector_area_resol_mean     ?
_diffrn_reflns_number     48755
_diffrn_reflns_av_R_equivalents     0.0644
_diffrn_reflns_av_unetI/netI     0.0220
_diffrn_reflns_theta_min     2.613
_diffrn_reflns_theta_max     27.999
_diffrn_reflns_theta_full     25.242
_diffrn_measured_fraction_theta_max     1.000
_diffrn_measured_fraction_theta_full     1.000
_diffrn_reflns_limit_h_min     -11
_diffrn_reflns_limit_h_max     11
_diffrn_reflns_limit_k_min     -14
_diffrn_reflns_limit_k_max     13
_diffrn_reflns_limit_l_min     -17
_diffrn_reflns_limit_l_max     17
_refine_special_details     ?
_reflns_number_total     2950
_reflns_number_gt     2761
_reflns_threshold_expression     'I > 2\s(I)'
_refine_ls_structure_factor_coef     Fsqd
_refine_ls_matrix_type     full
_refine_ls_R_factor_all     0.0184
_refine_ls_R_factor_gt     0.0161
_refine_ls_wR_factor_gt     0.0361
_refine_ls_wR_factor_ref     0.0369
_refine_ls_goodness_of_fit_ref     1.082
_refine_ls_restrained_S_all     1.082
_refine_ls_number_reflns     2950
_refine_ls_number_parameters     114
_refine_ls_number_restraints     0
_refine_ls_hydrogen_treatment     constr
_refine_ls_weighting_scheme     calc
_refine_ls_weighting_details
              'w=1/[\s^2^(Fo^2^)+(0.0075P)^2^+1.3137P] where P=(Fo^2^+2Fc^2^)/3'
_atom_sites_solution_hydrogens     mixed
_atom_sites_solution_primary     direct
_atom_sites_solution_secondary     ?
_refine_ls_shift/su_max     0.003
_refine_ls_shift/su_mean     0.000
_refine_diff_density_max     0.852
_refine_diff_density_min     -0.489
_refine_ls_extinction_method
;
SHELXL-2014/7 (Sheldrick 2015
;
_refine_ls_extinction_coef     0.00139(11)
_refine_ls_extinction_expression
                                  'Fc^*^=kFc[1+0.001xFc^2^\l^3^/sin(2\q)]^-1/4^'
loop_
    _atom_type_symbol
    _atom_type_description
    _atom_type_scat_dispersion_real
    _atom_type_scat_dispersion_imag
    _atom_type_scat_source
    'C' 'C' 0.0033 0.0016
                         'International Tables Vol C Tables 4.2.6.8 and 6.1.1.4'
    'H' 'H' 0.0000 0.0000
                         'International Tables Vol C Tables 4.2.6.8 and 6.1.1.4'
    'O' 'O' 0.0106 0.0060
                         'International Tables Vol C Tables 4.2.6.8 and 6.1.1.4'
    'Sn' 'Sn' -0.6537 1.4246
                         'International Tables Vol C Tables 4.2.6.8 and 6.1.1.4'
    'I' 'I' -0.4742 1.8119
                         'International Tables Vol C Tables 4.2.6.8 and 6.1.1.4'
_computing_data_collection
;
APEX2 (Bruker, 2009)
;
_computing_cell_refinement
;
SAINT (Bruker, 2009)
;
_computing_data_reduction
;
SAINT (Bruker, 2009)
;
_computing_structure_solution
;
SHELXS (Sheldrick, 2008)
;
_computing_structure_refinement
;
SHELXL (Sheldrick, 2015)
;
_computing_molecular_graphics
;
DIAMOND (Brandenburg, 2006) and Mercury (Macrae <i>et al.</i>,
2020)
;
_computing_publication_material
;
publCIF (Westrip, 2010)
;
loop_
    _atom_site_type_symbol
    _atom_site_label
    _atom_site_fract_x
    _atom_site_fract_y
    _atom_site_fract_z
    _atom_site_U_iso_or_equiv
    _atom_site_adp_type
    _atom_site_calc_flag
    _atom_site_occupancy
    _atom_site_disorder_assembly
    _atom_site_disorder_group
    I I1 0.31459(2) 0.21150(2) 0.53430(2) 0.01973(5) Uani d 1 . .
    Sn Sn1 0.06240(2) 0.37120(2) 0.43364(2) 0.01006(5) Uani d 1 . .
    C C21 0.1879(2) 0.44568(19) 0.32082(15) 0.0137(4) Uani d 1 . .
    C C22 0.2375(3) 0.3375(2) 0.26155(17) 0.0193(5) Uani d 1 . .
    H H22A 0.1409 0.2956 0.2247 0.032(4) Uiso calc 1 . .
    H H22B 0.3027 0.2798 0.3086 0.032(4) Uiso calc 1 . .
    H H22C 0.3004 0.3679 0.2135 0.032(4) Uiso calc 1 . .
    C C23 0.3377(3) 0.5141(2) 0.37485(17) 0.0190(4) Uani d 1 . .
    H H23A 0.3972 0.5445 0.3249 0.023(4) Uiso calc 1 . .
    H H23B 0.4064 0.4582 0.4218 0.023(4) Uiso calc 1 . .
    H H23C 0.3059 0.5835 0.4126 0.023(4) Uiso calc 1 . .
    C C24 0.0749(3) 0.5304(2) 0.24902(16) 0.0190(4) Uani d 1 . .
    H H24A 0.1273 0.5569 0.1944 0.027(4) Uiso calc 1 . .
    H H24B 0.0495 0.6025 0.2863 0.027(4) Uiso calc 1 . .
    H H24C -0.0246 0.4863 0.2203 0.027(4) Uiso calc 1 . .
    C C11 -0.1328(3) 0.23567(19) 0.40781(16) 0.0153(4) Uani d 1 . .
    C C12 -0.2895(3) 0.2973(2) 0.35517(19) 0.0233(5) Uani d 1 . .
    H H12A -0.2754 0.3331 0.2910 0.029(4) Uiso calc 1 . .
    H H12B -0.3175 0.3623 0.3987 0.029(4) Uiso calc 1 . .
    H H12C -0.3759 0.2362 0.3421 0.029(4) Uiso calc 1 . .
    C C13 -0.0867(3) 0.1346(2) 0.34001(18) 0.0214(5) Uani d 1 . .
    H H13A -0.0798 0.1697 0.2742 0.028(4) Uiso calc 1 . .
    H H13B -0.1687 0.0699 0.3304 0.028(4) Uiso calc 1 . .
    H H13C 0.0178 0.0997 0.3721 0.028(4) Uiso calc 1 . .
    C C14 -0.1500(3) 0.1809(2) 0.50925(18) 0.0236(5) Uani d 1 . .
    H H14A -0.2351 0.1185 0.4979 0.029(4) Uiso calc 1 . .
    H H14B -0.1781 0.2461 0.5526 0.029(4) Uiso calc 1 . .
    H H14C -0.0480 0.1431 0.5423 0.029(4) Uiso calc 1 . .
    O O1 0.09927(17) 0.46366(13) 0.56977(10) 0.0150(3) Uani d 1 . .
    H H1 0.1841 0.4272 0.6190 0.070(12) Uiso d 1 . .
loop_
    _atom_site_aniso_label
    _atom_site_aniso_U_11
    _atom_site_aniso_U_22
    _atom_site_aniso_U_33
    _atom_site_aniso_U_12
    _atom_site_aniso_U_13
    _atom_site_aniso_U_23
    I1 0.02092(9) 0.01756(8) 0.01844(8) 0.00750(5) -0.00125(6) 0.00161(5)
    Sn1 0.01100(8) 0.00881(8) 0.01046(7) 0.00010(5) 0.00239(5) -0.00050(5)
    C21 0.0164(10) 0.0130(10) 0.0128(9) -0.0014(8) 0.0051(8) -0.0012(8)
    C22 0.0235(12) 0.0175(11) 0.0188(11) -0.0001(9) 0.0085(9) -0.0039(9)
    C23 0.0180(11) 0.0196(11) 0.0206(11) -0.0048(9) 0.0067(9) -0.0020(9)
    C24 0.0236(11) 0.0176(11) 0.0158(10) 0.0020(9) 0.0040(9) 0.0041(8)
    C11 0.0170(10) 0.0131(10) 0.0171(10) -0.0037(8) 0.0064(8) -0.0040(8)
    C12 0.0153(11) 0.0226(12) 0.0308(13) -0.0029(9) 0.0018(9) -0.0057(10)
    C13 0.0223(12) 0.0173(11) 0.0255(12) -0.0036(9) 0.0070(9) -0.0083(9)
    C14 0.0295(13) 0.0198(12) 0.0250(12) -0.0054(10) 0.0135(10) 0.0012(9)
    O1 0.0166(7) 0.0147(7) 0.0126(7) 0.0047(6) 0.0004(6) -0.0021(6)
_geom_special_details
;
 All esds (except the esd in the dihedral angle between two l.s. planes)
 are estimated using the full covariance matrix.  The cell esds are taken
 into account individually in the estimation of esds in distances, angles
 and torsion angles; correlations between esds in cell parameters are only
 used when they are defined by crystal symmetry.  An approximate (isotropic)
 treatment of cell esds is used for estimating esds involving l.s. planes.
;
loop_
    _geom_bond_atom_site_label_1
    _geom_bond_atom_site_label_2
    _geom_bond_site_symmetry_2
    _geom_bond_distance
    _geom_bond_publ_flag
    I1 Sn1 . 2.8734(2) ?
    Sn1 O1 . 2.06310(10)
                       ?
    Sn1 C21 . 2.187(2) ?
    Sn1 C11 . 2.193(2) ?
    Sn1 O1 3_566 2.25640(10)
                           ?
    C21 C23 . 1.524(3) ?
    C21 C24 . 1.526(3) ?
    C21 C22 . 1.531(3) ?
    C22 H22A . 0.9800 ?
    C22 H22B . 0.9800 ?
    C22 H22C . 0.9800 ?
    C23 H23A . 0.9800 ?
    C23 H23B . 0.9800 ?
    C23 H23C . 0.9800 ?
    C24 H24A . 0.9800 ?
    C24 H24B . 0.9800 ?
    C24 H24C . 0.9800 ?
    C11 C12 . 1.528(3) ?
    C11 C14 . 1.529(3) ?
    C11 C13 . 1.533(3) ?
    C12 H12A . 0.9800 ?
    C12 H12B . 0.9800 ?
    C12 H12C . 0.9800 ?
    C13 H13A . 0.9800 ?
    C13 H13B . 0.9800 ?
    C13 H13C . 0.9800 ?
    C14 H14A . 0.9800 ?
    C14 H14B . 0.9800 ?
    C14 H14C . 0.9800 ?
    O1 Sn1 3_566 2.2563(14) ?
    O1 H1 . 0.9600 ?
loop_
    _geom_angle_atom_site_label_1
    _geom_angle_atom_site_label_2
    _geom_angle_atom_site_label_3
    _geom_angle_site_symmetry_1
    _geom_angle_site_symmetry_3
    _geom_angle
    _geom_angle_publ_flag
    O1 Sn1 C21 . . 115.73(7) ?
    O1 Sn1 C11 . . 116.17(7) ?
    C21 Sn1 C11 . . 126.81(8) ?
    O1 Sn1 O1 . 3_566 67.02(6) ?
    C21 Sn1 O1 . 3_566 94.13(7) ?
    C11 Sn1 O1 . 3_566 95.51(7) ?
    O1 Sn1 I1 . . 84.93(4) ?
    C21 Sn1 I1 . . 97.57(5) ?
    C11 Sn1 I1 . . 97.67(6) ?
    O1 Sn1 I1 3_566 . 151.94(4) ?
    C23 C21 C24 . . 111.25(18) ?
    C23 C21 C22 . . 109.50(17) ?
    C24 C21 C22 . . 109.69(17) ?
    C23 C21 Sn1 . . 109.00(13) ?
    C24 C21 Sn1 . . 109.55(13) ?
    C22 C21 Sn1 . . 107.78(14) ?
    C21 C22 H22A . . 109.5 ?
    C21 C22 H22B . . 109.5 ?
    H22A C22 H22B . . 109.5 ?
    C21 C22 H22C . . 109.5 ?
    H22A C22 H22C . . 109.5 ?
    H22B C22 H22C . . 109.5 ?
    C21 C23 H23A . . 109.5 ?
    C21 C23 H23B . . 109.5 ?
    H23A C23 H23B . . 109.5 ?
    C21 C23 H23C . . 109.5 ?
    H23A C23 H23C . . 109.5 ?
    H23B C23 H23C . . 109.5 ?
    C21 C24 H24A . . 109.5 ?
    C21 C24 H24B . . 109.5 ?
    H24A C24 H24B . . 109.5 ?
    C21 C24 H24C . . 109.5 ?
    H24A C24 H24C . . 109.5 ?
    H24B C24 H24C . . 109.5 ?
    C12 C11 C14 . . 110.71(19) ?
    C12 C11 C13 . . 109.99(18) ?
    C14 C11 C13 . . 109.84(19) ?
    C12 C11 Sn1 . . 109.60(14) ?
    C14 C11 Sn1 . . 109.16(14) ?
    C13 C11 Sn1 . . 107.47(14) ?
    C11 C12 H12A . . 109.5 ?
    C11 C12 H12B . . 109.5 ?
    H12A C12 H12B . . 109.5 ?
    C11 C12 H12C . . 109.5 ?
    H12A C12 H12C . . 109.5 ?
    H12B C12 H12C . . 109.5 ?
    C11 C13 H13A . . 109.5 ?
    C11 C13 H13B . . 109.5 ?
    H13A C13 H13B . . 109.5 ?
    C11 C13 H13C . . 109.5 ?
    H13A C13 H13C . . 109.5 ?
    H13B C13 H13C . . 109.5 ?
    C11 C14 H14A . . 109.5 ?
    C11 C14 H14B . . 109.5 ?
    H14A C14 H14B . . 109.5 ?
    C11 C14 H14C . . 109.5 ?
    H14A C14 H14C . . 109.5 ?
    H14B C14 H14C . . 109.5 ?
    Sn1 O1 Sn1 . 3_566 112.98(6) ?
    Sn1 O1 H1 . . 111.7 ?
    Sn1 O1 H1 3_566 . 135.3 ?
loop_
    _geom_hbond_atom_site_label_D
    _geom_hbond_atom_site_label_H
    _geom_hbond_atom_site_label_A
    _geom_hbond_site_symmetry_A
    _geom_hbond_distance_DH
    _geom_hbond_distance_HA
    _geom_hbond_distance_DA
    _geom_hbond_angle_DHA
    O1 H1 I1 . 0.96 2.93 3.3862(14) 110.6
_shelx_space_group_comment
;
The symmetry employed for this shelxl refinement is uniquely defined
by the following loop, which should always be used as a source of
symmetry information in preference to the above space-group names.
They are only intended as comments.
;
_shelx_estimated_absorpt_T_min     0.408
_shelx_estimated_absorpt_T_max     0.697
_shelx_hkl_file
;
  -1   0   0    0.00    0.07
   1   0   0    0.10    0.09
  -1   0   0    0.09    0.08
   1   0   0    0.26    0.11
  -1   0   0    0.01    0.05
  -1   0   0   -0.04    0.04
   1   0   0    0.02    0.05
   1   0   0    0.04    0.07
   1   0   0    0.25    0.09
  -1   0   0    0.07    0.06
  -1   0   0    0.02    0.06
  -1   0   0    0.03    0.08
  -1   0   0    0.12    0.09
   1   0   0   -0.03    0.07
  -2   0   0   20.47    1.55
  -2   0   0   23.81    1.81
   2   0   0   19.62    1.78
  -2   0   0   21.40    1.57
   2   0   0   24.50    1.58
   2   0   0   20.90    1.72
  -2   0   0   22.97    1.66
  -2   0   0   21.40    1.79
   2   0   0   18.75    1.68
  -2   0   0   20.68    1.53
   2   0   0   19.56    1.77
  -2   0   0   20.50    1.70
   2   0   0   24.02    1.54
  -2   0   0   23.25    1.71
   2   0   0   19.09    1.71
  -2   0   0   22.43    1.76
  -2   0   0   21.93    1.72
   2   0   0   19.96    1.79
  -2   0   0   22.63    1.70
   2   0   0   20.90    1.68
   3   0   0   -0.08    0.19
  -3   0   0    0.93    0.20
   3   0   0   -0.10    0.16
  -3   0   0   -0.03    0.22
   3   0   0    0.67    0.31
  -3   0   0   -0.26    0.20
  -3   0   0    0.06    0.21
  -3   0   0    0.08    0.17
  -3   0   0    0.27    0.26
  -3   0   0    0.22    0.17
  -3   0   0   -0.04    0.20
   3   0   0    0.11    0.20
  -3   0   0    0.69    0.24
   3   0   0    0.29    0.22
   3   0   0    0.29    0.25
  -3   0   0    0.28    0.28
  -3   0   0    0.10    0.24
   3   0   0   -0.22    0.23
   3   0   0   -0.26    0.18
  -4   0   0   18.52    1.43
  -4   0   0   20.14    1.58
  -4   0   0   18.26    1.58
   4   0   0   17.23    1.63
  -4   0   0   17.46    1.65
   4   0   0   20.23    1.75
   4   0   0   16.35    1.64
  -4   0   0   21.31    1.68
  -4   0   0   20.79    1.77
   4   0   0   18.45    1.61
  -4   0   0   20.14    1.47
   4   0   0   17.06    1.72
   4   0   0   17.37    1.60
  -4   0   0   17.84    1.72
   4   0   0   20.35    1.48
   4   0   0   15.85    1.64
   4   0   0   18.47    1.50
  -4   0   0   17.23    1.70
   4   0   0   18.19    1.60
  -4   0   0   18.61    1.61
  -5   0   0    0.02    0.24
   5   0   0   -0.29    0.29
   5   0   0    0.54    0.37
  -5   0   0    0.10    0.34
  -5   0   0    0.03    0.32
  -5   0   0    0.10    0.27
  -5   0   0    0.73    0.28
  -5   0   0   -0.25    0.28
   5   0   0    0.68    0.34
   5   0   0    1.30    0.38
   5   0   0    0.27    0.31
   5   0   0    0.11    0.20
  -5   0   0    0.44    0.35
  -5   0   0   -0.15    0.27
   5   0   0    0.07    0.28
  -5   0   0   -0.13    0.24
  -5   0   0    0.24    0.36
   5   0   0    0.03    0.28
   5   0   0    0.20    0.33
  -6   0   0    1.03    0.41
  -6   0   0    0.51    0.45
   6   0   0    1.42    0.45
   6   0   0    0.61    0.46
  -6   0   0   -0.17    0.33
   6   0   0    0.14    0.40
  -6   0   0    0.44    0.38
   6   0   0    0.42    0.41
   6   0   0    0.65    0.37
  -6   0   0    0.36    0.30
   6   0   0    0.28    0.38
   6   0   0    0.32    0.38
  -6   0   0    0.66    0.43
  -6   0   0    0.60    0.40
   6   0   0    0.78    0.25
  -6   0   0    1.17    0.45
  -6   0   0   -0.46    0.38
   6   0   0    1.20    0.41
  -7   0   0    1.08    0.43
  -7   0   0    0.33    0.35
  -7   0   0   -0.01    0.47
  -7   0   0   -0.11    0.47
   7   0   0   -0.82    0.32
   7   0   0   -0.14    0.21
   7   0   0    0.17    0.45
   7   0   0   -0.41    0.44
  -7   0   0    0.01    0.49
   7   0   0    0.30    0.45
  -7   0   0    0.59    0.41
   7   0   0   -0.35    0.39
   7   0   0    0.24    0.44
  -7   0   0    0.19    0.38
   7   0   0    0.10    0.41
  -7   0   0   -0.10    0.40
  -8   0   0  243.08   20.24
  -8   0   0  280.71   20.29
   8   0   0  288.55   21.33
  -8   0   0  245.34   18.54
   8   0   0  283.27   20.36
  -8   0   0  280.84   21.29
  -9   0   0    0.46    0.62
   9   0   0   -0.41    0.37
   9   0   0   -0.50    0.57
  -9   0   0   -0.15    0.49
  -9   0   0    0.56    0.44
  -9   0   0   -0.05    0.64
   9   0   0   -0.14    0.55
  10   0   0    0.26    0.73
 -10   0   0    1.32    0.53
  10   0   0    1.21    0.49
 -10   0   0    1.90    0.96
 -10   0   0    0.98    0.83
  10   0   0   -0.42    0.54
  11   0   0   -1.27    0.64
 -11   0   0   -0.54    0.43
  11   0   0   -0.57    0.42
 -11   0   0   -0.62    0.75
   0  -1   0   -0.03    0.05
  -1  -1   0  197.17   16.70
  -1  -1   0  216.40   16.07
   1  -1   0  206.76   16.71
  -1  -1   0  215.69   16.01
   1  -1   0  215.46   16.78
  -1  -1   0  228.97   16.32
  -1  -1   0  242.83   14.85
  -1  -1   0  223.53   16.01
  -1  -1   0  228.15   16.78
  -1  -1   0  190.08   15.05
  -1  -1   0  234.04   16.73
   1  -1   0  198.95   15.89
   1  -1   0  209.63   16.72
  -1  -1   0  237.66   14.88
  -1  -1   0  201.39   15.88
  -1  -1   0  206.13   16.77
   1  -1   0  224.03   15.99
  -1   1   0  190.42   16.71
  -1   1   0  200.78   16.07
  -1   1   0  206.53   15.89
  -1   1   0  234.84   15.89
   1   1   0  240.49   16.25
   1   1   0  202.03   16.22
   1   1   0  250.39   16.78
   1   1   0  212.13   16.00
   1   1   0  225.22   16.33
   1   1   0  225.68   16.73
  -1   1   0  215.21   16.24
   1   1   0  222.97   15.89
  -1   1   0  210.13   15.07
   1   1   0  230.70   15.89
  -1   1   0  210.57   16.23
   1   1   0  231.37   15.07
   2  -1   0   37.19    3.47
   2  -1   0   35.25    3.33
  -2  -1   0   41.35    3.52
  -2  -1   0   49.10    3.39
  -2  -1   0   46.10    3.05
  -2  -1   0   47.07    3.51
   2  -1   0   43.44    3.28
  -2  -1   0   38.38    3.33
  -2  -1   0   39.00    3.11
  -2  -1   0   41.58    3.47
  -2  -1   0   44.08    3.34
   2  -1   0   39.10    3.05
  -2  -1   0   48.28    3.37
   2  -1   0   44.80    3.47
  -2  -1   0   43.35    3.50
   2  -1   0   43.15    3.33
  -2  -1   0   40.33    3.35
   2  -1   0   44.44    3.30
   2  -1   0   41.60    3.50
  -2  -1   0   47.51    3.30
   2  -1   0   50.01    3.40
  -2   1   0   45.92    3.04
   2   1   0   37.35    3.03
  -2   1   0   50.26    3.31
  -2   1   0   45.32    3.34
  -2   1   0   41.60    3.27
  -2   1   0   41.84    3.32
   2   1   0   45.69    3.49
  -2   1   0   44.74    3.10
  -2   1   0   46.98    3.52
  -2   1   0   43.96    3.50
  -2   1   0   41.42    3.46
   2   1   0   40.00    3.50
   2   1   0   48.71    3.37
   2   1   0   47.11    3.31
  -2   1   0   49.46    3.47
   2   1   0   43.81    3.03
  -2   1   0   50.42    3.36
   2   1   0   38.95    3.44
   2   1   0   48.33    3.34
   2   1   0   45.15    3.37
   2   1   0   43.01    3.36
   2   1   0   43.30    3.11
   2   1   0   48.02    3.30
  -2   1   0   38.14    3.36
   2   1   0   44.62    3.49
   2   1   0   45.32    3.38
  -3  -1   0    3.32    0.37
   3  -1   0    2.44    0.36
   3  -1   0    2.71    0.35
   3  -1   0    3.13    0.44
  -3  -1   0    2.38    0.40
  -3  -1   0    3.06    0.46
  -3  -1   0    3.24    0.42
   3  -1   0    2.36    0.38
   3  -1   0    2.38    0.39
   3  -1   0    3.50    0.42
  -3  -1   0    2.68    0.47
  -3  -1   0    2.71    0.38
   3  -1   0    3.32    0.46
  -3  -1   0    3.61    0.42
   3  -1   0    2.61    0.47
  -3  -1   0    3.53    0.47
   3  -1   0    3.01    0.46
  -3  -1   0    3.14    0.35
   3  -1   0    3.01    0.48
  -3   1   0    2.66    0.32
  -3   1   0    2.85    0.47
  -3   1   0    2.84    0.43
   3   1   0    3.44    0.33
   3   1   0    3.17    0.43
  -3   1   0    3.60    0.50
   3   1   0    3.43    0.43
   3   1   0    2.64    0.41
  -3   1   0    3.01    0.45
  -3   1   0    2.74    0.40
   3   1   0    2.27    0.35
   3   1   0    2.94    0.46
  -3   1   0    2.85    0.43
  -3   1   0    2.61    0.32
  -3   1   0    2.89    0.41
   3   1   0    2.60    0.48
   3   1   0    3.47    0.42
  -3   1   0    3.12    0.38
  -3   1   0    2.60    0.40
   3   1   0    3.09    0.40
  -3   1   0    2.31    0.31
   3   1   0    2.64    0.46
  -3   1   0    2.47    0.37
   3   1   0    3.24    0.41
   4  -1   0  437.30   33.03
   4  -1   0  394.58   34.50
   4  -1   0  398.52   34.38
  -4  -1   0  463.94   32.67
   4  -1   0  421.07   32.64
   4  -1   0  416.89   30.50
  -4  -1   0  512.10   30.51
  -4  -1   0  455.34   33.38
   4  -1   0  466.71   32.99
   4  -1   0  525.14   32.74
  -4  -1   0  501.25   34.58
   4  -1   0  449.49   33.42
  -4  -1   0  489.56   33.06
  -4  -1   0  436.41   32.93
  -4  -1   0  449.99   30.97
  -4  -1   0  452.75   32.70
  -4  -1   0  432.27   34.51
  -4   1   0  418.99   34.34
   4   1   0  480.27   33.01
  -4   1   0  403.43   30.92
   4   1   0  378.39   34.35
  -4   1   0  391.41   32.66
   4   1   0  453.60   34.54
   4   1   0  438.57   34.33
  -4   1   0  418.21   34.37
  -4   1   0  463.23   30.48
   4   1   0  424.07   33.03
  -4   1   0  453.22   32.94
   4   1   0  443.68   33.35
   4   1   0  450.83   32.69
   4   1   0  487.27   33.45
  -4   1   0  432.82   34.50
  -4   1   0  420.17   33.02
   4   1   0  447.55   32.66
  -4   1   0  436.86   33.38
   4   1   0  511.36   33.42
  -4   1   0  483.70   33.36
  -5  -1   0    2.65    0.56
   5  -1   0    2.77    0.53
  -5  -1   0    3.40    0.48
  -5  -1   0    2.46    0.54
  -5  -1   0    3.44    0.63
  -5  -1   0    4.56    0.58
  -5  -1   0    3.80    0.58
   5  -1   0    2.48    0.53
  -5  -1   0    2.93    0.64
   5  -1   0    2.92    0.51
   5  -1   0    3.25    0.47
   5  -1   0    2.85    0.58
  -5  -1   0    2.42    0.57
  -5  -1   0    3.70    0.46
  -5  -1   0    3.60    0.59
   5  -1   0    2.23    0.60
  -5  -1   0    2.92    0.54
   5  -1   0    2.41    0.60
   5  -1   0    3.04    0.62
   5   1   0    2.65    0.52
   5   1   0    3.59    0.64
  -5   1   0    3.69    0.58
  -5   1   0    4.43    0.46
   5   1   0    3.49    0.57
   5   1   0    3.80    0.55
   5   1   0    3.44    0.43
  -5   1   0    2.78    0.63
  -5   1   0    2.50    0.47
   5   1   0    3.50    0.66
   5   1   0    3.22    0.66
  -5   1   0    2.15    0.59
  -5   1   0    2.68    0.59
  -5   1   0    3.43    0.55
   5   1   0    3.66    0.56
   5   1   0    3.69    0.56
  -5   1   0    3.81    0.58
  -5   1   0    3.51    0.55
  -5   1   0    2.97    0.57
  -6  -1   0    1.06    0.53
   6  -1   0    0.69    0.39
  -6  -1   0    0.48    0.40
  -6  -1   0    1.09    0.44
   6  -1   0    0.86    0.36
  -6  -1   0    0.70    0.38
  -6  -1   0    1.12    0.51
  -6  -1   0    0.69    0.31
  -6  -1   0    0.32    0.46
   6  -1   0    1.23    0.46
  -6  -1   0    0.82    0.36
   6  -1   0    0.91    0.48
   6  -1   0    1.13    0.39
   6  -1   0    1.20    0.47
  -6  -1   0    0.95    0.40
   6  -1   0    0.33    0.45
  -6  -1   0    0.53    0.43
   6  -1   0    0.95    0.49
   6   1   0    0.95    0.44
   6   1   0    0.50    0.38
   6   1   0    1.23    0.54
  -6   1   0    0.82    0.47
  -6   1   0    0.48    0.30
   6   1   0    0.78    0.40
  -6   1   0    1.03    0.48
  -6   1   0    0.72    0.37
   6   1   0    0.78    0.28
   6   1   0    1.06    0.52
  -6   1   0    1.09    0.42
   6   1   0    0.50    0.40
  -6   1   0    1.05    0.48
   6   1   0    1.06    0.34
  -6   1   0    1.25    0.52
   6   1   0    0.88    0.47
   6   1   0    1.29    0.45
  -6   1   0    0.44    0.36
  -7  -1   0   62.63    5.42
  -7  -1   0   70.72    5.32
  -7  -1   0   58.69    5.47
  -7  -1   0   65.59    5.23
   7  -1   0   71.86    4.97
   7  -1   0   72.06    5.45
  -7  -1   0   71.16    5.27
   7  -1   0   63.31    5.56
   7  -1   0   72.02    5.36
   7  -1   0   59.28    5.26
  -7  -1   0   62.84    5.28
   7  -1   0   65.19    5.23
  -7  -1   0   62.48    4.70
  -7  -1   0   69.38    5.58
   7  -1   0   57.33    5.46
  -7   1   0   70.21    5.22
  -7   1   0   62.18    5.38
   7   1   0   63.08    5.30
  -7   1   0   66.98    4.67
   7   1   0   62.62    4.67
  -7   1   0   72.07    5.31
  -7   1   0   58.76    5.23
   7   1   0   70.17    5.24
   7   1   0   55.95    5.23
   7   1   0   64.19    5.39
  -7   1   0   71.26    5.48
  -7   1   0   61.51    5.18
   7   1   0   50.25    5.42
   7   1   0   66.39    5.02
  -7   1   0   70.08    5.57
   7   1   0   66.15    5.24
   7   1   0   65.22    5.46
  -8  -1   0    2.83    0.58
   8  -1   0    2.67    0.90
  -8  -1   0    3.47    0.81
  -8  -1   0    2.01    0.80
  -8  -1   0    3.49    0.93
   8  -1   0    3.39    0.85
   8   1   0    3.61    0.92
   8   1   0    2.54    0.51
  -8   1   0    2.70    0.83
  -8   1   0    5.75    1.03
  -8   1   0    2.36    0.73
   8   1   0    2.33    0.77
  -8   1   0    2.21    0.51
  -8   1   0    3.04    0.72
  -9  -1   0   21.18    2.45
  -9  -1   0   20.70    2.25
  -9  -1   0   21.01    1.93
   9  -1   0   26.66    2.62
  -9  -1   0   22.62    2.46
  -9   1   0   22.43    2.48
   9   1   0   22.73    2.44
  -9   1   0   23.87    2.42
   9   1   0   23.85    1.88
   9   1   0   21.85    2.39
  -9   1   0   25.59    1.90
  -9   1   0   20.29    2.19
 -10  -1   0    1.16    0.89
 -10  -1   0    0.93    0.54
 -10  -1   0    1.38    0.91
  10  -1   0    0.51    0.73
  10  -1   0    1.21    0.82
 -10   1   0    0.40    0.72
  10   1   0    1.37    0.49
 -10   1   0    1.29    0.45
  10   1   0    0.82    0.74
  10   1   0    1.55    0.90
 -10   1   0    1.04    0.81
  11  -1   0   -0.11    0.49
 -11  -1   0   -0.73    0.69
 -11  -1   0    0.35    0.54
  11  -1   0   -0.16    0.82
  11   1   0    0.49    0.77
 -11   1   0   -0.06    0.36
 -11   1   0   -0.83    0.76
  11   1   0   -0.31    0.42
   0  -2   0  216.59   17.52
   0  -2   0  238.60   18.19
   0  -2   0  234.95   17.26
   0  -2   0  245.97   17.25
   1  -2   0   13.48    1.03
  -1  -2   0   14.17    1.08
   1  -2   0   12.95    0.99
  -1  -2   0   10.89    1.03
   1  -2   0   13.27    0.97
   1  -2   0   12.79    1.00
   1  -2   0   12.63    1.00
  -1  -2   0   13.14    1.00
   1  -2   0   12.72    1.02
  -1  -2   0   13.63    1.01
  -1  -2   0   12.15    1.07
  -1  -2   0   11.62    0.98
  -1  -2   0   13.13    1.00
   1  -2   0   13.59    0.99
  -1  -2   0   13.36    1.03
   1  -2   0   12.30    1.02
   1  -2   0   12.07    1.07
  -1  -2   0   12.02    0.98
   1  -2   0   12.02    0.98
  -1  -2   0   13.75    1.11
   1  -2   0   12.70    1.07
  -1  -2   0   12.35    1.10
   1   2   0   12.88    0.98
   1   2   0   12.82    1.04
   1   2   0   13.78    1.05
   1   2   0   14.64    1.11
   1   2   0   10.52    1.05
  -1   2   0   14.38    1.06
  -1   2   0   13.99    1.01
  -1   2   0   12.01    1.02
  -1   2   0   11.97    1.05
   2  -2   0  181.47   12.10
  -2  -2   0  142.83   12.07
   2  -2   0  165.97   11.97
  -2  -2   0  167.64   12.61
   2  -2   0  173.10   12.66
  -2  -2   0  176.74   11.33
  -2  -2   0  162.91   12.31
  -2  -2   0  153.24   12.64
  -2  -2   0  178.01   11.97
  -2  -2   0  172.88   12.69
   2  -2   0  146.39   11.94
  -2  -2   0  160.96   11.97
   2  -2   0  158.00   12.07
   2  -2   0  141.39   12.57
  -2  -2   0  185.56   12.60
   2  -2   0  180.52   12.59
  -2  -2   0  158.91   11.13
  -2  -2   0  148.88   12.21
   2  -2   0  163.70   12.23
   2  -2   0  175.15   11.14
  -2  -2   0  150.13   12.09
  -2  -2   0  158.75   12.23
   2  -2   0  161.79   12.20
   2  -2   0  155.22   11.31
  -2   2   0  162.70   12.18
   2   2   0  166.34   12.10
  -2   2   0  167.53   12.56
   2   2   0  151.90   12.55
  -2   2   0  157.59   12.63
   2   2   0  188.14   12.09
  -2   2   0  150.36   11.92
   2   2   0  174.71   12.58
   2   2   0  185.24   12.32
  -2   2   0  152.09   12.20
   2   2   0  157.13   11.94
  -2   2   0  173.76   11.95
  -2   2   0  168.58   12.06
  -2   2   0  140.50   12.06
   2   2   0  162.85   12.66
   2   2   0  160.03   12.20
  -2   2   0  173.92   12.65
   2   2   0  164.85   11.94
  -2   2   0  144.83   12.55
  -3  -2   0  341.33   24.26
   3  -2   0  357.32   23.59
   3  -2   0  324.68   23.53
   3  -2   0  334.71   24.25
  -3  -2   0  338.26   23.07
   3  -2   0  263.72   23.03
  -3  -2   0  323.74   23.65
   3  -2   0  343.51   21.84
   3  -2   0  324.67   23.26
  -3  -2   0  309.34   23.04
  -3  -2   0  331.75   21.50
  -3  -2   0  284.14   24.27
  -3  -2   0  338.52   23.55
   3  -2   0  308.40   24.26
   3  -2   0  326.11   23.04
  -3  -2   0  326.28   23.57
   3  -2   0  298.79   21.51
  -3  -2   0  356.58   24.42
  -3  -2   0  318.90   24.36
  -3  -2   0  309.81   21.84
   3  -2   0  340.93   23.32
  -3  -2   0  309.20   23.25
  -3  -2   0  288.37   23.31
   3   2   0  311.95   21.46
  -3   2   0  279.70   24.33
  -3   2   0  337.98   23.54
  -3   2   0  302.17   23.03
  -3   2   0  295.37   24.22
   3   2   0  347.44   23.30
   3   2   0  309.40   24.25
   3   2   0  319.63   24.35
   3   2   0  300.48   23.26
   3   2   0  354.35   23.53
   3   2   0  289.30   23.63
  -3   2   0  281.08   24.32
  -3   2   0  305.93   23.23
   3   2   0  317.81   21.47
   3   2   0  286.82   24.20
   3   2   0  328.07   23.05
  -3   2   0  288.19   23.27
  -3   2   0  276.03   24.19
   3   2   0  307.51   23.03
   4  -2   0    0.65    0.40
   4  -2   0    0.60    0.25
  -4  -2   0    1.10    0.35
  -4  -2   0    0.52    0.33
  -4  -2   0    0.43    0.38
  -4  -2   0    0.19    0.35
   4  -2   0    0.43    0.35
   4  -2   0    0.33    0.28
   4  -2   0    0.66    0.31
   4  -2   0    1.15    0.39
   4  -2   0    0.85    0.35
  -4  -2   0    0.17    0.23
   4  -2   0    0.37    0.30
  -4  -2   0    0.85    0.28
  -4  -2   0    0.61    0.33
  -4  -2   0    0.71    0.29
  -4  -2   0    0.47    0.34
   4  -2   0    0.77    0.28
   4  -2   0    0.45    0.32
  -4  -2   0    0.87    0.41
   4  -2   0    0.94    0.27
  -4  -2   0    0.75    0.33
  -4  -2   0    0.15    0.28
  -4   2   0    1.00    0.35
   4   2   0    1.11    0.43
  -4   2   0    0.79    0.30
   4   2   0    0.43    0.28
   4   2   0    0.47    0.39
  -4   2   0    0.51    0.18
  -4   2   0    0.61    0.33
   4   2   0    0.36    0.20
  -4   2   0    0.24    0.19
   4   2   0    0.94    0.32
  -4   2   0    0.13    0.31
  -4   2   0    0.92    0.27
  -4   2   0    0.70    0.29
  -4   2   0    0.49    0.32
   4   2   0    1.16    0.34
   4   2   0    0.63    0.36
   4   2   0    0.58    0.30
  -4   2   0    1.47    0.34
  -4   2   0    0.98    0.41
   4   2   0    0.66    0.31
   4   2   0    0.93    0.31
   5  -2   0  161.31   13.15
  -5  -2   0  164.99   12.66
  -5  -2   0  148.32   13.08
   5  -2   0  164.21   12.72
  -5  -2   0  156.94   11.51
  -5  -2   0  160.33   13.15
  -5  -2   0  182.05   12.47
   5  -2   0  162.28   12.37
   5  -2   0  189.83   13.13
   5  -2   0  157.31   12.56
   5  -2   0  168.16   12.53
   5  -2   0  182.06   11.57
   5  -2   0  181.07   12.67
  -5  -2   0  171.85   12.57
   5  -2   0  154.98   13.04
  -5  -2   0  164.80   11.73
  -5  -2   0  147.23   12.36
  -5  -2   0  156.23   13.04
  -5  -2   0  137.25   12.50
  -5   2   0  173.71   13.15
   5   2   0  148.93   13.10
   5   2   0  181.93   12.66
  -5   2   0  171.83   12.55
  -5   2   0  164.29   13.16
  -5   2   0  172.02   12.66
   5   2   0  190.79   12.71
   5   2   0  157.64   12.61
  -5   2   0  184.73   11.47
  -5   2   0  153.08   13.02
  -5   2   0  174.18   12.61
   5   2   0  149.25   12.98
   5   2   0  178.61   12.61
  -5   2   0  166.72   11.45
   5   2   0  182.18   12.39
   5   2   0  194.26   13.12
  -5   2   0  148.86   12.98
   5   2   0  183.00   11.48
   5   2   0  175.85   12.53
  -5   2   0  150.29   12.49
   6  -2   0   49.08    4.35
  -6  -2   0   56.77    3.75
   6  -2   0   45.54    4.26
  -6  -2   0   51.63    4.07
  -6  -2   0   60.02    3.89
   6  -2   0   58.77    4.27
  -6  -2   0   48.98    4.12
  -6  -2   0   58.43    4.27
   6  -2   0   48.60    4.04
  -6  -2   0   51.05    4.32
  -6  -2   0   53.06    4.42
   6  -2   0   49.61    4.12
   6  -2   0   45.30    4.36
  -6  -2   0   45.75    4.14
  -6   2   0   53.08    4.10
   6   2   0   47.39    4.07
  -6   2   0   44.44    4.13
  -6   2   0   47.34    3.63
   6   2   0   56.93    4.16
   6   2   0   59.45    4.21
   6   2   0   48.25    3.65
  -6   2   0   54.31    4.17
   6   2   0   49.09    4.02
   6   2   0   59.76    4.30
  -6   2   0   45.12    4.06
  -6   2   0   56.71    4.29
  -6   2   0   48.67    4.28
   6   2   0   55.32    4.36
  -6   2   0   51.76    4.37
   6   2   0   47.68    4.34
   6   2   0   52.41    4.27
  -6   2   0   52.21    3.65
  -7  -2   0    1.42    0.64
   7  -2   0    1.10    0.55
  -7  -2   0    2.32    0.59
  -7  -2   0    0.32    0.41
  -7  -2   0    0.53    0.52
   7  -2   0    1.39    0.55
  -7  -2   0    1.11    0.43
  -7  -2   0    1.01    0.65
   7  -2   0    0.94    0.46
   7  -2   0    0.42    0.51
   7  -2   0    0.89    0.53
  -7  -2   0    0.93    0.60
  -7  -2   0    1.72    0.61
   7   2   0    1.38    0.36
  -7   2   0    0.80    0.43
   7   2   0    1.06    0.49
  -7   2   0    1.21    0.52
  -7   2   0    1.67    0.61
  -7   2   0    0.93    0.58
   7   2   0    1.85    0.61
   7   2   0    0.92    0.44
  -7   2   0    1.45    0.52
   7   2   0    0.80    0.50
  -7   2   0    1.05    0.46
  -7   2   0    0.64    0.31
   7   2   0    1.09    0.49
  -7   2   0    1.15    0.57
   7   2   0    1.72    0.64
   7   2   0    1.53    0.63
   7   2   0    1.30    0.38
  -8  -2   0   34.26    2.68
  -8  -2   0   34.38    3.08
   8  -2   0   33.08    3.29
   8  -2   0   32.02    3.10
  -8  -2   0   39.03    3.36
  -8  -2   0   34.17    3.18
  -8   2   0   38.28    3.17
   8   2   0   31.33    2.54
  -8   2   0   30.92    3.10
  -8   2   0   31.38    3.06
  -8   2   0   29.80    3.16
  -8   2   0   35.57    2.51
   8   2   0   34.78    3.17
   8   2   0   36.58    3.26
  -8   2   0   36.58    2.99
   8   2   0   37.69    3.15
   9  -2   0   -0.34    0.51
  -9  -2   0    0.61    0.47
  -9  -2   0   -0.32    0.52
  -9  -2   0    0.05    0.61
   9  -2   0   -0.53    0.52
  -9  -2   0   -0.10    0.65
  -9   2   0   -0.43    0.58
  -9   2   0    0.45    0.50
  -9   2   0   -0.06    0.60
   9   2   0    1.10    0.66
  -9   2   0   -0.34    0.26
   9   2   0   -0.30    0.51
   9   2   0    0.13    0.34
 -10  -2   0    2.64    1.09
  10  -2   0    5.40    1.25
 -10  -2   0    3.49    0.95
 -10  -2   0    4.25    1.11
 -10  -2   0    6.14    0.86
  10  -2   0    5.35    1.23
 -10   2   0    4.13    1.16
  10   2   0    3.84    0.61
  10   2   0    6.05    1.34
 -10   2   0    5.38    1.22
 -11  -2   0   34.02    3.54
 -11  -2   0   33.01    2.88
  11  -2   0   42.41    3.69
 -11   2   0   33.83    3.53
  11   2   0   36.41    2.66
  11   2   0   33.72    3.51
   0  -3   0    0.06    0.08
   0  -3   0    0.01    0.11
   0  -3   0    0.17    0.10
   0  -3   0    0.18    0.22
   0   3   0    0.12    0.10
   0   3   0   -0.03    0.24
  -1  -3   0  103.12    7.79
   1  -3   0  101.70    7.85
  -1  -3   0  112.00    7.99
   1  -3   0  114.37    8.10
  -1  -3   0  106.36    7.80
  -1  -3   0  102.64    7.87
  -1  -3   0  106.59    7.87
  -1  -3   0  107.85    8.12
   1  -3   0  115.85    8.25
  -1  -3   0   95.85    8.10
  -1  -3   0  107.94    7.98
  -1  -3   0   97.59    8.24
  -1  -3   0  108.62    8.24
   1   3   0  103.31    8.22
   1   3   0  122.75    7.90
   1   3   0  117.62    8.11
   1   3   0   98.45    8.10
  -1   3   0   99.12    7.85
  -1   3   0  106.94    8.23
   1   3   0  100.59    7.87
   2  -3   0  346.66   25.73
  -2  -3   0  323.33   24.86
   2  -3   0  317.55   25.01
  -2  -3   0  335.26   24.34
  -2  -3   0  317.99   23.07
   2  -3   0  304.43   25.59
   2  -3   0  364.51   24.62
  -2  -3   0  303.83   25.60
   2  -3   0  298.62   24.32
  -2  -3   0  312.05   25.12
   2  -3   0  376.72   24.56
   2  -3   0  362.13   24.86
  -2  -3   0  342.78   24.56
  -2  -3   0  357.73   25.74
   2  -3   0  320.47   24.35
  -2  -3   0  328.11   24.88
  -2  -3   0  317.35   24.61
   2  -3   0  331.34   25.60
  -2  -3   0  327.95   25.60
  -2  -3   0  302.50   24.34
  -2  -3   0  329.46   25.07
   2  -3   0  335.89   23.06
  -2  -3   0  372.46   25.75
   2  -3   0  362.37   24.89
   2   3   0  306.94   24.83
   2   3   0  324.55   25.59
  -2   3   0  352.31   24.56
  -2   3   0  334.49   25.69
   2   3   0  309.46   25.13
   2   3   0  347.96   24.56
   2   3   0  350.75   24.58
  -2   3   0  350.65   24.53
  -2   3   0  324.29   25.69
   2   3   0  328.57   25.70
   2   3   0  352.81   25.06
   2   3   0  371.03   24.86
   2   3   0  304.39   24.58
  -3  -3   0   12.76    1.09
   3  -3   0    9.71    0.99
   3  -3   0   12.81    0.98
   3  -3   0   10.80    0.92
  -3  -3   0    9.23    0.96
  -3  -3   0    9.28    0.95
   3  -3   0   11.95    1.02
   3  -3   0   10.05    0.93
   3  -3   0   10.98    1.06
   3  -3   0   10.36    0.91
   3  -3   0   10.71    0.82
  -3  -3   0   10.18    1.05
   3  -3   0    9.75    0.83
  -3  -3   0    8.98    0.79
   3  -3   0    9.09    0.99
   3  -3   0   10.09    0.97
  -3  -3   0    9.75    0.99
  -3  -3   0    9.36    0.95
  -3  -3   0   10.97    1.02
  -3  -3   0   10.31    0.87
  -3  -3   0   10.14    1.05
  -3  -3   0   10.58    1.09
  -3  -3   0   11.05    0.95
  -3  -3   0    9.31    0.99
   3   3   0    9.41    1.07
   3   3   0    9.11    0.91
  -3   3   0    8.71    0.97
   3   3   0    9.53    0.91
   3   3   0   10.07    0.91
   3   3   0   11.08    1.04
   3   3   0    8.19    1.00
  -3   3   0   11.11    0.90
   3   3   0    9.17    0.96
  -3   3   0   10.55    0.91
  -3   3   0   10.79    1.04
  -3   3   0    9.84    1.01
  -3   3   0   10.59    0.92
  -3   3   0    9.06    0.91
   3   3   0    9.61    1.02
  -3   3   0   10.17    0.86
   4  -3   0    7.66    0.81
  -4  -3   0    6.18    0.79
   4  -3   0    9.30    0.97
   4  -3   0    9.47    0.96
  -4  -3   0    7.96    0.97
   4  -3   0    6.43    0.80
   4  -3   0    8.99    0.77
  -4  -3   0    7.85    0.88
  -4  -3   0    8.63    0.94
  -4  -3   0    7.18    0.85
   4  -3   0    7.39    0.82
  -4  -3   0    7.55    0.71
   4  -3   0    8.29    0.74
  -4  -3   0    6.56    0.91
  -4  -3   0   10.38    0.92
  -4  -3   0    7.91    0.87
  -4  -3   0    7.89    0.78
   4  -3   0    6.44    0.78
  -4  -3   0    7.84    0.97
  -4  -3   0    8.43    0.83
   4  -3   0    7.75    0.86
  -4  -3   0    8.04    0.84
   4  -3   0    7.77    0.88
   4  -3   0    8.85    0.92
  -4   3   0    5.98    0.86
   4   3   0    7.92    0.80
  -4   3   0    6.95    0.89
  -4   3   0    8.51    0.77
  -4   3   0    7.08    0.81
  -4   3   0    7.99    0.80
   4   3   0    8.67    0.82
   4   3   0    7.72    0.81
   4   3   0    8.12    0.88
   4   3   0    8.15    0.88
   4   3   0    9.02    0.95
  -4   3   0    7.96    0.77
   4   3   0    7.39    0.92
   4   3   0    7.70    0.95
  -4   3   0    8.33    0.82
  -4   3   0    6.95    0.84
   5  -3   0   25.31    2.25
   5  -3   0   23.49    2.11
   5  -3   0   26.27    2.21
  -5  -3   0   26.38    2.30
  -5  -3   0   26.80    1.95
  -5  -3   0   22.79    2.17
  -5  -3   0   21.20    2.13
  -5  -3   0   23.19    2.01
  -5  -3   0   27.22    2.39
   5  -3   0   21.64    2.31
   5  -3   0   29.15    2.22
   5  -3   0   24.25    2.18
   5  -3   0   27.50    2.35
   5  -3   0   26.57    2.30
  -5  -3   0   25.80    2.37
   5  -3   0   25.39    2.27
  -5  -3   0   24.81    2.26
   5  -3   0   26.86    2.01
  -5  -3   0   26.27    2.26
   5  -3   0   29.72    2.01
  -5  -3   0   26.78    2.23
  -5  -3   0   27.59    2.25
  -5   3   0   25.76    2.12
   5   3   0   26.20    2.18
  -5   3   0   25.77    2.35
  -5   3   0   24.08    2.12
   5   3   0   24.65    1.81
  -5   3   0   27.43    2.23
  -5   3   0   26.41    2.23
   5   3   0   31.02    2.21
   5   3   0   25.20    2.15
   5   3   0   24.54    2.16
  -5   3   0   27.96    2.25
  -5   3   0   24.02    2.15
   5   3   0   27.98    2.30
   5   3   0   20.43    2.28
   5   3   0   27.30    2.23
   5   3   0   24.64    2.26
  -5   3   0   21.80    2.29
   5   3   0   26.49    1.82
   6  -3   0   80.71    5.90
  -6  -3   0   72.28    5.66
   6  -3   0   82.00    5.70
   6  -3   0   76.15    5.95
   6  -3   0   62.08    5.65
  -6  -3   0   80.88    5.62
   6  -3   0   79.41    5.65
  -6  -3   0   75.98    5.21
  -6  -3   0   66.58    5.66
  -6  -3   0   66.55    5.05
   6  -3   0   72.17    5.19
   6  -3   0   69.01    5.10
  -6  -3   0   59.13    5.45
   6  -3   0   70.56    5.47
  -6  -3   0   74.77    5.94
  -6  -3   0   67.22    5.80
   6  -3   0   77.59    5.85
   6  -3   0   74.30    5.59
  -6  -3   0   71.29    5.63
  -6  -3   0   66.89    5.87
  -6  -3   0   61.63    5.54
  -6   3   0   67.20    5.57
  -6   3   0   62.03    5.47
   6   3   0   70.77    5.80
  -6   3   0   58.33    5.55
  -6   3   0   78.56    5.78
   6   3   0   68.08    4.91
   6   3   0   73.67    4.92
   6   3   0   65.89    5.63
   6   3   0   76.02    5.54
   6   3   0   69.52    5.53
  -6   3   0   67.74    5.51
   6   3   0   84.54    5.78
  -6   3   0   67.15    5.70
   6   3   0   76.65    5.58
  -6   3   0   66.52    5.84
   6   3   0   64.00    5.85
   6   3   0   81.30    5.64
   7  -3   0   54.39    4.74
   7  -3   0   53.73    4.55
  -7  -3   0   53.51    4.52
  -7  -3   0   54.23    4.03
  -7  -3   0   53.19    4.47
  -7  -3   0   45.61    4.70
   7  -3   0   58.71    4.82
   7  -3   0   59.20    4.68
   7  -3   0   51.05    4.04
  -7  -3   0   45.67    4.49
  -7  -3   0   65.45    4.78
   7  -3   0   57.77    4.60
   7   3   0   54.46    3.85
  -7   3   0   59.30    4.63
   7   3   0   54.28    4.57
   7   3   0   61.01    4.52
  -7   3   0   54.04    4.55
   7   3   0   53.65    4.64
   7   3   0   53.93    4.58
  -7   3   0   47.90    4.34
   7   3   0   60.96    4.36
  -7   3   0   48.10    4.67
  -7   3   0   58.15    4.40
  -7   3   0   54.76    4.51
   7   3   0   60.16    4.79
  -8  -3   0    2.47    0.59
   8  -3   0    1.83    0.79
  -8  -3   0    3.00    0.78
  -8  -3   0    2.70    0.97
  -8  -3   0    3.00    0.89
   8  -3   0    2.63    0.75
   8   3   0    2.55    0.39
   8   3   0    2.81    0.71
   8   3   0    2.53    0.86
  -8   3   0    3.32    0.72
   8   3   0    2.02    0.78
  -8   3   0    2.77    0.77
  -8   3   0    2.40    0.84
  -8   3   0    2.89    0.75
  -8   3   0    3.33    0.68
  -9  -3   0   47.54    4.26
  -9  -3   0   47.81    3.74
  -9  -3   0   50.52    4.62
  -9  -3   0   48.56    4.37
   9  -3   0   50.77    4.35
   9  -3   0   48.01    4.57
   9   3   0   49.45    3.49
   9   3   0   54.68    4.43
  -9   3   0   48.11    4.31
  -9   3   0   41.89    4.05
   9   3   0   54.60    4.60
  -9   3   0   54.92    4.54
 -10  -3   0   33.31    3.50
 -10  -3   0   43.00    3.53
  10  -3   0   37.42    3.53
  10  -3   0   42.22    3.81
 -10  -3   0   30.60    2.90
 -10  -3   0   35.90    3.67
  10   3   0   38.97    3.60
 -10   3   0   33.95    3.45
 -11  -3   0   -0.77    0.54
 -11  -3   0    1.28    0.91
  11  -3   0   -0.37    0.80
 -11   3   0   -0.16    0.70
  11   3   0   -0.49    0.69
   0  -4   0   10.44    0.82
   0  -4   0   13.03    1.10
   0  -4   0    9.62    0.89
   0  -4   0    9.98    1.00
   0   4   0   10.48    1.06
   0   4   0   11.02    0.85
   1  -4   0  108.98    9.07
  -1  -4   0  121.60    9.38
  -1  -4   0  132.27    9.10
   1  -4   0  109.61    9.53
   1  -4   0  140.69    9.40
  -1  -4   0  130.27    9.44
  -1  -4   0  118.59    9.54
  -1  -4   0  139.78    9.54
  -1  -4   0  117.39    9.37
  -1  -4   0  118.68    9.40
  -1  -4   0  130.15    9.12
   1   4   0  109.34    9.11
   1   4   0  129.06    9.43
   1   4   0  117.79    9.40
  -1   4   0  135.72    9.08
   1   4   0  113.71    9.11
  -2  -4   0  228.51   18.45
   2  -4   0  237.07   19.22
  -2  -4   0  223.03   19.22
  -2  -4   0  276.28   18.95
  -2  -4   0  236.85   17.32
  -2  -4   0  229.28   19.23
  -2  -4   0  225.30   18.29
  -2  -4   0  277.52   19.37
   2  -4   0  272.25   18.28
   2  -4   0  258.32   18.45
   2  -4   0  232.73   18.66
  -2  -4   0  229.27   18.49
   2  -4   0  244.60   18.29
  -2  -4   0  281.76   18.99
   2  -4   0  241.92   18.86
  -2  -4   0  233.06   19.35
  -2  -4   0  241.48   18.68
   2  -4   0  242.63   18.69
   2  -4   0  289.89   19.25
  -2  -4   0  234.58   18.45
   2  -4   0  233.74   18.49
   2  -4   0  253.75   19.34
  -2  -4   0  244.42   18.70
  -2  -4   0  267.20   18.29
  -2   4   0  262.92   18.44
  -2   4   0  252.02   19.30
   2   4   0  241.88   19.29
  -2   4   0  261.74   19.30
   2   4   0  281.76   18.99
  -2   4   0  292.74   18.49
   2   4   0  278.40   18.91
   2   4   0  252.42   18.47
   2   4   0  216.45   18.46
  -3  -4   0   34.48    3.09
  -3  -4   0   44.42    3.15
  -3  -4   0   34.29    3.15
  -3  -4   0   47.05    3.33
  -3  -4   0   38.10    3.15
  -3  -4   0   39.33    3.29
   3  -4   0   37.94    3.15
  -3  -4   0   41.89    3.19
   3  -4   0   41.34    3.18
   3  -4   0   39.67    3.23
   3  -4   0   39.63    3.09
  -3  -4   0   46.72    3.41
   3  -4   0   35.23    2.87
   3  -4   0   35.08    3.05
   3  -4   0   45.77    3.35
  -3  -4   0   42.77    2.81
   3  -4   0   39.11    3.25
   3  -4   0   46.80    3.15
  -3  -4   0   39.89    3.10
  -3  -4   0   35.04    3.31
  -3  -4   0   38.49    3.26
   3  -4   0   40.43    3.13
   3  -4   0   41.56    3.27
  -3  -4   0   43.62    2.92
  -3   4   0   45.31    3.31
   3   4   0   37.83    3.14
   3   4   0   43.16    3.07
   3   4   0   39.30    3.28
   3   4   0   36.51    3.30
   3   4   0   38.54    3.05
  -3   4   0   37.23    3.13
   3   4   0   38.06    3.06
   3   4   0   44.36    3.22
   3   4   0   45.88    3.28
  -3   4   0   37.71    3.26
   4  -4   0   10.19    1.09
   4  -4   0   10.87    1.10
  -4  -4   0   10.07    1.04
  -4  -4   0   11.06    0.90
   4  -4   0   11.28    1.07
  -4  -4   0   10.96    1.11
  -4  -4   0   10.06    1.14
   4  -4   0   10.30    1.04
  -4  -4   0    8.83    1.02
  -4  -4   0    7.94    1.01
  -4  -4   0   10.80    1.11
   4  -4   0   10.94    1.09
  -4  -4   0   10.39    1.08
   4  -4   0   11.75    1.09
   4  -4   0   10.26    0.90
   4  -4   0   11.46    1.02
   4  -4   0   12.03    0.93
   4  -4   0   12.45    1.05
   4  -4   0    9.57    1.09
   4  -4   0   10.23    1.14
  -4  -4   0   11.22    1.20
  -4  -4   0   10.75    1.09
  -4  -4   0   12.35    0.98
  -4   4   0   10.48    1.13
   4   4   0    9.92    0.96
  -4   4   0   12.16    0.96
   4   4   0    9.53    1.09
   4   4   0   11.59    1.00
   4   4   0   11.23    1.24
   4   4   0   11.03    1.03
  -4   4   0   10.01    1.09
  -4   4   0    9.03    0.95
   4   4   0   10.44    0.98
   4   4   0    9.22    1.11
  -4   4   0   10.96    0.92
  -4   4   0    8.90    1.09
   4   4   0   11.16    1.14
   4   4   0   11.48    1.00
  -4   4   0   11.98    0.97
  -4   4   0   12.32    0.98
   5  -4   0   21.78    1.69
   5  -4   0   21.89    1.56
   5  -4   0   15.65    1.66
   5  -4   0   21.36    1.86
  -5  -4   0   16.02    1.72
  -5  -4   0   17.87    1.58
  -5  -4   0   20.25    1.73
  -5  -4   0   20.23    1.81
  -5  -4   0   19.20    1.78
   5  -4   0   15.78    1.80
   5  -4   0   18.52    1.76
   5  -4   0   21.59    1.69
  -5  -4   0   20.80    1.70
   5  -4   0   17.95    1.78
  -5  -4   0   15.77    1.81
   5  -4   0   20.97    1.56
   5  -4   0   18.41    1.68
  -5  -4   0   20.73    1.75
  -5  -4   0   20.22    1.50
  -5  -4   0   18.74    1.75
   5  -4   0   20.14    1.77
  -5  -4   0   16.43    1.85
  -5   4   0   17.93    1.60
  -5   4   0   16.36    1.70
   5   4   0   19.63    1.72
   5   4   0   14.52    1.63
   5   4   0   19.27    1.80
   5   4   0   19.69    1.65
  -5   4   0   19.86    1.59
   5   4   0   19.18    1.82
  -5   4   0   19.08    1.66
  -5   4   0   20.92    1.83
  -5   4   0   18.74    1.65
   5   4   0   18.31    1.71
   5   4   0   18.99    1.66
   5   4   0   15.61    1.83
  -5   4   0   20.85    1.85
   6  -4   0  155.48   11.52
  -6  -4   0  159.03   11.70
  -6  -4   0  162.67   11.40
   6  -4   0  145.96   12.08
   6  -4   0  146.95   11.97
  -6  -4   0  167.18   12.03
  -6  -4   0  156.26   11.55
   6  -4   0  155.21   11.61
  -6  -4   0  141.32   12.08
   6  -4   0  152.94   11.54
  -6  -4   0  142.23   10.74
   6  -4   0  135.44   11.97
   6  -4   0  164.16   11.35
   6  -4   0  148.17   11.69
  -6  -4   0  150.63   11.44
   6  -4   0  150.79   10.58
  -6  -4   0  181.09   11.61
  -6  -4   0  149.76   10.53
   6  -4   0  148.48   10.72
   6   4   0  128.34   11.99
  -6   4   0  131.55   11.97
   6   4   0  163.41   11.90
   6   4   0  145.40   11.55
  -6   4   0  165.40   11.86
  -6   4   0  143.81   11.81
   6   4   0  168.89   11.60
  -6   4   0  142.75   11.48
   6   4   0  142.74   11.54
  -6   4   0  151.23   11.39
   6   4   0  148.85   11.89
   6   4   0  154.70   11.86
  -7  -4   0   47.08    3.78
   7  -4   0   40.21    3.10
  -7  -4   0   40.34    3.50
   7  -4   0   40.70    3.49
   7  -4   0   37.65    3.64
   7  -4   0   37.38    3.60
  -7  -4   0   44.46    3.07
  -7  -4   0   40.34    3.46
  -7  -4   0   44.91    3.48
   7  -4   0   32.46    3.27
   7  -4   0   43.11    3.54
  -7   4   0   32.04    3.51
  -7   4   0   39.23    3.46
   7   4   0   43.83    3.69
   7   4   0   36.33    3.40
   7   4   0   36.12    3.58
   7   4   0   38.43    3.50
   7   4   0   44.38    3.36
  -7   4   0   46.04    3.45
  -7   4   0   40.88    3.29
  -7   4   0   40.46    3.41
   7   4   0   41.42    3.50
  -8  -4   0   13.80    1.88
   8  -4   0   17.94    2.00
  -8  -4   0   14.93    1.72
  -8  -4   0   16.69    1.48
  -8  -4   0   15.47    1.81
   8  -4   0   16.33    1.80
   8   4   0   15.52    1.73
   8   4   0   14.07    1.92
  -8   4   0   15.95    1.82
  -8   4   0   15.81    1.76
   8   4   0   17.79    1.90
  -8   4   0   14.50    1.59
  -8   4   0   15.34    1.56
   8   4   0   15.25    1.64
   8   4   0   14.61    1.81
   9  -4   0   29.22    3.02
   9  -4   0   31.33    2.86
  -9  -4   0   28.18    2.38
  -9  -4   0   22.97    2.77
  -9  -4   0   32.10    2.85
  -9  -4   0   24.12    2.91
   9   4   0   31.70    2.94
  -9   4   0   32.64    2.93
   9   4   0   25.13    2.82
  -9   4   0   27.50    2.79
  10  -4   0   31.25    3.13
  10  -4   0   33.90    3.40
 -10  -4   0   31.68    3.17
 -10  -4   0   31.38    2.64
  10   4   0   28.12    3.08
 -10   4   0   31.82    3.12
   0  -5   0   -0.07    0.16
   0  -5   0   -0.18    0.29
   0   5   0    0.27    0.14
  -1  -5   0    6.46    0.85
  -1  -5   0    7.75    0.61
  -1  -5   0    7.59    0.74
  -1  -5   0    7.23    0.76
   1  -5   0    7.88    0.73
  -1  -5   0    8.39    0.68
   1  -5   0    7.74    0.65
  -1   5   0    8.30    0.68
   1   5   0    6.71    0.71
   1   5   0    6.98    0.91
  -2  -5   0   72.52    6.06
  -2  -5   0   79.98    6.15
   2  -5   0   89.29    6.19
  -2  -5   0   79.04    6.48
   2  -5   0   89.15    6.15
  -2  -5   0   87.81    6.51
  -2  -5   0   82.28    6.20
   2  -5   0   81.49    6.15
   2  -5   0   85.86    6.06
   2  -5   0   86.99    6.19
   2  -5   0   73.30    6.06
  -2  -5   0   81.53    6.38
  -2  -5   0   80.11    6.22
   2  -5   0   78.89    6.37
   2  -5   0   84.61    6.37
   2  -5   0   87.78    6.48
  -2  -5   0   71.77    6.40
  -2  -5   0   80.93    6.09
  -2  -5   0   88.40    6.17
   2  -5   0   92.96    6.22
   2   5   0   82.65    6.44
  -2   5   0   74.52    6.38
  -2   5   0   73.00    6.17
   2   5   0   85.89    6.40
   2   5   0   82.37    6.19
  -2   5   0   94.87    6.41
   2   5   0   88.56    6.22
   2   5   0   75.18    6.41
  -2   5   0   70.30    6.12
  -3  -5   0  129.06   10.24
  -3  -5   0  132.84   10.47
  -3  -5   0  136.65    9.68
   3  -5   0  134.54   10.20
  -3  -5   0  133.89   10.36
  -3  -5   0  137.94   10.78
   3  -5   0  140.31   10.24
  -3  -5   0  161.95   10.38
   3  -5   0  139.76    9.66
   3  -5   0  133.25   10.46
  -3  -5   0  140.27   10.37
   3  -5   0  159.23   10.37
  -3  -5   0  131.51   10.44
   3  -5   0  130.90   10.33
  -3  -5   0  157.54   10.25
  -3  -5   0  155.38   10.82
  -3  -5   0  162.16   10.94
   3  -5   0  130.82   10.75
  -3  -5   0  125.28   10.85
   3  -5   0  127.76   10.76
   3  -5   0  143.49   10.87
   3  -5   0  124.77   10.41
  -3   5   0  140.43   10.79
   3   5   0  132.52   10.69
   3   5   0  150.53   10.65
  -3   5   0  125.07   10.78
   3   5   0  143.50   10.40
   3   5   0  128.93   10.78
  -3   5   0  134.65   10.72
  -3   5   0  139.36   10.33
   4  -5   0   26.15    2.33
   4  -5   0   25.86    2.21
  -4  -5   0   27.73    2.07
   4  -5   0   26.24    2.27
   4  -5   0   26.64    2.04
  -4  -5   0   24.50    2.36
  -4  -5   0   26.10    2.29
  -4  -5   0   24.87    2.32
  -4  -5   0   25.17    2.29
  -4  -5   0   25.95    2.21
   4  -5   0   27.94    2.42
  -4  -5   0   30.78    2.30
   4  -5   0   26.71    1.97
  -4  -5   0   23.62    2.20
  -4  -5   0   26.31    1.96
  -4  -5   0   29.08    2.28
   4  -5   0   25.17    2.27
  -4  -5   0   25.44    2.41
   4  -5   0   24.84    2.32
   4  -5   0   28.55    2.24
   4  -5   0   30.56    2.20
   4   5   0   29.33    2.36
   4   5   0   28.87    2.37
  -4   5   0   26.97    2.35
  -4   5   0   26.49    2.33
   4   5   0   28.33    2.11
   4   5   0   25.92    2.14
  -4   5   0   28.94    2.28
   4   5   0   30.57    2.35
  -5  -5   0   95.93    7.23
   5  -5   0  107.71    7.37
   5  -5   0  100.05    7.62
  -5  -5   0  101.04    7.62
  -5  -5   0   92.38    7.33
  -5  -5   0  102.46    7.38
   5  -5   0   85.29    7.21
   5  -5   0  100.65    6.69
  -5  -5   0   86.52    7.68
   5  -5   0   89.02    7.40
  -5  -5   0   94.33    6.64
   5  -5   0  111.73    7.74
  -5  -5   0   89.07    7.40
  -5  -5   0   98.24    7.70
   5  -5   0   88.06    7.61
  -5  -5   0   85.40    6.80
   5  -5   0  102.98    7.36
  -5  -5   0   84.09    7.33
   5  -5   0   90.17    6.77
  -5  -5   0  103.41    7.29
   5  -5   0   96.25    7.19
  -5   5   0   93.58    7.30
   5   5   0   93.02    7.43
   5   5   0   95.01    7.18
  -5   5   0  100.77    7.63
   5   5   0   93.68    7.62
  -5   5   0   83.68    7.11
   5   5   0  101.15    7.39
   5   5   0   96.30    7.61
  -5   5   0   97.05    7.64
   5   5   0  101.94    7.44
  -5   5   0   95.53    7.35
  -6  -5   0   47.19    4.02
   6  -5   0   49.16    3.90
  -6  -5   0   53.17    4.22
  -6  -5   0   49.30    3.96
  -6  -5   0   50.47    4.05
   6  -5   0   54.16    3.65
   6  -5   0   52.55    4.06
   6  -5   0   46.75    4.22
  -6  -5   0   52.63    4.05
  -6  -5   0   48.96    3.59
  -6  -5   0   49.31    4.28
  -6  -5   0   47.65    3.71
   6  -5   0   49.32    4.22
   6  -5   0   42.96    3.96
   6  -5   0   46.19    4.08
   6  -5   0   50.67    4.18
  -6  -5   0   43.38    4.23
  -6  -5   0   53.99    4.13
  -6  -5   0   51.03    4.10
   6  -5   0   45.11    3.64
   6   5   0   50.00    4.03
   6   5   0   43.63    3.99
  -6   5   0   53.03    3.94
  -6   5   0   56.41    4.07
   6   5   0   46.25    4.05
   6   5   0   45.16    3.98
  -6   5   0   46.43    3.81
  -6   5   0   51.49    4.18
   6   5   0   48.48    4.17
   6   5   0   48.64    3.86
   6   5   0   46.86    4.24
  -6   5   0   48.13    3.92
  -6   5   0   56.01    4.27
   7  -5   0    3.81    0.84
  -7  -5   0    3.00    0.56
  -7  -5   0    3.88    0.75
  -7  -5   0    2.51    0.78
  -7  -5   0    2.23    0.70
  -7  -5   0    3.82    0.94
   7  -5   0    3.09    0.63
   7  -5   0    3.74    0.69
  -7  -5   0    1.68    0.56
   7  -5   0    2.41    0.76
   7  -5   0    2.24    0.73
   7   5   0    2.46    0.62
  -7   5   0    2.48    0.54
   7   5   0    2.40    0.73
   7   5   0    3.13    0.59
   7   5   0    2.38    0.64
   7   5   0    2.51    0.76
  -7   5   0    3.04    0.78
  -7   5   0    3.08    0.75
   7   5   0    3.11    0.97
  -8  -5   0    2.77    0.62
   8  -5   0    3.37    0.90
  -8  -5   0    1.13    0.77
   8  -5   0    2.31    0.73
   8  -5   0    2.48    0.61
  -8  -5   0    2.03    0.90
   8   5   0    1.21    0.72
   8   5   0    1.92    0.80
  -8   5   0    1.34    0.48
   8   5   0    0.99    0.76
  -8   5   0    1.25    0.69
  -8   5   0    2.62    0.83
  -9  -5   0    2.84    0.73
   9  -5   0    3.72    1.09
  -9  -5   0    3.79    1.06
  -9  -5   0    3.12    1.01
   9   5   0    3.37    0.96
   9   5   0    1.97    0.85
  -9   5   0    3.93    1.01
  -9   5   0    3.19    0.96
 -10  -5   0   17.99    1.79
 -10  -5   0   23.30    2.45
  10  -5   0   18.12    2.38
 -10   5   0   18.66    2.22
  10   5   0   14.03    2.14
   0  -6   0    6.51    0.82
   0  -6   0    6.07    0.63
   0   6   0    5.96    0.57
  -1  -6   0  265.98   21.02
  -1  -6   0  297.83   20.73
   1  -6   0  271.36   21.04
  -1  -6   0  261.23   21.05
  -1  -6   0  269.92   20.05
  -1  -6   0  281.08   20.14
   1   6   0  261.62   20.09
   1   6   0  259.87   20.67
  -1   6   0  287.24   20.06
   2  -6   0    2.44    0.33
  -2  -6   0    2.32    0.32
   2  -6   0    2.15    0.39
  -2  -6   0    3.01    0.36
   2  -6   0    2.28    0.29
  -2  -6   0    2.57    0.44
  -2  -6   0    1.92    0.34
  -2  -6   0    2.50    0.42
   2  -6   0    2.39    0.30
   2  -6   0    2.49    0.33
  -2  -6   0    2.67    0.29
  -2  -6   0    2.87    0.58
  -2  -6   0    2.22    0.32
  -2  -6   0    2.13    0.33
   2  -6   0    2.24    0.31
  -2  -6   0    1.96    0.33
   2  -6   0    1.47    0.29
  -2  -6   0    2.34    0.31
   2  -6   0    2.33    0.31
   2  -6   0    2.11    0.31
   2   6   0    1.86    0.52
  -2   6   0    2.12    0.34
  -2   6   0    2.14    0.38
   2   6   0    2.40    0.42
   2   6   0    2.18    0.42
   2   6   0    1.32    0.52
  -3  -6   0   35.45    2.97
   3  -6   0   36.17    2.90
   3  -6   0   36.48    3.13
  -3  -6   0   38.31    3.17
   3  -6   0   36.52    2.92
   3  -6   0   34.29    2.96
   3  -6   0   35.92    3.04
  -3  -6   0   31.87    2.91
  -3  -6   0   35.40    2.96
  -3  -6   0   34.63    2.98
  -3  -6   0   38.33    3.08
  -3  -6   0   37.62    3.09
   3  -6   0   40.41    2.89
   3  -6   0   40.63    3.06
  -3  -6   0   35.25    2.72
   3  -6   0   34.42    2.93
  -3  -6   0   38.60    3.21
  -3  -6   0   44.57    3.23
  -3  -6   0   40.84    2.92
  -3  -6   0   36.34    2.95
   3  -6   0   35.02    2.70
  -3   6   0   40.41    3.02
   3   6   0   35.71    3.19
   3   6   0   35.70    3.18
  -3   6   0   38.86    2.96
   3   6   0   38.68    3.05
  -3   6   0   40.95    3.11
   3   6   0   42.75    3.05
  -3   6   0   39.05    3.03
   4  -6   0    0.76    0.27
   4  -6   0    1.10    0.41
  -4  -6   0    1.54    0.43
  -4  -6   0    0.74    0.40
   4  -6   0    0.40    0.33
  -4  -6   0    1.47    0.42
  -4  -6   0    1.61    0.43
  -4  -6   0    1.06    0.41
   4  -6   0    0.93    0.40
   4  -6   0    1.20    0.41
  -4  -6   0    1.18    0.49
   4  -6   0    1.03    0.36
  -4  -6   0    2.21    0.45
  -4  -6   0    1.26    0.35
  -4  -6   0    1.65    0.47
  -4  -6   0    0.55    0.37
   4  -6   0    0.70    0.40
  -4  -6   0    1.02    0.48
   4  -6   0    1.59    0.37
   4  -6   0    2.25    0.48
  -4   6   0    0.42    0.31
   4   6   0    1.89    0.60
  -4   6   0    1.25    0.40
   4   6   0    1.04    0.45
  -4   6   0    1.41    0.45
   4   6   0    0.60    0.35
   4   6   0    0.53    0.48
   5  -6   0   45.33    3.67
   5  -6   0   38.22    3.51
  -5  -6   0   42.42    3.18
  -5  -6   0   45.94    3.61
  -5  -6   0   51.44    3.66
  -5  -6   0   46.54    3.85
  -5  -6   0   42.49    3.64
  -5  -6   0   47.12    3.75
   5  -6   0   49.62    3.76
  -5  -6   0   46.36    3.82
   5  -6   0   43.14    3.74
   5  -6   0   47.65    3.50
   5  -6   0   37.28    3.74
  -5  -6   0   42.33    3.62
  -5  -6   0   48.91    3.33
  -5  -6   0   44.00    3.63
   5  -6   0   49.49    3.29
   5  -6   0   38.45    3.54
  -5  -6   0   45.43    3.55
   5  -6   0   43.91    3.57
  -5  -6   0   41.53    3.56
   5   6   0   41.99    3.64
  -5   6   0   48.48    3.61
  -5   6   0   47.98    3.75
   5   6   0   42.66    3.35
   5   6   0   39.25    3.34
   5   6   0   38.09    3.67
   5   6   0   38.80    3.67
   5   6   0   50.85    3.91
  -5   6   0   45.61    3.70
   6  -6   0    9.30    1.05
  -6  -6   0    9.92    1.19
   6  -6   0    9.48    1.07
  -6  -6   0    9.76    1.03
   6  -6   0    9.28    1.16
   6  -6   0    6.97    1.07
  -6  -6   0    9.60    1.11
  -6  -6   0   11.72    1.26
   6  -6   0    8.97    0.94
  -6  -6   0    8.50    1.13
  -6  -6   0    8.89    1.19
  -6  -6   0    9.86    1.18
  -6  -6   0    8.70    1.09
   6  -6   0    8.76    1.12
   6  -6   0    9.77    1.21
  -6  -6   0    8.61    1.27
   6  -6   0    6.64    1.08
  -6  -6   0    8.90    1.25
  -6  -6   0    8.85    0.91
   6  -6   0    9.52    1.23
   6   6   0    9.06    1.34
  -6   6   0    9.67    1.16
   6   6   0    9.75    1.17
   6   6   0    7.75    1.15
   6   6   0    9.67    1.15
   6   6   0    9.11    0.91
  -6   6   0    8.72    1.12
   7  -6   0  115.18    8.10
  -7  -6   0  111.89    8.43
  -7  -6   0  114.71    7.21
   7  -6   0  111.13    8.39
  -7  -6   0  106.01    7.91
   7  -6   0   97.42    7.89
  -7  -6   0   93.01    7.34
   7  -6   0  112.82    7.78
  -7  -6   0   92.63    7.92
  -7   6   0   94.05    7.58
  -7   6   0   90.88    7.85
  -7   6   0   89.33    8.16
   7   6   0   92.11    7.93
   7   6   0  102.67    8.27
   7   6   0   86.94    8.15
   7   6   0  112.63    8.01
   8  -6   0   -0.35    0.47
  -8  -6   0    0.82    0.65
  -8  -6   0   -0.03    0.61
  -8  -6   0    0.04    0.45
  -8   6   0    0.12    0.31
  -8   6   0    0.27    0.60
   8   6   0    0.34    0.57
   8   6   0   -0.14    0.53
  -8   6   0   -0.62    0.50
   9  -6   0   51.39    5.07
  -9  -6   0   54.60    5.13
  -9  -6   0   56.36    4.29
   9   6   0   62.23    5.01
  -9   6   0   60.90    4.84
   9   6   0   55.26    4.87
  -9   6   0   50.54    4.89
 -10  -6   0    0.25    0.59
  10   6   0    0.73    0.68
 -10   6   0    0.13    0.64
   0  -7   0    0.22    0.38
   0  -7   0    0.23    0.20
   0   7   0   -0.21    0.19
   0   7   0   -0.02    0.17
   1  -7   0   13.63    1.31
  -1  -7   0   14.85    1.32
  -1  -7   0   14.17    1.34
  -1  -7   0   16.60    1.18
  -1  -7   0   17.89    1.60
   1   7   0   14.46    1.25
  -1   7   0   14.56    1.21
   2  -7   0   13.63    1.16
   2  -7   0   14.68    1.19
   2  -7   0   14.13    1.19
   2  -7   0   14.16    1.18
   2  -7   0   12.33    1.13
  -2  -7   0   12.73    1.17
  -2  -7   0   13.96    1.19
  -2  -7   0   15.26    1.34
  -2  -7   0   13.04    1.15
  -2  -7   0   13.59    1.32
  -2  -7   0   15.17    1.18
   2  -7   0   12.52    1.14
  -2  -7   0   16.22    1.22
   2  -7   0   13.17    1.29
  -2  -7   0   15.14    1.18
  -2  -7   0   13.87    1.22
  -2  -7   0   16.58    1.56
   2   7   0   14.28    1.47
   2   7   0   13.63    1.50
   2   7   0   15.08    1.31
  -2   7   0   15.37    1.21
   2   7   0   12.65    1.24
   3  -7   0  183.44   13.35
  -3  -7   0  187.15   13.26
  -3  -7   0  174.67   13.95
   3  -7   0  170.79   13.54
  -3  -7   0  180.32   13.41
  -3  -7   0  178.26   13.97
   3  -7   0  159.80   13.24
   3  -7   0  175.19   13.50
   3  -7   0  178.96   13.93
  -3  -7   0  205.24   13.94
  -3  -7   0  184.37   13.76
  -3  -7   0  193.44   13.55
  -3  -7   0  208.40   14.13
   3  -7   0  167.65   13.21
  -3  -7   0  162.08   13.55
  -3  -7   0  175.51   12.54
   3  -7   0  160.62   12.50
  -3  -7   0  188.09   13.29
  -3  -7   0  201.32   13.40
   3  -7   0  185.00   13.94
   3  -7   0  163.04   14.03
  -3   7   0  193.32   13.90
   3   7   0  167.02   13.44
  -3   7   0  178.54   13.36
   3   7   0  181.40   13.86
   3   7   0  188.88   13.89
  -4  -7   0   32.23    2.61
   4  -7   0   29.30    2.57
   4  -7   0   33.71    2.59
   4  -7   0   34.79    2.38
  -4  -7   0   26.19    2.59
   4  -7   0   30.74    2.64
  -4  -7   0   33.11    2.75
  -4  -7   0   25.85    2.76
   4  -7   0   33.44    2.75
  -4  -7   0   27.91    2.61
  -4  -7   0   35.08    2.70
  -4  -7   0   29.96    2.59
   4  -7   0   31.42    2.54
  -4  -7   0   35.71    2.66
  -4  -7   0   32.37    2.79
   4  -7   0   32.49    2.80
   4  -7   0   34.88    2.74
   4  -7   0   32.89    2.61
  -4  -7   0   29.97    2.41
  -4   7   0   32.57    2.65
  -4   7   0   35.14    2.65
  -4   7   0   31.92    2.64
   4   7   0   29.22    2.82
   4   7   0   32.29    2.90
   4   7   0   29.65    2.65
   4   7   0   30.99    2.69
  -5  -7   0  113.21    8.40
  -5  -7   0  108.10    8.21
  -5  -7   0  108.32    8.33
  -5  -7   0  121.13    8.20
   5  -7   0  106.23    7.66
   5  -7   0  123.56    8.65
  -5  -7   0  105.86    8.71
   5  -7   0  108.25    8.18
   5  -7   0  125.69    8.73
  -5  -7   0   93.66    7.66
  -5  -7   0  104.12    8.25
  -5  -7   0  118.34    8.62
  -5  -7   0  107.71    8.28
   5  -7   0  102.09    8.26
  -5  -7   0  114.32    8.68
   5  -7   0  103.94    8.36
   5  -7   0  103.78    8.10
   5  -7   0  109.47    8.57
  -5   7   0  110.84    8.23
   5   7   0  102.42    8.29
   5   7   0  106.08    8.53
   5   7   0   91.82    8.55
   5   7   0  108.46    8.50
  -5   7   0   92.29    8.48
  -6  -7   0   22.80    2.28
  -6  -7   0   25.56    2.20
   6  -7   0   22.64    2.23
   6  -7   0   23.21    2.33
   6  -7   0   24.99    1.96
   6  -7   0   21.80    2.15
   6  -7   0   24.49    2.35
  -6  -7   0   24.22    2.26
   6  -7   0   25.17    2.16
  -6  -7   0   21.45    2.33
  -6  -7   0   27.66    2.24
   6  -7   0   25.52    2.13
  -6  -7   0   19.45    2.14
   6  -7   0   29.28    2.35
  -6  -7   0   25.47    2.04
   6   7   0   20.25    2.21
   6   7   0   26.64    2.32
  -6   7   0   23.45    2.18
  -6   7   0   18.51    2.13
   6   7   0   21.07    2.19
   6   7   0   23.39    2.43
  -7  -7   0   15.49    1.89
   7  -7   0   16.24    1.61
   7  -7   0   17.86    1.81
  -7  -7   0   15.59    1.72
   7  -7   0   13.63    1.80
  -7  -7   0   17.14    1.59
  -7   7   0   14.31    1.67
   7   7   0   18.28    2.03
   7   7   0   16.82    1.81
   7   7   0   15.56    1.71
  -7   7   0   12.67    1.64
   7   7   0   16.03    1.33
   8  -7   0    1.10    0.70
  -8  -7   0   -0.53    0.62
  -8   7   0   -0.15    0.57
   8   7   0    0.62    0.60
   8   7   0   -0.21    0.33
   8   7   0    0.44    0.56
  -8   7   0    0.45    0.63
  -9  -7   0    2.41    0.92
   9  -7   0    3.98    1.08
  -9   7   0    1.90    0.84
  -9   7   0    1.87    0.84
   9   7   0    0.83    0.74
   9   7   0    1.21    0.72
 -10   7   0    4.74    1.19
  10   7   0    6.19    1.34
   0  -8   0   44.66    3.52
   0  -8   0   46.37    3.71
   0   8   0   41.41    3.30
  -1  -8   0  122.86    9.36
  -1  -8   0  114.11    8.76
  -1  -8   0  119.13    8.87
   1  -8   0  124.88    9.38
  -1  -8   0  119.08    9.38
   1  -8   0  120.73    9.34
  -1  -8   0  117.40    9.32
   1   8   0  117.38    8.89
  -1   8   0  122.47    8.86
   2  -8   0  121.62    9.82
  -2  -8   0  123.22    9.57
  -2  -8   0  129.94    9.98
   2  -8   0  127.90    9.36
   2  -8   0  126.49    9.55
  -2  -8   0  132.74    9.38
  -2  -8   0  119.82    9.59
   2  -8   0  122.26    9.96
  -2  -8   0  129.21    9.39
  -2  -8   0  141.26   10.01
  -2  -8   0  138.58    9.50
  -2  -8   0  131.16    9.87
  -2  -8   0  118.39    9.99
   2  -8   0  120.25    9.55
  -2   8   0  132.65    9.47
   2   8   0  121.00    9.52
  -3  -8   0    2.43    0.50
   3  -8   0    2.38    0.45
  -3  -8   0    2.09    0.45
   3  -8   0    3.01    0.41
  -3  -8   0    2.21    0.54
  -3  -8   0    2.96    0.48
  -3  -8   0    2.79    0.40
  -3  -8   0    2.26    0.44
   3  -8   0    2.62    0.41
  -3  -8   0    3.23    0.48
   3  -8   0    3.21    0.56
   3  -8   0    2.49    0.44
  -3  -8   0    2.37    0.46
  -3  -8   0    3.41    0.54
   3  -8   0    2.38    0.46
   3   8   0    2.87    0.55
  -3   8   0    2.22    0.45
   3   8   0    1.60    0.63
  -4  -8   0    1.44    0.49
  -4  -8   0    1.82    0.48
  -4  -8   0    2.51    0.64
  -4  -8   0    1.71    0.57
   4  -8   0    1.36    0.44
   4  -8   0    1.47    0.46
  -4  -8   0    1.72    0.49
   4  -8   0    1.87    0.51
   4  -8   0    1.27    0.46
  -4  -8   0    2.12    0.52
  -4  -8   0    1.06    0.39
   4  -8   0    2.05    0.37
   4  -8   0    1.57    0.40
  -4  -8   0    2.39    0.49
   4  -8   0    1.43    0.40
   4  -8   0    1.54    0.53
  -4   8   0    2.08    0.51
   4   8   0    0.62    0.60
   4   8   0    1.49    0.54
  -4   8   0    1.91    0.27
  -5  -8   0    2.92    0.73
   5  -8   0    1.92    0.50
   5  -8   0    2.78    0.62
   5  -8   0    1.37    0.55
  -5  -8   0    2.13    0.49
   5  -8   0    1.94    0.44
  -5  -8   0    2.00    0.56
   5  -8   0    1.50    0.59
  -5  -8   0    2.26    0.64
  -5  -8   0    1.99    0.56
   5  -8   0    2.44    0.51
  -5  -8   0    1.06    0.52
   5  -8   0    1.82    0.57
   5  -8   0    2.14    0.58
  -5  -8   0    1.71    0.58
  -5  -8   0    2.89    0.66
   5   8   0    2.12    0.52
  -5   8   0    1.61    0.45
   5   8   0    2.23    0.66
  -5   8   0    2.05    0.55
   5   8   0    1.05    0.70
   6  -8   0   52.64    4.00
  -6  -8   0   49.36    4.29
   6  -8   0   44.82    4.29
   6  -8   0   53.56    4.19
   6  -8   0   51.16    4.08
   6  -8   0   52.08    4.09
   6  -8   0   46.90    3.71
  -6  -8   0   46.57    4.10
  -6  -8   0   49.19    4.39
  -6  -8   0   50.13    4.20
  -6  -8   0   44.70    4.08
  -6  -8   0   45.07    3.77
   6  -8   0   49.45    4.31
   6   8   0   46.87    4.15
   6   8   0   46.93    4.39
   6   8   0   55.21    4.19
  -6   8   0   51.32    4.14
  -6   8   0   54.48    4.12
  -7  -8   0   30.68    3.05
  -7  -8   0   31.19    2.62
  -7  -8   0   30.19    2.86
   7  -8   0   31.61    3.03
   7  -8   0   29.29    2.84
   7  -8   0   33.12    2.75
   7   8   0   30.76    2.81
  -7   8   0   31.04    2.81
  -7   8   0   31.25    2.81
   7   8   0   28.47    2.87
  -8  -8   0   16.77    2.09
  -8   8   0   15.61    1.81
   8   8   0   15.04    1.76
  -8   8   0   19.75    1.88
   8   8   0   12.55    1.84
  -9  -8   0   19.82    2.46
  -9   8   0   17.87    2.12
   9   8   0   17.48    2.23
   9   8   0   20.61    2.16
   0  -9   0    0.21    0.25
   0  -9   0   -0.22    0.25
   0   9   0    0.30    0.21
  -1  -9   0   57.71    4.07
   1  -9   0   42.24    3.71
  -1  -9   0   52.32    4.08
  -1  -9   0   53.86    3.92
  -1  -9   0   46.63    3.81
   1  -9   0   49.60    4.06
  -1  -9   0   52.74    3.81
  -1  -9   0   47.37    3.74
  -1  -9   0   46.62    3.75
  -1  -9   0   51.54    3.83
   1   9   0   55.81    3.85
  -1   9   0   50.74    3.81
  -2  -9   0   79.70    6.66
   2  -9   0   82.92    6.49
   2  -9   0   82.93    6.19
  -2  -9   0   89.13    6.29
  -2  -9   0   86.24    6.21
   2  -9   0   81.86    6.31
   2  -9   0   88.27    6.64
  -2  -9   0   80.92    6.22
  -2  -9   0   78.04    6.35
   2  -9   0   75.29    6.31
   2  -9   0   77.49    6.49
  -2  -9   0   78.03    6.33
  -2  -9   0   90.71    6.54
   2   9   0   84.93    6.32
  -2   9   0   94.76    6.28
   3  -9   0   13.10    1.20
   3  -9   0   13.08    1.28
  -3  -9   0   11.97    1.30
   3  -9   0   14.57    1.29
  -3  -9   0   14.69    1.28
  -3  -9   0   12.85    1.34
  -3  -9   0   14.47    1.31
  -3  -9   0   15.97    1.51
   3  -9   0   14.17    1.32
  -3  -9   0   14.15    1.29
   3  -9   0   15.64    1.25
  -3  -9   0   12.61    1.13
   3  -9   0   14.43    1.40
  -3  -9   0   10.67    1.21
   3   9   0   14.04    1.34
  -3   9   0   13.73    1.27
   4  -9   0    4.93    0.65
  -4  -9   0    5.66    0.78
   4  -9   0    4.17    0.78
  -4  -9   0    4.32    0.72
   4  -9   0    3.58    0.67
   4  -9   0    5.73    0.75
  -4  -9   0    5.40    0.89
   4  -9   0    4.82    0.56
   4  -9   0    6.09    0.75
   4  -9   0    4.52    0.69
  -4  -9   0    4.34    0.68
  -4  -9   0    4.18    0.70
  -4  -9   0    5.69    0.64
  -4  -9   0    3.56    0.75
  -4  -9   0    3.45    0.65
   4  -9   0    3.66    0.58
   4   9   0    5.84    1.04
  -4   9   0    3.85    0.66
   4   9   0    3.69    0.73
  -5  -9   0   10.47    1.16
  -5  -9   0    8.83    1.12
  -5  -9   0   10.11    1.34
  -5  -9   0   10.06    1.03
  -5  -9   0    8.41    1.22
   5  -9   0    8.43    1.15
   5  -9   0    9.92    1.00
   5  -9   0    9.14    1.06
   5  -9   0   10.36    1.11
   5  -9   0   11.46    1.25
   5  -9   0    9.40    1.16
  -5  -9   0   12.31    1.28
  -5  -9   0    9.19    1.18
  -5  -9   0    8.93    1.18
   5  -9   0   11.29    1.18
  -5   9   0   10.33    1.15
   5   9   0   10.22    1.25
   5   9   0   10.80    1.48
  -6  -9   0   53.07    4.26
  -6  -9   0   57.06    4.59
  -6  -9   0   39.65    4.12
   6  -9   0   59.45    4.53
   6  -9   0   53.96    4.22
   6  -9   0   48.68    4.19
   6  -9   0   51.10    3.84
   6  -9   0   51.13    4.10
   6  -9   0   50.61    4.27
  -6  -9   0   52.06    3.90
   6   9   0   53.59    4.63
   6   9   0   49.95    4.23
   6   9   0   50.09    4.29
  -6   9   0   47.92    4.17
   7  -9   0   13.41    1.41
  -7  -9   0   10.47    1.29
   7   9   0   10.89    1.51
  -7   9   0   11.72    1.45
  -8   9   0   -0.08    0.56
   8   9   0    0.73    0.63
   9   9   0   30.52    3.06
  -9   9   0   29.30    2.93
   0 -10   0    8.41    0.72
   0 -10   0    8.14    0.74
   0  10   0    8.53    0.78
  -1 -10   0    4.80    0.51
  -1 -10   0    4.14    0.51
   1 -10   0    4.77    0.50
  -1 -10   0    4.99    0.53
   1 -10   0    4.84    0.49
   1 -10   0    4.32    0.48
  -1 -10   0    4.31    0.51
  -1 -10   0    5.19    0.55
   1  10   0    5.18    0.55
  -1  10   0    4.83    0.52
  -2 -10   0   39.54    2.91
  -2 -10   0   36.52    2.84
   2 -10   0   34.92    2.82
   2 -10   0   34.69    2.87
  -2 -10   0   34.89    2.92
   2 -10   0   33.88    2.87
  -2 -10   0   38.17    2.89
   2  10   0   40.57    2.92
  -2  10   0   36.26    2.85
  -3 -10   0   92.23    7.38
   3 -10   0   98.95    6.99
  -3 -10   0   81.68    7.00
   3 -10   0   90.96    6.93
   3 -10   0   85.17    7.08
  -3 -10   0   89.49    6.57
  -3 -10   0   97.57    7.18
  -3 -10   0   94.84    6.98
  -3 -10   0  101.91    7.15
   3 -10   0   91.40    7.12
   3  10   0   97.77    7.12
  -3  10   0   92.32    7.02
  -4 -10   0    0.10    0.41
  -4 -10   0    0.68    0.46
   4 -10   0    1.00    0.36
   4 -10   0    0.73    0.36
  -4 -10   0    0.73    0.48
  -4 -10   0    1.13    0.40
  -4 -10   0    0.90    0.56
   4 -10   0    0.92    0.44
   4 -10   0    0.34    0.41
   4 -10   0    0.90    0.37
  -4 -10   0    0.77    0.40
  -4  10   0    0.76    0.43
   4  10   0    1.02    0.51
   4  10   0    0.74    0.73
   5 -10   0   91.32    6.57
  -5 -10   0   79.42    6.65
  -5 -10   0   85.96    6.15
  -5 -10   0   71.80    6.53
  -5 -10   0   83.84    6.53
  -5 -10   0   84.38    6.74
   5 -10   0   79.86    6.46
   5 -10   0   88.09    6.10
   5 -10   0   86.34    6.68
   5 -10   0   89.84    6.62
   5  10   0   93.09    6.70
  -5  10   0   84.33    6.55
   5  10   0   78.27    7.00
  -6 -10   0   23.65    2.23
   6 -10   0   22.53    2.22
   6 -10   0   26.14    2.17
  -6 -10   0   25.96    2.29
   6 -10   0   22.96    2.20
  -6 -10   0   19.97    1.98
  -6  10   0   22.29    2.18
   6  10   0   22.62    2.28
  -7 -10   0    3.78    0.81
   7 -10   0    3.01    0.80
   7  10   0    6.29    1.11
  -7  10   0    4.85    0.93
   8  10   0    3.90    1.07
  -8  10   0    6.22    1.11
   0 -11   0   -0.17    0.21
   0 -11   0   -0.11    0.22
   0 -11   0    0.12    0.21
   0 -11   0    0.16    0.22
   0  11   0   -0.20    0.19
  -1 -11   0   61.06    5.56
   1 -11   0   73.26    5.45
   1 -11   0   65.54    5.53
   1 -11   0   78.10    5.45
  -1 -11   0   69.80    5.48
  -1 -11   0   78.84    5.47
  -1 -11   0   74.99    5.59
   1 -11   0   72.69    5.55
   1  11   0   80.11    5.51
  -1  11   0   76.01    5.47
  -2 -11   0    1.39    0.39
   2 -11   0    0.94    0.35
   2 -11   0    1.13    0.34
   2 -11   0    0.92    0.34
  -2 -11   0    1.60    0.43
   2 -11   0    0.54    0.32
  -2 -11   0    1.28    0.37
  -2 -11   0    1.32    0.37
   2  11   0    1.20    0.39
  -2  11   0    1.97    0.37
   3 -11   0    2.08    0.43
  -3 -11   0    1.66    0.47
  -3 -11   0    1.46    0.39
   3 -11   0    0.97    0.42
   3 -11   0    1.46    0.44
  -3 -11   0    1.86    0.48
  -3 -11   0    1.39    0.44
  -3 -11   0    2.02    0.52
   3 -11   0    1.68    0.41
  -3  11   0    1.92    0.46
   3  11   0    1.39    0.48
   4 -11   0   73.86    6.33
   4 -11   0   77.42    6.16
  -4 -11   0   91.86    6.27
  -4 -11   0   86.36    6.39
  -4 -11   0   78.02    6.40
   4 -11   0   73.97    6.20
  -4 -11   0   79.04    6.28
   4 -11   0   79.72    6.31
   4 -11   0   84.34    5.84
   4  11   0   85.07    6.37
  -4  11   0   83.92    6.25
   5 -11   0   -0.07    0.34
   5 -11   0   -0.26    0.33
   5 -11   0    0.31    0.39
  -5 -11   0    0.28    0.54
   5 -11   0   -0.12    0.46
  -5 -11   0   -0.13    0.39
  -5 -11   0    0.50    0.52
  -5 -11   0   -0.28    0.44
  -5 -11   0    0.07    0.43
   5 -11   0   -0.71    0.42
   5  11   0   -0.03    0.46
  -5  11   0    0.40    0.45
   6 -11   0    3.67    0.82
   6 -11   0    5.15    0.85
  -6 -11   0    3.14    0.87
  -6 -11   0    3.71    0.75
  -6  11   0    3.72    0.83
   6  11   0    4.92    0.98
   7 -11   0   19.59    1.94
  -7  11   0   19.81    2.01
   7  11   0   17.43    2.04
   0 -12   0  215.61   15.24
   0 -12   0  206.72   15.55
   0 -12   0  215.23   15.58
   0 -12   0  191.91   15.23
   1 -12   0    0.11    0.30
  -1 -12   0    0.73    0.33
  -1 -12   0    0.23    0.32
  -1 -12   0    0.65    0.34
   1 -12   0    0.82    0.32
  -1 -12   0    0.56    0.34
   1 -12   0    0.32    0.29
   1 -12   0    0.46    0.28
  -2 -12   0    1.06    0.39
  -2 -12   0    1.12    0.44
  -2 -12   0    1.11    0.41
   2 -12   0    1.88    0.43
   2 -12   0    1.12    0.39
   2 -12   0    1.07    0.37
   2 -12   0    1.47    0.38
  -2 -12   0    1.34    0.40
   2  12   0    0.45    0.34
   3 -12   0    3.47    0.55
  -3 -12   0    2.53    0.59
   3 -12   0    3.97    0.61
   3 -12   0    2.51    0.57
   3 -12   0    4.33    0.62
  -3 -12   0    4.21    0.63
  -3 -12   0    3.22    0.65
  -3 -12   0    2.95    0.62
  -3 -12   0    3.19    0.54
   3  12   0    2.51    0.57
  -3  12   0    3.93    0.57
  -4 -12   0    1.24    0.52
  -4 -12   0    0.96    0.49
  -4 -12   0    0.62    0.40
   4 -12   0    0.52    0.39
   4 -12   0   -0.14    0.34
  -4 -12   0    1.02    0.50
  -4 -12   0   -0.25    0.41
   4 -12   0    0.28    0.44
   4 -12   0   -0.20    0.43
   4 -12   0    0.31    0.37
  -4  12   0   -0.09    0.39
   4  12   0    0.11    0.44
  -5 -12   0   10.31    1.17
  -5 -12   0   10.63    1.29
   5 -12   0   10.85    1.24
   5 -12   0   11.84    1.14
   5 -12   0   10.77    1.29
   5 -12   0   10.23    1.20
  -5 -12   0    9.77    1.31
  -5  12   0   11.33    1.24
   5  12   0   10.91    1.35
  -6 -12   0    1.46    0.63
   6 -12   0    1.50    0.60
  -6 -12   0    1.38    0.77
  -6  12   0    1.09    0.63
   6  12   0    1.70    0.74
   0 -13   0    0.58    0.33
   0 -13   0    0.33    0.33
   0 -13   0    0.29    0.33
  -1 -13   0   13.90    1.22
   1 -13   0   11.51    1.12
   1 -13   0   12.20    1.12
  -1 -13   0   11.50    1.14
  -1 -13   0   11.04    1.13
   1 -13   0   10.62    1.12
  -2 -13   0    0.74    0.44
   2 -13   0    0.16    0.34
  -2 -13   0    0.75    0.43
   2 -13   0    0.41    0.37
  -2 -13   0    0.27    0.38
   2 -13   0    0.72    0.38
  -3 -13   0    0.53    0.47
  -3 -13   0    1.37    0.55
  -3 -13   0    1.41    0.58
  -3 -13   0    1.94    0.50
   3 -13   0    0.75    0.39
   3 -13   0    0.71    0.42
  -4 -13   0  101.79    8.08
   4 -13   0  110.16    8.09
  -4 -13   0  111.86    8.36
   4 -13   0  102.84    7.58
  -4 -13   0  102.57    8.16
   4 -13   0  101.11    8.00
   4  13   0  111.95    8.12
  -5 -13   0    2.07    0.74
   5 -13   0    1.75    0.67
   5 -13   0    1.33    0.55
  -5 -13   0    1.50    0.55
   5 -13   0    2.06    0.56
   5  13   0    1.60    0.69
   0 -14   0   40.14    3.07
   0 -14   0   36.75    3.07
   1 -14   0    1.04    0.43
  -1 -14   0    0.98    0.44
  -1 -14   0    1.70    0.49
  -2 -14   0    4.36    0.67
  -2 -14   0    4.00    0.68
   2 -14   0    3.99    0.65
   2 -14   0    3.97    0.64
   3 -14   0   43.91    3.59
  -3 -14   0   42.26    3.40
   3 -14   0   47.73    3.65
  -3 -14   0   45.74    3.73
  -3 -14   0   46.23    3.66
   4 -14   0    0.26    0.46
  11   0  -1    7.47    1.51
  11   0  -1    6.90    0.93
 -11   0   1    7.86    0.92
 -11   0   1   10.32    1.73
 -10   0   1   -0.53    0.70
  10   0  -1    0.00    0.61
  10   0  -1   -0.18    0.74
  10   0  -1    0.19    0.40
 -10   0   1    0.13    0.75
 -10   0   1    0.90    0.48
  -9   0   1   10.00    1.00
   9   0  -1   10.84    1.46
  -9   0   1    8.23    1.41
   9   0  -1    6.65    1.30
   9   0  -1    8.64    0.99
  -9   0   1    6.93    1.37
  -9   0   1    9.09    1.28
   8   0  -1   -0.34    0.47
  -8   0   1   -0.18    0.37
  -8   0   1    0.12    0.43
  -8   0   1   -0.06    0.59
  -8   0   1    0.19    0.52
   8   0  -1    0.87    0.64
   7   0  -1   31.21    3.02
  -7   0   1   41.00    3.08
   7   0  -1   34.55    2.96
  -7   0   1   37.64    3.11
  -7   0   1   35.80    3.06
   7   0  -1   33.62    3.06
   7   0  -1   29.05    3.12
  -7   0   1   35.53    2.96
  -7   0   1   33.92    2.60
   7   0  -1   34.65    2.95
  -7   0   1   34.96    3.13
   7   0  -1   36.91    3.05
  -7   0   1   34.20    2.92
  -7   0   1   31.69    3.14
   7   0  -1   32.09    3.11
  -6   0   1    0.02    0.29
   6   0  -1    0.35    0.39
  -6   0   1    0.29    0.38
   6   0  -1   -0.24    0.38
   6   0  -1    0.24    0.35
   6   0  -1   -0.28    0.32
   6   0  -1    0.03    0.37
   6   0  -1   -0.03    0.35
   6   0  -1   -0.37    0.26
  -6   0   1    0.01    0.29
   6   0  -1   -0.13    0.29
  -6   0   1    0.46    0.31
  -6   0   1    0.13    0.39
  -6   0   1   -0.04    0.29
  -6   0   1   -0.02    0.31
  -6   0   1   -0.07    0.36
  -6   0   1    0.02    0.41
  -5   0   1  474.77   38.91
  -5   0   1  505.23   34.88
   5   0  -1  475.40   37.65
  -5   0   1  537.32   37.18
   5   0  -1  565.42   37.63
  -5   0   1  575.52   36.84
   5   0  -1  503.69   37.25
   5   0  -1  552.63   36.89
   5   0  -1  464.17   37.15
   5   0  -1  503.24   38.75
  -5   0   1  476.47   34.36
   5   0  -1  510.62   38.79
   5   0  -1  462.95   38.92
  -5   0   1  508.28   37.65
  -5   0   1  464.76   38.72
  -5   0   1  475.58   37.60
  -4   0   1    0.46    0.28
  -4   0   1   -0.37    0.23
   4   0  -1   -0.30    0.21
   4   0  -1   -0.14    0.28
   4   0  -1    0.31    0.30
  -4   0   1   -0.09    0.25
   4   0  -1   -0.17    0.21
   4   0  -1   -0.01    0.24
   4   0  -1    0.12    0.26
  -4   0   1   -0.09    0.29
  -4   0   1    0.14    0.23
  -4   0   1    0.43    0.21
   4   0  -1    0.26    0.32
   4   0  -1    0.41    0.37
  -4   0   1    0.09    0.30
  -4   0   1    0.14    0.28
  -4   0   1   -0.52    0.29
  -4   0   1   -0.22    0.18
   4   0  -1   -0.01    0.29
  -4   0   1    0.34    0.30
  -4   0   1    0.43    0.28
  -3   0   1  172.82   12.83
  -3   0   1  156.90   13.29
   3   0  -1  156.75   12.69
   3   0  -1  165.19   12.56
  -3   0   1  159.97   12.84
  -3   0   1  193.21   11.74
  -3   0   1  175.44   12.70
  -3   0   1  152.21   11.70
  -3   0   1  165.79   12.70
   3   0  -1  181.96   12.60
   3   0  -1  177.00   13.31
  -3   0   1  174.94   11.90
   3   0  -1  167.17   12.71
   3   0  -1  177.88   12.87
  -3   0   1  188.21   13.34
   2   0  -1    0.49    0.19
  -2   0   1    0.24    0.19
   2   0  -1    0.31    0.21
  -2   0   1    0.95    0.23
   2   0  -1    0.27    0.19
  -2   0   1    0.09    0.13
   2   0  -1   -0.07    0.14
  -2   0   1    0.04    0.14
   2   0  -1    0.21    0.19
  -2   0   1    0.31    0.18
  -2   0   1    0.13    0.14
  -2   0   1    0.47    0.20
   2   0  -1    0.13    0.19
  -2   0   1    0.35    0.18
  -2   0   1    0.09    0.15
  -2   0   1    0.23    0.19
  -2   0   1    0.16    0.13
  -2   0   1    0.37    0.21
   2   0  -1    0.34    0.21
  -1   0   1  153.03   10.48
  -1   0   1  126.39   10.06
   1   0  -1  151.58   10.19
   1   0  -1  121.51   10.02
  -1   0   1  112.51   10.49
   1   0  -1  135.89    9.95
  -1   0   1  128.22    9.94
  -1   0   1  138.70    9.43
   1   0  -1  140.45   10.51
   1   0  -1  144.35   10.48
  -1   0   1  144.86   10.16
   0   0   1    0.01    0.03
   1   0   1  188.60   13.72
  -1   0  -1  187.92   14.68
   1   0   1  209.98   15.02
  -1   0  -1  206.83   13.73
  -1   0  -1  184.41   15.30
   1   0   1  197.13   13.71
  -1   0  -1  220.99   15.46
  -1   0  -1  187.24   14.85
   1   0   1  190.63   14.68
   1   0   1  207.40   13.92
  -1   0  -1  197.50   15.00
  -1   0  -1  231.18   14.82
  -1   0  -1  212.29   13.92
  -1   0  -1  195.53   13.71
   2   0   1    0.12    0.22
   2   0   1    0.37    0.23
  -2   0  -1    0.57    0.16
  -2   0  -1   -0.17    0.13
   2   0   1   -0.04    0.15
   2   0   1    0.19    0.17
   2   0   1   -0.14    0.16
  -2   0  -1    0.17    0.18
  -2   0  -1    0.05    0.17
   2   0   1    0.21    0.13
   2   0   1    0.02    0.14
   2   0   1   -0.18    0.14
  -2   0  -1   -0.02    0.19
  -2   0  -1    0.16    0.14
   2   0   1    0.17    0.14
  -2   0  -1    0.33    0.21
   2   0   1    0.40    0.20
  -2   0  -1    0.08    0.17
  -3   0  -1  524.02   40.10
   3   0   1  559.43   39.26
   3   0   1  461.52   41.27
   3   0   1  595.19   39.69
   3   0   1  544.03   41.26
   3   0   1  529.39   41.44
  -3   0  -1  554.17   41.27
   3   0   1  595.07   37.20
   3   0   1  587.31   39.59
  -3   0  -1  498.90   36.64
   3   0   1  474.42   40.05
  -3   0  -1  587.30   41.43
  -3   0  -1  531.30   41.45
  -3   0  -1  583.71   39.56
  -3   0  -1  476.51   39.21
  -3   0  -1  509.12   40.06
   4   0   1   -0.01    0.34
   4   0   1   -0.06    0.26
   4   0   1   -0.01    0.30
   4   0   1   -0.32    0.20
  -4   0  -1    0.46    0.21
  -4   0  -1    0.14    0.30
  -4   0  -1   -0.06    0.28
   4   0   1    0.04    0.24
  -4   0  -1    0.76    0.33
   4   0   1    0.18    0.32
  -4   0  -1    0.13    0.23
  -4   0  -1    0.36    0.34
  -4   0  -1    0.06    0.22
   4   0   1   -0.12    0.27
  -4   0  -1   -0.06    0.23
  -4   0  -1    0.20    0.31
   4   0   1    0.58    0.31
   4   0   1    0.01    0.24
  -4   0  -1    0.66    0.34
  -4   0  -1    0.27    0.29
  -5   0  -1  113.56    9.27
   5   0   1  106.83    9.67
  -5   0  -1  121.46    9.39
   5   0   1  120.43    9.19
  -5   0  -1  136.18    9.75
  -5   0  -1  143.39    8.69
   5   0   1  118.96    9.76
  -5   0  -1  115.06    9.14
  -5   0  -1  125.21    9.31
  -5   0  -1  131.02    8.50
  -5   0  -1  116.07    9.72
  -5   0  -1  121.30    9.63
   5   0   1  107.33    9.61
   5   0   1  133.28    9.42
   5   0   1  132.57    9.37
   5   0   1  129.60    9.30
  -5   0  -1  109.71    9.32
  -6   0  -1    0.01    0.42
  -6   0  -1    0.15    0.40
   6   0   1    0.06    0.25
  -6   0  -1    0.03    0.33
   6   0   1    0.66    0.41
   6   0   1   -0.62    0.30
   6   0   1    0.50    0.38
  -6   0  -1    0.09    0.33
  -6   0  -1    0.28    0.32
  -6   0  -1   -0.33    0.30
   6   0   1    0.02    0.39
  -6   0  -1    0.26    0.46
  -6   0  -1    0.12    0.24
  -6   0  -1    0.29    0.38
  -6   0  -1   -0.19    0.27
   6   0   1   -0.14    0.32
   6   0   1    0.14    0.40
   6   0   1   -0.24    0.34
  -7   0  -1   19.46    1.86
  -7   0  -1   18.91    1.89
   7   0   1   18.72    2.06
  -7   0  -1   19.55    2.00
  -7   0  -1   19.70    1.93
  -7   0  -1   18.55    1.59
  -7   0  -1   22.77    2.02
   7   0   1   18.96    1.82
   7   0   1   18.38    1.90
   7   0   1   22.00    2.09
   7   0   1   17.35    1.83
   7   0   1   20.72    1.67
  -7   0  -1   17.28    2.00
   7   0   1   15.08    1.90
  -8   0  -1    0.58    0.43
  -8   0  -1    0.50    0.60
   8   0   1    0.02    0.56
  -8   0  -1    0.37    0.57
   8   0   1   -0.07    0.54
  -8   0  -1   -0.28    0.49
  -9   0  -1    5.44    1.15
  -9   0  -1    6.35    1.25
  -9   0  -1    6.22    0.81
  -9   0  -1    7.82    1.14
   9   0   1    5.36    0.77
   9   0   1    4.96    1.17
   9   0   1    5.06    1.18
 -10   0  -1   -0.23    0.42
 -10   0  -1    0.00    0.74
  10   0   1    0.80    0.46
  10   0   1    1.03    0.86
  11   0   1   79.48    6.76
  11   0   1   78.50    5.73
 -11   0  -1   79.04    6.78
  11  -1  -1    5.64    0.88
  11  -1  -1    7.29    1.46
 -11  -1   1    6.20    1.47
 -11  -1   1    5.80    0.86
 -11   1   1    4.88    0.62
  11   1  -1    6.54    1.49
 -11   1   1    3.26    1.20
  11   1  -1    6.11    0.82
 -10  -1   1    4.19    1.01
  10  -1  -1    3.72    1.07
 -10  -1   1    4.91    1.28
 -10  -1   1    3.85    1.13
 -10  -1   1    5.13    0.77
  10  -1  -1    5.54    1.23
 -10   1   1    4.48    1.18
  10   1  -1    3.96    0.67
 -10   1   1    3.22    1.11
  10   1  -1    3.36    1.08
  10   1  -1    3.91    1.08
 -10   1   1    3.44    0.57
   9  -1  -1  103.16    8.11
  -9  -1   1  102.54    7.21
  -9  -1   1   97.94    8.10
   9  -1  -1   93.02    8.41
  -9  -1   1   89.42    8.41
  -9  -1   1  107.74    8.03
  -9   1   1   96.93    8.44
   9   1  -1   91.40    8.40
   9   1  -1  121.91    8.26
  -9   1   1   89.71    8.04
   9   1  -1   98.86    7.14
  -9   1   1  108.08    7.11
  -9   1   1  110.08    8.01
  -8  -1   1    9.74    1.46
   8  -1  -1    8.95    1.40
   8  -1  -1    8.13    1.29
  -8  -1   1   13.58    1.36
  -8  -1   1    9.77    1.03
  -8  -1   1   10.35    1.43
   8   1  -1   12.61    1.50
  -8   1   1    7.51    1.31
   8   1  -1   10.21    1.00
  -8   1   1    8.74    1.26
   8   1  -1   10.62    1.41
  -8   1   1    9.57    0.96
  -8   1   1    8.27    1.15
  -8   1   1   10.76    1.41
  -7  -1   1   55.71    4.33
   7  -1  -1   57.97    5.13
  -7  -1   1   54.65    4.98
   7  -1  -1   50.73    4.86
  -7  -1   1   58.30    4.82
   7  -1  -1   58.31    4.88
  -7  -1   1   64.83    4.87
  -7  -1   1   59.49    5.08
   7  -1  -1   71.81    5.10
   7  -1  -1   52.71    4.78
  -7  -1   1   62.32    5.16
   7  -1  -1   56.75    5.06
  -7  -1   1   47.96    4.82
  -7  -1   1   65.63    4.93
   7   1  -1   59.48    4.31
  -7   1   1   60.66    5.11
  -7   1   1   61.71    4.80
   7   1  -1   51.99    4.84
  -7   1   1   60.05    4.86
   7   1  -1   54.49    5.02
  -7   1   1   61.66    4.99
   7   1  -1   66.22    4.85
   7   1  -1   66.75    4.86
   7   1  -1   57.95    5.07
   7   1  -1   66.22    4.92
  -7   1   1   67.63    4.83
  -7   1   1   58.88    4.89
  -7   1   1   67.04    4.31
  -7   1   1   56.03    5.00
   7   1  -1   59.21    4.96
  -6  -1   1   91.41    7.64
  -6  -1   1   97.38    6.61
  -6  -1   1  103.21    7.16
   6  -1  -1   85.12    7.63
   6  -1  -1   91.96    7.13
   6  -1  -1  104.22    7.24
  -6  -1   1  102.55    6.76
  -6  -1   1  107.98    7.59
   6  -1  -1  102.48    7.28
  -6  -1   1   85.04    7.21
   6  -1  -1   96.33    7.39
  -6  -1   1   86.16    7.31
  -6  -1   1   82.03    7.54
   6  -1  -1   86.62    7.59
   6  -1  -1   97.08    7.32
  -6  -1   1   97.73    7.33
  -6   1   1   85.05    6.56
   6   1  -1   90.90    7.30
  -6   1   1   79.17    7.56
  -6   1   1   85.31    7.48
   6   1  -1  102.12    7.31
   6   1  -1  109.03    7.41
   6   1  -1   93.59    6.59
   6   1  -1   99.15    7.60
  -6   1   1   92.01    7.31
   6   1  -1  104.76    7.17
  -6   1   1   87.95    7.20
  -6   1   1   92.73    7.28
   6   1  -1   86.88    7.60
   6   1  -1   93.07    7.24
  -6   1   1   99.06    7.28
  -6   1   1   85.18    7.53
   6   1  -1   92.80    7.10
   6   1  -1  103.12    7.55
   5  -1  -1   14.12    1.43
  -5  -1   1   14.45    1.35
  -5  -1   1   17.06    1.30
  -5  -1   1   14.56    1.24
  -5  -1   1   15.17    1.49
   5  -1  -1   16.04    1.44
   5  -1  -1   16.69    1.56
   5  -1  -1   13.96    1.35
  -5  -1   1   13.90    1.54
  -5  -1   1   15.95    1.51
  -5  -1   1   17.31    1.45
  -5  -1   1   15.20    1.40
  -5  -1   1   14.30    1.45
  -5  -1   1   15.47    1.41
   5  -1  -1   15.42    1.48
   5  -1  -1   14.26    1.53
   5  -1  -1   17.33    1.46
   5   1  -1   14.22    1.43
   5   1  -1   13.94    1.48
  -5   1   1   16.41    1.37
   5   1  -1   15.13    1.40
   5   1  -1   14.51    1.22
   5   1  -1   14.68    1.40
  -5   1   1   13.36    1.43
  -5   1   1   16.08    1.43
   5   1  -1   16.83    1.49
  -5   1   1   12.49    1.47
  -5   1   1   14.39    1.37
   5   1  -1   10.97    1.41
   5   1  -1   16.25    1.42
   5   1  -1   14.46    1.50
  -5   1   1   14.29    1.44
  -5   1   1   17.97    1.43
   5   1  -1   16.95    1.23
  -5   1   1   15.36    1.45
  -5   1   1   13.25    1.51
  -5   1   1   13.69    1.19
  -5   1   1   13.39    1.20
   5   1  -1   13.96    1.34
   4  -1  -1   34.16    3.04
  -4  -1   1   36.85    3.14
   4  -1  -1   39.80    2.92
  -4  -1   1   35.81    3.12
  -4  -1   1   34.44    2.65
   4  -1  -1   34.55    2.97
  -4  -1   1   40.08    2.93
   4  -1  -1   40.56    3.11
   4  -1  -1   34.03    3.11
   4  -1  -1   35.03    2.97
  -4  -1   1   34.51    2.70
  -4  -1   1   42.67    2.96
   4  -1  -1   39.77    2.95
   4  -1  -1   35.77    3.08
   4  -1  -1   33.48    2.92
  -4  -1   1   31.28    3.02
  -4  -1   1   36.90    2.88
   4  -1  -1   36.76    2.88
  -4  -1   1   39.58    3.00
   4   1  -1   32.59    2.96
  -4   1   1   33.28    2.62
   4   1  -1   39.95    3.12
   4   1  -1   35.66    2.64
   4   1  -1   40.57    2.89
  -4   1   1   40.28    2.88
  -4   1   1   38.98    2.96
  -4   1   1   37.81    3.12
   4   1  -1   38.02    3.11
  -4   1   1   35.02    3.05
   4   1  -1   40.68    2.93
  -4   1   1   35.56    2.94
  -4   1   1   34.28    3.02
   4   1  -1   35.67    2.97
  -4   1   1   33.08    3.08
  -4   1   1   38.74    2.92
   4   1  -1   35.75    3.07
  -4   1   1   41.47    2.93
   4   1  -1   34.88    2.91
   4   1  -1   39.86    2.83
   4   1  -1   35.03    2.93
   4   1  -1   32.29    3.02
  -4   1   1   38.55    2.91
   3  -1  -1    3.25    0.46
   3  -1  -1    3.46    0.35
  -3  -1   1    3.79    0.49
   3  -1  -1    2.72    0.47
  -3  -1   1    3.47    0.48
   3  -1  -1    4.02    0.41
  -3  -1   1    4.08    0.51
   3  -1  -1    3.40    0.48
  -3  -1   1    3.57    0.44
   3  -1  -1    2.66    0.41
  -3  -1   1    2.96    0.50
  -3  -1   1    3.41    0.45
   3  -1  -1    3.23    0.50
   3  -1  -1    4.25    0.41
   3  -1  -1    3.23    0.42
  -3  -1   1    3.80    0.56
   3  -1  -1    5.05    0.58
   3  -1  -1    4.44    0.53
  -3  -1   1    4.29    0.41
   3  -1  -1    4.15    0.52
  -3  -1   1    3.41    0.54
  -3  -1   1    4.20    0.44
   3   1  -1    3.92    0.46
   3   1  -1    3.94    0.54
   3   1  -1    4.10    0.39
  -3   1   1    3.87    0.53
   3   1  -1    3.45    0.47
   3   1  -1    3.88    0.53
   3   1  -1    3.59    0.51
  -3   1   1    4.80    0.40
   3   1  -1    3.83    0.52
   3   1  -1    4.00    0.47
  -3   1   1    3.33    0.44
   3   1  -1    3.99    0.40
   3   1  -1    3.74    0.39
  -3   1   1    3.25    0.42
  -3   1   1    4.03    0.48
  -3   1   1    3.97    0.44
   3   1  -1    4.06    0.49
  -3   1   1    3.08    0.48
  -3   1   1    2.71    0.43
   3   1  -1    3.29    0.46
  -3   1   1    4.13    0.54
   3   1  -1    3.49    0.45
   2  -1  -1   28.19    2.09
   2  -1  -1   29.93    2.11
   2  -1  -1   27.56    2.15
  -2  -1   1   30.44    1.94
  -2  -1   1   25.68    2.25
  -2  -1   1   30.95    2.12
  -2  -1   1   27.56    2.15
  -2  -1   1   25.55    1.96
   2  -1  -1   27.05    1.95
  -2  -1   1   30.62    2.14
   2  -1  -1   28.93    2.14
  -2  -1   1   31.07    2.12
   2  -1  -1   28.09    2.24
   2  -1  -1   25.27    2.20
   2  -1  -1   29.32    1.93
  -2  -1   1   27.12    2.09
   2  -1  -1   25.48    2.06
  -2  -1   1   25.65    2.25
   2  -1  -1   27.82    2.21
   2  -1  -1   27.94    2.24
   2  -1  -1   25.26    2.11
  -2  -1   1   25.69    2.20
   2  -1  -1   29.61    2.11
  -2  -1   1   28.01    2.14
   2   1  -1   31.11    1.98
  -2   1   1   28.27    1.89
  -2   1   1   24.34    2.12
   2   1  -1   22.71    2.19
   2   1  -1   27.97    2.11
  -2   1   1   26.39    2.22
   2   1  -1   26.04    2.24
  -2   1   1   26.68    2.19
   2   1  -1   24.46    2.23
   2   1  -1   23.37    1.91
  -2   1   1   25.60    2.06
  -2   1   1   28.01    1.89
  -2   1   1   26.72    1.94
   2   1  -1   26.03    2.14
  -2   1   1   26.50    2.22
   2   1  -1   24.94    2.22
   2   1  -1   27.88    2.15
  -2   1   1   27.34    2.20
  -2   1   1   29.07    2.09
   2   1  -1   27.14    2.09
  -2   1   1   26.63    2.10
  -2   1   1   27.11    2.10
   2   1  -1   29.59    1.92
  -2   1   1   29.31    2.13
   2   1  -1   22.75    2.09
  -1  -1   1  561.13   40.24
  -1  -1   1  527.73   40.40
   1  -1  -1  516.54   40.14
   1  -1  -1  531.87   40.90
  -1  -1   1  547.88   41.90
  -1  -1   1  601.43   37.30
   1  -1  -1  560.77   42.14
  -1  -1   1  568.62   40.12
  -1  -1   1  557.16   42.05
   1  -1  -1  514.37   42.04
   1  -1  -1  537.07   41.98
   1  -1  -1  506.45   39.88
  -1  -1   1  555.35   37.25
  -1  -1   1  611.42   37.85
   1  -1  -1  564.74   40.13
  -1  -1   1  536.60   42.01
  -1  -1   1  619.05   40.83
  -1  -1   1  542.02   39.82
  -1  -1   1  472.45   41.87
   1   1  -1  478.75   39.87
  -1   1   1  521.94   40.94
   1   1  -1  597.72   39.95
   1   1  -1  524.10   41.89
   1   1  -1  527.85   37.84
  -1   1   1  624.98   42.35
  -1   1   1  611.29   41.08
   1   1  -1  491.14   42.01
  -1   1   1  526.53   40.48
   1   1  -1  533.18   40.74
  -1   1   1  556.83   40.03
   0  -1  -1  117.76    9.11
   0  -1   1  123.37    8.59
   0  -1  -1  105.81    8.61
   0  -1   1  103.93    8.62
   0  -1   1  119.15    8.99
   0  -1  -1  131.77    8.64
   0  -1  -1  105.29    8.79
   0  -1  -1  121.25    8.78
   0  -1  -1  114.37    9.10
   0  -1   1  119.52    7.98
   0   1  -1  111.80    8.53
   0   1  -1  126.63    8.73
   1  -1   1   87.88    5.59
  -1  -1  -1   85.59    6.31
  -1  -1  -1   81.20    6.06
  -1  -1  -1   74.29    6.06
  -1  -1  -1   83.70    6.00
  -1  -1  -1   91.22    6.36
   1  -1   1   89.98    6.37
   1  -1   1   76.40    6.07
  -1  -1  -1   88.85    5.69
   1  -1   1   74.40    6.00
  -1  -1  -1   94.27    5.59
   1  -1   1   73.96    5.60
   1  -1   1   74.58    6.04
   1  -1   1   85.57    6.28
  -1  -1  -1   78.62    6.07
   1  -1   1   72.69    6.32
  -1  -1  -1   75.01    6.32
  -1  -1  -1   85.33    6.13
   1  -1   1   79.14    6.31
  -1  -1  -1   89.25    5.59
   1   1   1   76.17    6.12
  -1   1  -1   80.10    5.68
  -1   1  -1   79.69    6.08
   1   1   1   81.85    5.99
  -1   1  -1   84.00    6.28
  -1   1  -1   75.70    5.99
   1   1   1   81.26    6.12
  -1   1  -1   79.11    6.31
  -1   1  -1   88.47    6.37
   1   1   1   89.70    6.20
  -1   1  -1   83.66    6.14
  -1   1  -1   71.14    6.06
  -1   1  -1   82.97    6.01
   1   1   1   95.15    6.00
   1   1   1   79.43    5.67
   1   1   1   81.73    6.06
   1   1   1   85.74    6.05
   1   1   1   74.44    6.30
  -1   1  -1   74.34    6.12
  -2  -1  -1  174.08   13.89
  -2  -1  -1  185.17   13.48
   2  -1   1  177.73   13.86
  -2  -1  -1  205.86   13.19
   2  -1   1  160.39   12.31
   2  -1   1  183.22   13.18
  -2  -1  -1  203.31   13.31
   2  -1   1  169.95   13.33
  -2  -1  -1  171.18   12.28
  -2  -1  -1  175.07   13.19
   2  -1   1  189.58   13.21
   2  -1   1  154.81   13.87
  -2  -1  -1  170.56   13.46
  -2  -1  -1  207.07   13.35
  -2  -1  -1  185.65   12.49
   2  -1   1  185.23   13.49
   2   1   1  168.46   13.93
  -2   1  -1  178.21   13.48
   2   1   1  181.79   13.33
   2   1   1  193.34   13.18
  -2   1  -1  184.85   13.34
  -2   1  -1  198.03   13.30
  -2   1  -1  150.02   13.86
  -2   1  -1  155.02   12.28
   2   1   1  169.07   13.85
   2   1   1  175.46   13.88
  -2   1  -1  195.86   13.47
   2   1   1  201.45   13.46
  -2   1  -1  168.95   12.30
   2   1   1  185.14   13.54
   2   1   1  180.75   13.32
  -2   1  -1  195.42   13.79
   2   1   1  181.26   13.18
   2   1   1  175.26   13.47
  -2   1  -1  182.71   12.48
  -2   1  -1  173.35   13.17
  -2   1  -1  169.13   13.18
  -3  -1  -1   21.69    1.94
  -3  -1  -1   24.43    1.85
   3  -1   1   24.11    1.97
  -3  -1  -1   23.84    2.11
  -3  -1  -1   27.28    2.03
  -3  -1  -1   27.79    2.05
   3  -1   1   25.49    2.06
  -3  -1  -1   23.40    1.99
   3  -1   1   25.52    2.16
   3  -1   1   23.46    2.11
  -3  -1  -1   23.24    2.01
  -3  -1  -1   21.82    2.10
  -3  -1  -1   30.92    2.12
  -3  -1  -1   20.47    2.11
   3  -1   1   21.06    2.01
  -3  -1  -1   23.11    1.79
   3  -1   1   30.39    2.04
   3  -1   1   23.28    1.82
   3  -1   1   23.06    2.00
   3   1   1   26.56    2.07
  -3   1  -1   21.63    2.01
   3   1   1   24.77    1.77
  -3   1  -1   24.58    2.08
  -3   1  -1   29.91    2.01
   3   1   1   25.35    2.01
  -3   1  -1   22.13    1.99
  -3   1  -1   29.38    1.84
  -3   1  -1   28.76    1.98
  -3   1  -1   24.69    2.17
   3   1   1   25.39    1.96
   3   1   1   27.67    1.99
  -3   1  -1   21.62    1.83
  -3   1  -1   25.12    2.10
   3   1   1   26.08    2.16
   3   1   1   22.90    2.10
   3   1   1   26.52    2.07
  -3   1  -1   21.45    1.98
  -3   1  -1   21.39    2.01
  -3   1  -1   26.00    2.12
   3   1   1   24.77    2.00
   3   1   1   26.63    2.01
   3   1   1   26.60    2.03
  -3   1  -1   24.33    1.79
   4  -1   1   13.15    1.27
  -4  -1  -1   12.96    1.14
   4  -1   1   12.08    1.19
   4  -1   1   13.38    1.20
  -4  -1  -1   12.37    1.23
   4  -1   1   12.18    1.06
  -4  -1  -1   12.93    1.19
  -4  -1  -1   12.47    1.06
   4  -1   1   12.01    1.28
  -4  -1  -1    9.63    1.18
  -4  -1  -1   12.33    1.33
   4  -1   1   12.25    1.25
   4  -1   1   12.17    1.13
  -4  -1  -1   12.30    1.19
  -4  -1  -1   14.33    1.33
  -4  -1  -1    9.93    1.14
  -4  -1  -1   12.51    1.03
   4  -1   1   12.70    1.19
   4   1   1   11.88    0.99
  -4   1  -1   15.54    1.26
  -4   1  -1   11.22    1.28
  -4   1  -1   13.33    1.29
   4   1   1   14.47    1.21
   4   1   1   11.73    1.15
  -4   1  -1   11.06    1.16
   4   1   1   14.27    1.19
  -4   1  -1   11.88    1.16
  -4   1  -1   11.08    1.22
  -4   1  -1   11.78    1.21
  -4   1  -1   14.47    1.07
   4   1   1   10.81    1.24
  -4   1  -1   10.54    1.16
  -4   1  -1   13.20    1.14
   4   1   1   15.02    1.33
   4   1   1   13.81    1.28
  -4   1  -1   13.10    1.16
  -4   1  -1   12.62    1.02
   4   1   1   12.34    1.15
   4   1   1   12.57    1.13
   4   1   1   11.41    1.18
  -4   1  -1   12.22    1.05
   5  -1   1   11.25    1.15
  -5  -1  -1   11.46    0.97
  -5  -1  -1   10.95    1.14
   5  -1   1    9.00    1.21
  -5  -1  -1   11.19    1.02
  -5  -1  -1   11.87    1.15
  -5  -1  -1   12.22    1.11
  -5  -1  -1   11.40    1.20
   5  -1   1   11.18    1.13
  -5  -1  -1   13.05    1.29
   5  -1   1   10.24    1.13
  -5  -1  -1   11.27    1.11
  -5  -1  -1    9.33    1.13
   5  -1   1   14.30    1.08
   5  -1   1   12.71    1.12
   5  -1   1   11.11    1.26
  -5  -1  -1   13.44    1.21
   5  -1   1    9.51    1.19
  -5   1  -1   13.05    1.12
   5   1   1   10.04    1.07
  -5   1  -1   10.66    1.12
   5   1   1    8.56    1.02
  -5   1  -1   10.73    1.22
   5   1   1   11.61    1.26
   5   1   1   10.84    1.22
  -5   1  -1   11.03    1.17
   5   1   1    9.43    1.23
   5   1   1    9.76    1.08
  -5   1  -1    9.14    0.93
   5   1   1   11.63    1.15
   5   1   1   13.16    1.19
  -5   1  -1   10.58    1.17
   5   1   1    9.74    1.13
  -5   1  -1    9.63    1.15
  -5   1  -1   13.10    1.20
  -5   1  -1   11.89    1.16
   6  -1   1   15.49    1.62
  -6  -1  -1   12.47    1.46
  -6  -1  -1   12.40    1.28
   6  -1   1   15.42    1.51
  -6  -1  -1   13.14    1.39
   6  -1   1   14.55    1.55
  -6  -1  -1   13.11    1.24
   6  -1   1   15.61    1.44
  -6  -1  -1   16.80    1.49
   6  -1   1   14.47    1.46
  -6  -1  -1   15.91    1.63
   6  -1   1   14.10    1.55
  -6  -1  -1   15.07    1.42
   6  -1   1   13.57    1.45
  -6  -1  -1   13.24    1.49
   6  -1   1   12.60    1.42
  -6  -1  -1   14.70    1.59
  -6  -1  -1   15.90    1.50
  -6   1  -1   14.87    1.40
  -6   1  -1   14.46    1.22
   6   1   1   17.86    1.48
   6   1   1   14.18    1.56
   6   1   1   12.84    1.44
   6   1   1   14.02    1.43
   6   1   1   17.60    1.67
  -6   1  -1   16.52    1.55
  -6   1  -1   15.50    1.46
  -6   1  -1   13.37    1.50
  -6   1  -1   15.54    1.59
   6   1   1   11.54    1.37
   6   1   1   15.42    1.58
  -6   1  -1   16.68    1.53
   6   1   1   14.07    1.31
  -6   1  -1   13.51    1.49
  -7  -1  -1  149.38   13.37
   7  -1   1  190.29   13.00
  -7  -1  -1  163.44   11.69
   7  -1   1  163.90   13.28
   7  -1   1  171.03   12.71
  -7  -1  -1  159.49   13.36
  -7  -1  -1  170.45   12.80
  -7  -1  -1  163.30   13.29
   7  -1   1  176.43   13.42
  -7  -1  -1  179.39   12.83
   7  -1   1  184.02   12.91
   7  -1   1  179.48   13.50
   7   1   1  175.40   12.77
  -7   1  -1  145.82   13.34
   7   1   1  172.99   12.75
  -7   1  -1  141.74   12.70
   7   1   1  161.98   12.84
  -7   1  -1  176.57   13.34
  -7   1  -1  169.54   13.26
  -7   1  -1  185.59   12.84
   7   1   1  149.92   13.26
   7   1   1  197.38   13.32
  -7   1  -1  176.75   11.66
  -7   1  -1  193.79   12.96
   7   1   1  145.76   12.79
   7   1   1  150.17   11.63
   7   1   1  152.71   13.40
  -8  -1  -1   19.39    2.13
  -8  -1  -1   16.11    1.86
  -8  -1  -1   22.91    2.09
  -8  -1  -1   17.68    1.60
   8  -1   1   19.33    2.12
   8  -1   1   17.56    2.01
  -8   1  -1   20.32    1.58
  -8   1  -1   22.81    2.17
   8   1   1   15.17    1.50
   8   1   1   18.34    2.06
   8   1   1   19.46    2.09
  -8   1  -1   19.00    1.86
  -8   1  -1   15.92    1.92
  -9  -1  -1   20.98    2.34
  -9  -1  -1   15.72    2.05
  -9  -1  -1   25.95    2.39
   9  -1   1   24.14    2.36
  -9  -1  -1   20.95    1.82
   9  -1   1   21.21    2.38
  -9   1  -1   21.00    2.12
  -9   1  -1   20.29    1.75
  -9   1  -1   19.54    2.24
   9   1   1   23.37    1.75
   9   1   1   19.30    2.30
   9   1   1   19.10    2.31
  -9   1  -1   19.87    2.28
 -10  -1  -1   22.57    1.90
 -10  -1  -1   20.35    2.44
  10  -1   1   19.99    2.45
  10   1   1   22.63    1.81
 -10   1  -1   21.60    2.47
  10   1   1   18.55    2.39
 -10   1  -1   21.57    1.80
  11  -1   1    6.93    0.98
  11  -1   1    7.94    1.57
 -11  -1  -1    8.41    1.04
 -11  -1  -1    9.61    1.68
 -11   1  -1    7.22    0.83
  11   1   1    5.72    0.84
  11   1   1    8.13    1.60
 -11   1  -1    7.67    1.53
 -11  -2   1   16.99    1.66
 -11  -2   1   17.18    2.23
 -11   2   1   22.26    2.47
  11   2  -1   16.16    1.46
  11   2  -1   16.02    2.24
 -10  -2   1   58.08    5.35
  10  -2  -1   64.41    5.37
 -10  -2   1   62.12    5.02
 -10  -2   1   64.37    5.19
  10  -2  -1   57.96    5.07
 -10  -2   1   53.69    4.35
  10   2  -1   52.87    5.02
 -10   2   1   52.43    5.19
  10   2  -1   60.89    5.34
 -10   2   1   49.55    5.00
  10   2  -1   62.90    4.24
  -9  -2   1   -0.80    0.56
  -9  -2   1   -0.34    0.57
  -9  -2   1    0.17    0.51
  -9  -2   1    0.33    0.46
   9  -2  -1    0.37    0.57
   9  -2  -1    0.15    0.53
   9   2  -1    1.04    0.68
   9   2  -1    0.50    0.58
  -9   2   1   -0.42    0.54
   9   2  -1   -0.15    0.33
  -9   2   1    0.26    0.65
  -9   2   1    0.16    0.25
  -9   2   1    0.48    0.54
  -8  -2   1   18.60    1.96
  -8  -2   1   18.50    1.84
  -8  -2   1   15.33    1.52
   8  -2  -1   15.34    1.96
   8  -2  -1   14.49    1.84
  -8  -2   1   14.00    1.93
  -8   2   1   18.08    1.73
  -8   2   1   18.03    1.34
   8   2  -1   16.13    1.89
   8   2  -1   15.98    1.94
  -8   2   1   19.47    1.83
   8   2  -1   16.11    1.42
  -8   2   1   19.54    2.02
   8   2  -1   20.14    1.86
  -8   2   1   16.68    1.91
  -8   2   1   18.45    1.88
  -7  -2   1   29.13    2.82
  -7  -2   1   33.33    2.87
  -7  -2   1   31.49    2.77
  -7  -2   1   31.40    2.96
  -7  -2   1   30.50    2.40
   7  -2  -1   30.10    2.80
   7  -2  -1   34.16    3.00
   7  -2  -1   29.95    2.92
  -7  -2   1   32.01    2.71
  -7  -2   1   29.64    2.86
   7  -2  -1   30.95    2.80
  -7  -2   1   32.60    2.74
   7  -2  -1   33.87    2.68
  -7   2   1   30.17    2.74
   7   2  -1   31.82    2.82
   7   2  -1   35.26    2.72
  -7   2   1   26.45    2.23
   7   2  -1   29.37    2.32
  -7   2   1   32.41    2.26
  -7   2   1   27.93    2.75
  -7   2   1   27.63    2.61
  -7   2   1   33.86    2.83
   7   2  -1   29.38    2.90
   7   2  -1   25.25    2.60
   7   2  -1   39.35    2.84
   7   2  -1   29.91    2.76
  -7   2   1   35.26    2.67
  -7   2   1   29.38    2.88
  -7   2   1   30.54    2.70
   7   2  -1   32.61    2.89
   6  -2  -1   72.97    5.29
  -6  -2   1   61.20    5.52
   6  -2  -1   70.95    5.56
   6  -2  -1   77.43    5.44
  -6  -2   1   72.76    5.55
   6  -2  -1   67.90    5.50
  -6  -2   1   64.74    5.44
   6  -2  -1   69.30    5.61
  -6  -2   1   62.43    5.46
  -6  -2   1   67.62    5.00
   6  -2  -1   72.91    5.86
  -6  -2   1   72.15    5.12
   6  -2  -1   72.55    5.75
   6  -2  -1   74.61    5.49
  -6  -2   1   75.61    5.87
  -6  -2   1   76.98    5.76
  -6  -2   1   78.01    5.45
   6  -2  -1   68.68    5.78
  -6   2   1   61.63    5.48
  -6   2   1   74.13    5.81
  -6   2   1   70.87    5.46
   6   2  -1   61.10    4.91
  -6   2   1   77.27    5.72
   6   2  -1   70.82    5.76
   6   2  -1   65.79    5.45
   6   2  -1   63.08    5.52
  -6   2   1   70.62    4.88
   6   2  -1   77.92    5.70
  -6   2   1   75.31    5.68
   6   2  -1   57.50    5.74
  -6   2   1   68.96    5.52
   6   2  -1   81.15    5.65
   6   2  -1   71.27    5.37
  -6   2   1   72.17    5.46
  -6   2   1   65.30    4.87
   6   2  -1   63.59    5.48
   5  -2  -1  129.43    9.51
   5  -2  -1  110.75    8.36
   5  -2  -1  118.21    9.52
   5  -2  -1  134.05    9.05
   5  -2  -1  142.75    9.15
  -5  -2   1  118.40    9.04
   5  -2  -1  131.38    9.27
  -5  -2   1  106.72    9.09
   5  -2  -1  127.09    9.16
   5  -2  -1  110.48    8.48
  -5  -2   1  117.34    9.00
  -5  -2   1  123.28    8.52
  -5  -2   1  118.63    9.49
  -5  -2   1  139.79    9.23
   5  -2  -1  123.26    9.59
  -5  -2   1  131.57    9.62
  -5  -2   1  110.19    9.13
  -5  -2   1  111.99    8.34
   5  -2  -1  136.14    9.01
   5  -2  -1  112.56    9.02
   5  -2  -1  136.61    9.20
   5   2  -1  107.88    9.48
  -5   2   1  121.88    9.43
  -5   2   1  124.57    8.25
   5   2  -1  104.57    9.17
  -5   2   1  111.24    9.16
   5   2  -1  115.37    9.10
   5   2  -1  124.66    9.00
   5   2  -1   98.26    9.51
  -5   2   1  133.60    9.62
  -5   2   1  117.72    8.25
  -5   2   1  121.30    9.11
   5   2  -1  114.69    9.43
  -5   2   1  109.84    9.42
  -5   2   1  122.12    9.55
   5   2  -1  112.09    9.07
   5   2  -1  126.35    9.18
  -5   2   1  113.59    9.06
   5   2  -1  121.11    8.31
   5   2  -1  127.87    9.18
  -5   2   1  115.44    9.12
   4  -2  -1   72.34    5.00
  -4  -2   1   75.95    5.14
   4  -2  -1   63.13    5.03
   4  -2  -1   73.16    4.96
  -4  -2   1   60.58    5.21
   4  -2  -1   60.04    4.58
   4  -2  -1   63.56    5.21
  -4  -2   1   65.05    5.33
  -4  -2   1   60.86    5.27
   4  -2  -1   64.63    4.93
  -4  -2   1   64.63    5.06
  -4  -2   1   67.83    5.32
  -4  -2   1   65.36    4.99
  -4  -2   1   65.88    5.04
   4  -2  -1   65.83    5.24
   4  -2  -1   63.03    5.28
   4  -2  -1   60.40    5.03
  -4  -2   1   66.75    5.02
   4  -2  -1   74.45    5.03
  -4  -2   1   64.93    5.06
   4  -2  -1   66.85    5.10
   4  -2  -1   66.08    4.66
  -4  -2   1   72.46    4.71
  -4  -2   1   62.85    4.94
  -4  -2   1   57.75    4.57
  -4   2   1   67.89    5.19
  -4   2   1   61.24    4.99
  -4   2   1   62.99    5.26
  -4   2   1   68.65    4.99
   4   2  -1   66.20    5.09
   4   2  -1   58.71    5.18
   4   2  -1   61.00    5.28
   4   2  -1   70.98    4.96
  -4   2   1   66.43    5.29
  -4   2   1   65.82    5.03
   4   2  -1   59.89    5.05
   4   2  -1   57.70    5.01
   4   2  -1   64.16    5.25
  -4   2   1   65.64    4.48
  -4   2   1   70.05    4.95
   4   2  -1   60.64    4.99
   4   2  -1   63.93    4.54
   4   2  -1   64.11    5.27
  -4   2   1   66.19    5.17
   4   2  -1   60.91    4.98
  -4   2   1   75.94    5.07
   4   2  -1   62.45    4.96
  -3  -2   1  120.66    9.39
  -3  -2   1  119.17    8.77
   3  -2  -1  131.19    9.76
  -3  -2   1  128.36    9.78
  -3  -2   1  141.16    9.53
  -3  -2   1  127.26    8.63
  -3  -2   1  138.84    9.89
  -3  -2   1  113.13    9.82
   3  -2  -1  129.11    9.25
  -3  -2   1  147.99    9.52
  -3  -2   1  132.66    9.48
   3  -2  -1  108.58    9.27
   3  -2  -1  133.63    9.37
  -3  -2   1  142.09    9.30
   3  -2  -1  144.00    9.79
  -3  -2   1  140.74    9.33
   3  -2  -1  108.72    9.43
   3  -2  -1  121.66    9.81
   3  -2  -1  128.74    9.38
  -3  -2   1  120.14    9.39
   3  -2  -1  135.95    8.76
   3  -2  -1  121.76    9.44
   3  -2  -1  118.73    9.81
   3  -2  -1  113.68    9.47
   3  -2  -1  140.03    8.63
  -3   2   1  118.13    9.36
  -3   2   1  127.70    9.25
  -3   2   1  117.57    9.80
   3   2  -1  106.19    9.74
   3   2  -1  117.96    9.73
  -3   2   1  131.74    9.42
   3   2  -1  120.03    9.27
  -3   2   1  119.89    9.34
  -3   2   1  146.29    9.84
   3   2  -1  114.09    9.35
   3   2  -1  132.85    9.47
  -3   2   1  137.12    9.74
   3   2  -1  116.30    9.39
  -3   2   1  123.71    9.71
   3   2  -1  123.64    9.48
   3   2  -1  119.81    9.25
   3   2  -1  113.33    8.59
   3   2  -1  108.16    9.81
  -3   2   1  103.79    9.43
   3   2  -1  133.80    9.84
   3   2  -1  139.10    9.50
  -2  -2   1  355.36   28.23
  -2  -2   1  363.73   27.41
  -2  -2   1  345.01   28.24
   2  -2  -1  376.65   26.82
  -2  -2   1  337.62   27.13
  -2  -2   1  318.09   26.84
   2  -2  -1  334.72   27.03
   2  -2  -1  357.31   28.32
  -2  -2   1  355.08   27.43
  -2  -2   1  352.50   27.06
  -2  -2   1  349.58   25.44
  -2  -2   1  346.56   28.35
   2  -2  -1  333.20   28.21
  -2  -2   1  412.27   25.06
   2  -2  -1  346.21   28.21
   2  -2  -1  358.83   27.41
   2  -2  -1  357.82   27.53
   2  -2  -1  377.23   27.12
  -2  -2   1  340.38   27.55
  -2  -2   1  402.42   26.84
   2  -2  -1  360.81   26.84
  -2  -2   1  406.05   28.37
   2  -2  -1  379.85   25.42
   2  -2  -1  383.64   28.33
   2  -2  -1  354.75   27.39
   2   2  -1  370.79   26.84
   2   2  -1  397.76   28.35
  -2   2   1  376.25   27.05
  -2   2   1  362.44   26.80
  -2   2   1  376.02   28.33
  -2   2   1  312.24   27.37
  -2   2   1  427.49   27.05
  -2   2   1  374.34   28.22
   2   2  -1  396.83   27.56
   2   2  -1  427.33   27.44
   2   2  -1  371.11   25.06
  -2   2   1  387.46   26.82
   2   2  -1  421.93   27.10
   2   2  -1  391.73   28.24
  -2   2   1  375.58   28.32
   2   2  -1  363.90   27.40
   2   2  -1  367.57   28.34
  -2   2   1  353.47   27.12
   2   2  -1  337.07   27.64
  -2   2   1  375.12   27.40
   2   2  -1  361.46   25.08
  -2   2   1  363.58   28.22
   1  -2  -1    3.46    0.33
  -1  -2   1    3.25    0.38
  -1  -2   1    3.15    0.40
  -1  -2   1    3.08    0.41
  -1  -2   1    3.46    0.35
   1  -2  -1    3.10    0.35
  -1  -2   1    2.58    0.36
  -1  -2   1    3.65    0.38
  -1  -2   1    3.81    0.36
   1  -2  -1    3.29    0.36
  -1  -2   1    3.61    0.36
   1  -2  -1    3.93    0.42
  -1  -2   1    3.51    0.36
  -1  -2   1    4.07    0.41
  -1  -2   1    3.81    0.37
   1  -2  -1    3.38    0.34
   1   2  -1    3.58    0.40
   1   2  -1    3.17    0.33
   1   2  -1    3.76    0.34
   1   2  -1    4.03    0.40
   1   2  -1    5.12    0.45
   1   2  -1    3.39    0.34
   1   2  -1    3.64    0.34
  -1   2   1    4.64    0.34
  -1   2   1    3.19    0.39
   1   2  -1    2.94    0.33
  -1   2   1    3.35    0.34
   1   2  -1    2.85    0.37
   1   2  -1    4.03    0.41
   1   2  -1    2.85    0.36
   0  -2  -1   83.17    6.39
   0  -2   1   82.24    6.16
   0  -2   1   94.25    6.23
   0  -2   1   85.52    6.21
   0  -2   1   72.56    6.46
   0  -2   1   91.39    6.49
   0  -2  -1   78.63    6.39
   0  -2   1   83.24    6.16
   0  -2   1   78.54    6.29
   0  -2   1   88.16    6.43
   0  -2   1   83.21    6.29
   0  -2   1   83.78    6.52
   0   2  -1   95.01    6.44
   0   2  -1   79.02    6.22
   0   2  -1   81.70    6.51
   1  -2   1  143.14   10.13
   1  -2   1  133.32   10.53
   1  -2   1  142.36   10.15
  -1  -2  -1  129.85   10.53
   1  -2   1  150.53   10.25
  -1  -2  -1  143.46   10.13
   1  -2   1  147.91   10.47
   1  -2   1  144.93   10.25
  -1  -2  -1  133.03   10.23
  -1  -2  -1  128.58   10.01
   1  -2   1  142.41   10.62
   1  -2   1  125.99   10.02
  -1  -2  -1  130.21   10.43
   1  -2   1  136.12   10.02
  -1  -2  -1  130.43   10.23
  -1  -2  -1  140.04   10.36
  -1  -2  -1  140.69   10.55
  -1  -2  -1  141.30   10.59
  -1  -2  -1  137.34   10.12
  -1  -2  -1  151.32   10.10
  -1  -2  -1  123.84   10.01
  -1   2  -1  123.19   10.23
  -1   2  -1  129.24   10.53
   1   2   1  140.98   10.11
   1   2   1  152.41   10.59
   1   2   1  130.34   10.35
  -1   2  -1  156.55   10.03
   1   2   1  138.36   10.10
  -1   2  -1  132.33   10.01
  -1   2  -1  114.84   10.45
  -1   2  -1  126.11   10.12
  -1   2  -1  141.95   10.54
  -1   2  -1  134.58   10.23
  -1   2  -1  123.91   10.59
  -1   2  -1  157.44   10.11
  -1   2  -1  127.96   10.13
   1   2   1  142.64   10.38
  -2  -2  -1  434.83   33.57
   2  -2   1  394.97   31.77
   2  -2   1  401.06   30.12
  -2  -2  -1  511.16   32.69
  -2  -2  -1  444.58   32.47
   2  -2   1  435.02   31.81
   2  -2   1  505.06   32.52
  -2  -2  -1  400.23   33.41
  -2  -2  -1  409.50   31.78
   2  -2   1  439.43   32.47
   2  -2   1  401.10   32.14
   2  -2   1  428.06   32.04
  -2  -2  -1  452.08   29.68
  -2  -2  -1  419.99   32.15
  -2  -2  -1  394.26   32.46
  -2  -2  -1  396.47   31.78
  -2  -2  -1  459.38   32.03
   2  -2   1  403.77   33.42
  -2  -2  -1  383.61   30.12
  -2  -2  -1  464.60   33.47
   2  -2   1  426.70   33.45
  -2   2  -1  386.88   32.44
   2   2   1  466.45   32.46
   2   2   1  463.50   32.45
   2   2   1  470.27   31.78
   2   2   1  453.66   32.66
   2   2   1  418.04   32.78
  -2   2  -1  476.91   32.04
  -2   2  -1  379.99   33.41
   2   2   1  407.77   33.42
  -2   2  -1  473.54   31.80
  -2   2  -1  406.85   33.56
   2   2   1  464.10   32.04
  -2   2  -1  412.12   33.41
  -2   2  -1  482.47   33.15
   2   2   1  492.03   33.43
   2   2   1  440.85   31.77
  -2   2  -1  404.80   31.76
  -2   2  -1  476.09   32.16
  -2   2  -1  428.86   32.47
   2   2   1  508.61   32.08
   2   2   1  402.96   33.55
  -3  -2  -1  139.39    9.49
   3  -2   1  116.90    9.58
   3  -2   1  111.86    9.68
  -3  -2  -1  118.92    8.80
  -3  -2  -1  129.14    9.57
  -3  -2  -1  135.11   10.04
  -3  -2  -1  129.09    9.71
  -3  -2  -1  125.92    9.67
   3  -2   1  150.80   10.00
   3  -2   1  120.96    9.66
   3  -2   1  138.15    8.85
  -3  -2  -1  123.36    9.48
  -3  -2  -1  122.46    9.59
   3  -2   1  125.17    9.46
   3  -2   1  130.92   10.07
  -3  -2  -1  122.89   10.05
  -3  -2  -1  131.48    9.97
   3  -2   1  143.70    9.61
   3  -2   1  135.68    8.96
  -3  -2  -1  136.14   10.03
  -3  -2  -1  130.08    8.97
   3  -2   1  126.43    9.50
  -3   2  -1  120.22    9.47
   3   2   1  118.40    9.64
   3   2   1  114.82    9.95
  -3   2  -1  124.06    9.64
  -3   2  -1  119.24   10.04
   3   2   1  136.37    9.74
   3   2   1  114.59    9.55
  -3   2  -1  126.91    9.57
  -3   2  -1  135.01    9.45
   3   2   1  132.33    8.76
   3   2   1  147.19    9.47
   3   2   1  134.88    9.94
   3   2   1  133.74    8.75
  -3   2  -1  121.11    9.57
   3   2   1  130.15    9.62
  -3   2  -1  134.02    9.69
  -3   2  -1  128.34    8.78
  -3   2  -1  114.72   10.00
  -3   2  -1  135.42    9.96
   3   2   1  133.30   10.06
   3   2   1  122.28    9.66
  -3   2  -1  121.46    8.77
  -3   2  -1  124.66    9.97
   4  -2   1   11.30    1.07
   4  -2   1   12.77    1.13
  -4  -2  -1   11.28    1.04
   4  -2   1    9.09    0.98
  -4  -2  -1   10.79    0.89
  -4  -2  -1    9.92    1.13
  -4  -2  -1   11.52    1.10
  -4  -2  -1   11.01    1.06
   4  -2   1   11.36    1.07
   4  -2   1   11.65    1.15
  -4  -2  -1   10.82    1.13
  -4  -2  -1   11.22    1.07
   4  -2   1   10.95    1.05
  -4  -2  -1   11.43    1.09
  -4  -2  -1   11.81    1.02
   4  -2   1    8.88    1.02
   4  -2   1    9.72    0.92
  -4  -2  -1   11.58    0.96
  -4  -2  -1    8.43    1.08
  -4  -2  -1    9.61    1.02
   4  -2   1    9.03    1.10
   4  -2   1   10.42    1.01
  -4   2  -1   10.10    1.05
   4   2   1    9.15    1.01
   4   2   1   11.22    1.00
   4   2   1   10.62    1.09
  -4   2  -1   10.39    0.98
   4   2   1    8.58    1.00
   4   2   1    8.94    0.99
   4   2   1    8.57    1.06
   4   2   1   10.70    1.15
  -4   2  -1   10.96    0.85
  -4   2  -1   10.05    1.08
  -4   2  -1   12.74    1.06
  -4   2  -1    8.28    1.02
  -4   2  -1   10.27    1.12
  -4   2  -1   10.01    1.00
  -4   2  -1    9.30    1.02
  -4   2  -1   10.16    1.10
   4   2   1   11.16    1.01
   4   2   1   10.60    0.83
   4   2   1    9.55    1.00
  -5  -2  -1   47.19    3.67
  -5  -2  -1   50.60    3.78
  -5  -2  -1   56.04    4.10
  -5  -2  -1   57.15    4.07
   5  -2   1   60.22    4.11
   5  -2   1   58.48    4.32
   5  -2   1   48.21    4.08
  -5  -2  -1   52.50    4.12
   5  -2   1   54.73    4.17
  -5  -2  -1   53.08    4.25
   5  -2   1   46.84    3.97
   5  -2   1   53.01    4.06
   5  -2   1   49.96    4.32
  -5  -2  -1   50.30    4.00
   5  -2   1   48.09    4.12
  -5  -2  -1   46.87    4.11
   5  -2   1   55.25    4.24
  -5  -2  -1   48.94    4.28
  -5  -2  -1   46.66    4.08
   5  -2   1   48.77    3.72
  -5  -2  -1   48.62    4.30
  -5   2  -1   53.37    4.30
  -5   2  -1   55.10    4.05
  -5   2  -1   43.03    4.26
  -5   2  -1   54.46    4.06
   5   2   1   54.24    3.62
   5   2   1   44.90    4.11
   5   2   1   50.17    4.04
  -5   2  -1   49.05    4.23
  -5   2  -1   56.61    4.13
  -5   2  -1   50.90    4.20
  -5   2  -1   42.88    4.00
   5   2   1   49.09    4.31
  -5   2  -1   51.89    4.11
   5   2   1   54.04    4.06
   5   2   1   57.85    4.01
   5   2   1   52.80    4.07
   5   2   1   52.89    4.26
  -5   2  -1   50.30    3.62
   5   2   1   48.35    4.17
   6  -2   1  136.98    9.24
  -6  -2  -1  124.05   10.06
  -6  -2  -1  142.92   10.01
  -6  -2  -1  112.53    9.16
   6  -2   1  114.33   10.47
  -6  -2  -1  132.59   10.17
   6  -2   1  126.35    9.90
  -6  -2  -1  143.54    9.96
   6  -2   1  130.71    9.98
   6  -2   1  125.54   10.11
  -6  -2  -1  130.23   10.08
  -6  -2  -1  122.43    9.37
  -6  -2  -1  124.55   10.56
  -6  -2  -1  121.89   10.43
   6  -2   1  134.63   10.06
   6  -2   1  154.20   10.67
  -6   2  -1  133.78   10.09
  -6   2  -1  119.37   10.51
  -6   2  -1  143.56   10.50
   6   2   1  126.73   10.46
  -6   2  -1  146.12   10.45
   6   2   1  114.09   10.52
   6   2   1  150.81   10.46
  -6   2  -1  134.68   10.08
  -6   2  -1  124.38    9.12
  -6   2  -1  115.10    9.98
   6   2   1  118.78   10.09
   6   2   1  127.26   10.13
   6   2   1  138.91   10.05
  -6   2  -1  149.62   10.18
   6   2   1  144.08   10.11
   6   2   1  142.40    9.13
   6   2   1  151.88   10.14
   7  -2   1    1.42    0.64
  -7  -2  -1    1.14    0.55
  -7  -2  -1    1.95    0.63
   7  -2   1    0.39    0.45
  -7  -2  -1    1.01    0.60
  -7  -2  -1    1.40    0.69
   7  -2   1    0.31    0.53
  -7  -2  -1    1.89    0.58
  -7  -2  -1    0.71    0.45
  -7  -2  -1    1.41    0.46
   7  -2   1   -0.01    0.45
   7   2   1    0.92    0.40
  -7   2  -1    1.00    0.35
   7   2   1    1.10    0.57
   7   2   1    0.43    0.44
  -7   2  -1    1.08    0.46
   7   2   1    0.90    0.43
  -7   2  -1    0.99    0.51
  -7   2  -1    0.62    0.43
   7   2   1    1.88    0.57
   7   2   1    0.77    0.33
  -7   2  -1    0.92    0.54
   7   2   1    1.53    0.62
  -7   2  -1    1.01    0.54
  -7   2  -1    1.01    0.57
   7   2   1    2.25    0.68
  -8  -2  -1   16.74    1.83
  -8  -2  -1   14.21    1.57
  -8  -2  -1   15.09    1.74
  -8  -2  -1   13.85    1.33
   8  -2   1   12.45    1.63
   8  -2   1   14.23    1.79
  -8   2  -1   13.45    1.19
  -8   2  -1   12.92    1.58
  -8   2  -1   13.26    1.68
   8   2   1   11.31    1.63
  -8   2  -1   13.87    1.49
   8   2   1   11.49    1.64
   8   2   1   14.43    1.58
  -8   2  -1   13.59    1.62
   8   2   1   12.29    1.15
  -9  -2  -1   11.33    1.16
  -9  -2  -1    9.35    1.53
  -9  -2  -1    9.72    1.41
   9  -2   1   10.99    1.58
  -9  -2  -1    8.74    1.54
   9  -2   1    8.61    1.57
  -9   2  -1    8.97    0.93
  -9   2  -1    9.44    1.28
  -9   2  -1   10.07    1.52
   9   2   1   12.99    1.60
  -9   2  -1   10.34    1.49
   9   2   1    9.65    0.96
   9   2   1   12.92    1.65
 -10  -2  -1   14.91    1.98
  10  -2   1   14.87    2.09
 -10  -2  -1   15.17    1.64
 -10  -2  -1   17.68    2.23
 -10   2  -1   17.68    2.20
  10   2   1   18.86    1.47
 -10   2  -1   19.42    1.38
  10   2   1   17.03    2.22
 -11  -2  -1   21.02    1.95
 -11  -2  -1   21.88    2.54
  11  -2   1   22.87    2.62
 -11   2  -1   19.07    2.49
  11   2   1   22.47    2.64
  11   2   1   19.47    1.61
 -11  -3   1   14.95    1.62
 -11  -3   1   19.08    2.31
  11  -3  -1   18.74    2.24
 -11   3   1   16.96    2.25
  11   3  -1   12.94    2.08
 -10  -3   1   23.58    2.11
 -10  -3   1   24.10    2.51
 -10  -3   1   20.79    2.70
  10  -3  -1   24.45    2.63
  10  -3  -1   24.83    2.76
 -10  -3   1   21.87    2.60
 -10   3   1   23.73    2.58
  10   3  -1   22.66    2.59
 -10   3   1   26.36    2.68
  10   3  -1   24.23    1.80
  -9  -3   1    0.42    0.67
  -9  -3   1    1.74    0.84
  -9  -3   1    1.61    0.66
  -9  -3   1    0.88    0.52
   9  -3  -1    1.01    0.68
   9  -3  -1    0.50    0.74
  -9   3   1    0.28    0.69
  -9   3   1   -0.16    0.64
  -9   3   1    0.57    0.49
   9   3  -1    0.82    0.32
   9   3  -1    0.13    0.66
   9   3  -1    0.90    0.66
   8  -3  -1   -0.31    0.44
  -8  -3   1   -0.55    0.55
   8  -3  -1    0.71    0.62
  -8  -3   1    0.48    0.43
  -8  -3   1    0.50    0.59
  -8  -3   1    0.85    0.54
   8   3  -1    0.62    0.60
   8   3  -1    0.46    0.50
  -8   3   1    0.35    0.55
  -8   3   1    1.20    0.52
  -8   3   1    0.40    0.53
  -8   3   1    0.22    0.36
  -8   3   1    0.95    0.55
   8   3  -1   -0.01    0.47
   8   3  -1    0.12    0.28
   7  -3  -1   47.18    3.97
  -7  -3   1   47.85    3.46
  -7  -3   1   51.63    3.89
   7  -3  -1   41.74    4.07
   7  -3  -1   45.67    3.90
  -7  -3   1   44.15    3.85
  -7  -3   1   46.50    4.14
   7  -3  -1   39.98    3.79
  -7  -3   1   47.79    3.96
   7  -3  -1   49.81    3.79
   7  -3  -1   46.23    4.08
  -7  -3   1   46.22    4.02
   7  -3  -1   47.33    4.03
   7   3  -1   47.85    3.82
  -7   3   1   44.93    3.91
   7   3  -1   52.20    3.98
  -7   3   1   44.20    4.04
   7   3  -1   44.37    3.91
   7   3  -1   47.00    3.30
  -7   3   1   40.08    3.83
  -7   3   1   49.37    3.91
   7   3  -1   42.26    3.96
   7   3  -1   52.24    3.90
   7   3  -1   51.33    3.83
  -7   3   1   39.96    3.70
   7   3  -1   44.96    4.07
  -6  -3   1  104.86    9.68
  -6  -3   1  136.26    9.21
   6  -3  -1  126.37    9.79
   6  -3  -1  123.65    9.14
  -6  -3   1  123.03    8.66
   6  -3  -1  112.19    9.28
   6  -3  -1  123.38    9.22
  -6  -3   1  112.77    8.48
  -6  -3   1  105.32    9.62
   6  -3  -1  127.73    8.53
   6  -3  -1  135.13    8.67
  -6  -3   1  134.62    9.33
   6  -3  -1  127.06    9.45
  -6  -3   1  130.08    9.36
  -6  -3   1  117.30    9.21
   6  -3  -1  136.01    9.37
  -6  -3   1  114.71    9.76
   6  -3  -1  122.88    9.18
   6  -3  -1  130.21    9.74
   6  -3  -1  118.82    9.67
   6   3  -1  128.32    9.27
  -6   3   1  116.24    9.70
  -6   3   1  113.17    9.54
   6   3  -1  123.24    9.35
   6   3  -1  121.95    9.60
  -6   3   1  133.39    9.32
   6   3  -1  119.16    9.75
   6   3  -1  126.10    8.37
  -6   3   1  120.82    9.24
   6   3  -1  116.53    9.22
  -6   3   1  112.18    9.56
   6   3  -1  117.50    9.31
   6   3  -1  124.86    8.37
   6   3  -1  123.13    9.65
   6   3  -1  109.33    9.32
  -6   3   1  107.26    9.16
   5  -3  -1   78.71    6.15
   5  -3  -1   74.51    5.71
   5  -3  -1   77.81    5.32
   5  -3  -1   80.07    5.81
  -5  -3   1   80.66    6.18
  -5  -3   1   74.49    5.74
  -5  -3   1   78.34    5.84
  -5  -3   1   71.81    5.86
   5  -3  -1   74.61    6.05
  -5  -3   1   72.97    6.06
  -5  -3   1   69.87    5.89
   5  -3  -1   73.28    5.84
  -5  -3   1   77.27    5.30
   5  -3  -1   75.87    6.07
  -5  -3   1   70.80    5.42
   5  -3  -1   86.17    5.81
   5  -3  -1   72.89    5.74
   5  -3  -1   74.24    5.90
  -5  -3   1   74.58    5.84
  -5  -3   1   71.53    5.78
  -5  -3   1   71.76    5.86
   5  -3  -1   74.85    5.39
  -5  -3   1   83.20    6.18
   5  -3  -1   78.15    5.86
  -5   3   1   70.47    5.72
   5   3  -1   83.69    6.07
   5   3  -1   81.28    5.20
  -5   3   1   78.00    5.82
  -5   3   1   81.59    5.98
   5   3  -1   69.10    5.18
  -5   3   1   77.10    5.83
   5   3  -1   74.75    5.77
  -5   3   1   72.74    6.09
  -5   3   1   71.85    5.96
   5   3  -1   71.44    5.84
   5   3  -1   80.38    5.84
  -5   3   1   70.37    6.10
  -5   3   1   76.65    5.76
   5   3  -1   77.75    5.82
   5   3  -1   64.07    6.08
   5   3  -1   69.81    5.86
   5   3  -1   67.93    5.96
   4  -3  -1    5.98    0.59
  -4  -3   1    5.77    0.71
   4  -3  -1    5.46    0.55
   4  -3  -1    6.65    0.68
  -4  -3   1    5.89    0.57
   4  -3  -1    7.10    0.76
   4  -3  -1    6.41    0.65
  -4  -3   1    4.92    0.65
   4  -3  -1    6.66    0.70
  -4  -3   1    6.48    0.70
  -4  -3   1    7.17    0.65
  -4  -3   1    4.91    0.65
   4  -3  -1    6.13    0.72
  -4  -3   1    5.90    0.75
  -4  -3   1    4.91    0.69
  -4  -3   1    4.99    0.74
  -4  -3   1    5.35    0.79
  -4  -3   1    5.38    0.79
   4  -3  -1    5.18    0.69
   4  -3  -1    5.40    0.67
  -4  -3   1    4.25    0.66
   4  -3  -1    5.78    0.60
   4  -3  -1    5.77    0.72
   4  -3  -1    6.08    0.74
  -4  -3   1    4.38    0.72
   4  -3  -1    5.01    0.73
  -4   3   1    4.85    0.58
   4   3  -1    4.25    0.70
  -4   3   1    7.12    0.64
  -4   3   1    5.66    0.72
   4   3  -1    5.17    0.46
   4   3  -1    5.77    0.67
   4   3  -1    6.36    0.75
   4   3  -1    5.30    0.45
   4   3  -1    5.66    0.66
  -4   3   1    5.44    0.63
  -4   3   1    5.42    0.73
  -4   3   1    4.69    0.56
   4   3  -1    4.35    0.66
   4   3  -1    6.86    0.68
   4   3  -1    6.57    0.79
  -4   3   1    6.25    0.65
   4   3  -1    6.17    0.67
  -4   3   1    5.86    0.74
   4   3  -1    5.45    0.63
   4   3  -1    5.88    0.79
  -3  -3   1  236.49   16.99
   3  -3  -1  219.45   16.96
  -3  -3   1  213.31   16.96
   3  -3  -1  226.99   17.12
   3  -3  -1  210.54   17.20
   3  -3  -1  250.28   15.62
  -3  -3   1  202.89   17.14
   3  -3  -1  228.88   16.94
  -3  -3   1  219.44   17.77
  -3  -3   1  255.43   17.30
  -3  -3   1  208.81   17.68
  -3  -3   1  244.26   17.69
   3  -3  -1  223.96   16.75
  -3  -3   1  262.92   17.22
   3  -3  -1  249.35   17.75
  -3  -3   1  228.60   15.64
   3  -3  -1  231.17   17.65
   3  -3  -1  232.76   17.75
  -3  -3   1  235.39   16.83
   3  -3  -1  223.71   17.15
  -3  -3   1  217.74   16.79
   3  -3  -1  244.19   15.87
  -3  -3   1  223.43   15.91
  -3   3   1  245.30   17.08
  -3   3   1  237.29   16.93
  -3   3   1  229.72   16.91
   3   3  -1  210.26   17.34
   3   3  -1  220.00   17.24
  -3   3   1  226.35   17.58
   3   3  -1  235.77   17.62
   3   3  -1  229.81   17.65
  -3   3   1  214.33   17.71
   3   3  -1  257.52   16.77
   3   3  -1  225.49   17.75
  -3   3   1  225.30   17.58
   3   3  -1  197.56   17.72
   3   3  -1  241.70   17.00
   3   3  -1  236.40   17.12
  -3   3   1  227.91   17.06
  -3   3   1  204.86   17.70
  -2  -3   1   98.33    7.83
   2  -3  -1   95.72    7.96
   2  -3  -1  106.31    8.19
  -2  -3   1   97.87    8.23
  -2  -3   1  121.01    8.00
  -2  -3   1  102.42    8.30
   2  -3  -1  105.48    7.87
   2  -3  -1  103.75    7.94
  -2  -3   1  102.51    7.25
  -2  -3   1  109.04    8.01
   2  -3  -1  105.62    8.26
  -2  -3   1  112.25    8.24
   2  -3  -1  107.65    8.19
  -2  -3   1  100.85    8.09
  -2  -3   1  116.34    8.33
  -2  -3   1  112.56    7.93
  -2  -3   1  105.46    7.92
   2  -3  -1  100.57    7.77
   2  -3  -1   99.62    7.36
  -2  -3   1  113.83    7.41
  -2  -3   1  106.74    7.82
   2  -3  -1  104.96    8.07
  -2  -3   1  110.95    7.91
   2  -3  -1  112.92    7.80
   2  -3  -1  105.14    8.25
   2  -3  -1   95.47    7.87
  -2   3   1   99.70    7.89
   2   3  -1   98.64    8.08
   2   3  -1  107.60    7.96
   2   3  -1  101.95    7.93
   2   3  -1  105.01    8.18
   2   3  -1  102.49    7.95
  -2   3   1  120.50    8.25
   2   3  -1  107.78    8.27
   2   3  -1  102.88    7.88
   2   3  -1   96.01    8.10
  -2   3   1  100.68    8.23
   2   3  -1  106.43    7.79
   2   3  -1  108.65    8.28
   2   3  -1  118.36    7.96
  -2   3   1  123.16    7.90
  -1  -3   1    6.26    0.55
  -1  -3   1    5.02    0.60
  -1  -3   1    6.13    0.56
  -1  -3   1    7.49    0.59
  -1  -3   1    5.76    0.65
  -1  -3   1    7.19    0.67
   1  -3  -1    6.27    0.50
  -1  -3   1    5.17    0.60
   1  -3  -1    7.84    0.52
   1  -3  -1    5.70    0.55
  -1  -3   1    5.69    0.54
  -1  -3   1    5.99    0.55
   1   3  -1    5.30    0.62
   1   3  -1    6.10    0.61
   1   3  -1    5.35    0.60
  -1   3   1    6.33    0.52
   0  -3   1   30.64    2.31
   0  -3  -1   30.22    2.39
   0  -3   1   30.47    2.20
   0  -3   1   28.96    2.25
   0  -3   1   25.36    2.23
   0  -3   1   26.54    2.30
   0  -3   1   31.95    2.31
   0  -3   1   28.77    2.37
   0  -3   1   32.98    2.21
   0  -3  -1   30.60    2.41
   0  -3   1   25.15    2.24
   0   3  -1   27.86    2.24
   0   3   1   30.13    2.42
   0   3  -1   34.07    2.28
   0   3  -1   32.07    2.36
  -1  -3  -1   49.00    4.60
  -1  -3  -1   69.53    4.65
   1  -3   1   59.96    4.37
  -1  -3  -1   65.48    4.62
   1  -3   1   51.89    4.45
   1  -3   1   60.20    4.37
   1  -3   1   57.27    4.46
   1  -3   1   54.02    4.42
  -1  -3  -1   53.48    4.39
   1  -3   1   68.53    4.68
   1  -3   1   61.85    4.59
   1  -3   1   62.24    4.60
  -1  -3  -1   63.61    4.53
  -1  -3  -1   58.27    4.40
  -1   3  -1   65.52    4.45
   1   3   1   66.58    4.63
   1   3   1   57.24    4.41
   1   3   1   53.77    4.58
   1   3   1   51.69    4.58
  -1   3  -1   60.39    4.41
  -1   3  -1   54.45    4.57
  -1   3  -1   62.14    4.64
   2  -3   1  304.68   23.18
  -2  -3  -1  354.15   23.19
   2  -3   1  332.42   21.64
   2  -3   1  355.29   23.40
  -2  -3  -1  321.66   23.44
   2  -3   1  298.65   23.70
   2  -3   1  332.39   23.46
  -2  -3  -1  360.85   23.19
  -2  -3  -1  362.75   23.69
  -2  -3  -1  294.77   24.38
  -2  -3  -1  298.03   23.87
  -2  -3  -1  305.59   23.94
   2  -3   1  265.16   23.65
   2  -3   1  315.04   24.38
   2  -3   1  280.42   24.49
   2  -3   1  290.17   21.96
  -2  -3  -1  359.89   24.49
  -2  -3  -1  310.98   24.50
  -2  -3  -1  347.64   24.38
  -2  -3  -1  299.00   21.95
  -2  -3  -1  315.84   23.67
   2  -3   1  345.75   24.41
  -2  -3  -1  336.44   23.38
  -2   3  -1  301.38   23.65
  -2   3  -1  302.50   24.35
  -2   3  -1  326.43   24.19
  -2   3  -1  340.46   23.37
  -2   3  -1  288.08   23.42
   2   3   1  289.85   23.86
   2   3   1  329.40   23.42
   2   3   1  312.77   24.48
   2   3   1  282.01   23.40
  -2   3  -1  340.57   23.66
  -2   3  -1  314.79   24.49
   2   3   1  311.92   23.96
   2   3   1  304.02   23.39
   2   3   1  301.49   23.36
  -2   3  -1  318.10   24.36
   2   3   1  333.91   23.70
  -3  -3  -1   96.26    7.31
  -3  -3  -1  102.59    7.66
   3  -3   1   85.76    7.20
   3  -3   1   84.31    7.39
   3  -3   1  105.74    7.33
  -3  -3  -1  107.29    6.68
   3  -3   1  100.28    6.72
   3  -3   1   87.73    7.59
  -3  -3  -1   92.53    7.65
  -3  -3  -1   90.91    7.21
  -3  -3  -1   98.09    7.32
   3  -3   1   96.63    7.36
   3  -3   1   91.62    6.81
  -3  -3  -1  105.65    7.50
   3  -3   1  100.10    7.70
   3  -3   1  104.15    7.26
  -3  -3  -1   96.45    7.69
   3  -3   1   81.38    7.30
  -3  -3  -1   97.03    7.39
  -3  -3  -1  103.61    7.59
  -3  -3  -1   96.72    6.83
  -3  -3  -1   96.81    7.37
   3  -3   1   93.51    7.62
   3   3   1  100.18    7.32
  -3   3  -1  111.69    7.37
   3   3   1   87.97    7.53
  -3   3  -1   99.71    7.68
  -3   3  -1   93.56    7.32
  -3   3  -1   87.78    7.26
   3   3   1  104.37    7.56
   3   3   1   90.49    7.63
  -3   3  -1  100.11    7.55
  -3   3  -1   93.83    7.63
   3   3   1  104.42    7.54
  -3   3  -1  105.59    7.31
   3   3   1  102.34    7.36
   3   3   1   98.30    7.25
   3   3   1   89.71    7.45
   4  -3   1   59.71    5.06
  -4  -3  -1   56.28    5.06
   4  -3   1   69.65    5.07
  -4  -3  -1   65.75    5.32
  -4  -3  -1   63.09    5.06
   4  -3   1   54.81    5.09
  -4  -3  -1   70.66    4.59
  -4  -3  -1   72.07    5.15
   4  -3   1   67.66    4.70
  -4  -3  -1   62.64    5.30
   4  -3   1   69.30    5.31
   4  -3   1   70.86    5.11
   4  -3   1   73.55    5.28
  -4  -3  -1   59.11    4.97
   4  -3   1   58.83    5.31
   4  -3   1   61.77    5.01
  -4  -3  -1   63.45    4.71
  -4  -3  -1   61.69    5.05
   4  -3   1   66.98    4.97
   4  -3   1   64.67    4.63
  -4  -3  -1   65.66    5.01
  -4  -3  -1   59.22    5.23
  -4   3  -1   69.86    5.07
  -4   3  -1   64.86    5.19
   4   3   1   65.42    5.18
   4   3   1   67.80    5.30
  -4   3  -1   57.64    5.04
   4   3   1   70.65    5.16
   4   3   1   66.01    5.22
  -4   3  -1   64.70    5.20
   4   3   1   72.15    5.29
   4   3   1   65.31    5.06
  -4   3  -1   71.41    5.02
  -4   3  -1   67.39    5.30
  -4   3  -1   71.38    5.36
   4   3   1   60.82    5.09
   4   3   1   65.59    5.04
  -4   3  -1   69.83    5.03
  -5  -3  -1  101.58    9.05
   5  -3   1  122.24    8.73
   5  -3   1  125.41    9.14
  -5  -3  -1  103.45    8.71
  -5  -3  -1  132.57    8.83
  -5  -3  -1  111.57    8.07
   5  -3   1  114.44    9.06
  -5  -3  -1  107.55    8.55
   5  -3   1  100.57    8.56
   5  -3   1  109.01    8.65
  -5  -3  -1  128.44    9.05
  -5  -3  -1  105.53    9.07
   5  -3   1  127.01    8.08
  -5  -3  -1  103.48    8.65
   5  -3   1  107.09    8.97
  -5  -3  -1  107.48    8.65
   5  -3   1  106.06    8.51
   5  -3   1  128.53    8.75
  -5  -3  -1  120.08    7.91
   5  -3   1  113.21    8.77
   5  -3   1  122.46    7.98
  -5  -3  -1  124.00    8.57
   5   3   1  113.34    8.93
  -5   3  -1  105.04    9.07
   5   3   1  118.98    8.76
   5   3   1  120.29    8.60
  -5   3  -1   99.38    9.02
  -5   3  -1  108.03    8.69
   5   3   1  133.65    8.70
   5   3   1  101.14    8.89
  -5   3  -1  111.02    8.65
  -5   3  -1  126.79    8.63
  -5   3  -1  109.09    8.95
  -5   3  -1  112.10    8.65
   5   3   1  111.00    8.98
  -5   3  -1  116.87    8.94
   5   3   1  116.45    8.71
   5   3   1   93.96    8.65
   5   3   1  111.77    9.05
   6  -3   1   67.65    5.80
  -6  -3  -1   81.51    5.76
  -6  -3  -1   64.19    5.08
  -6  -3  -1   75.19    5.43
   6  -3   1   69.31    5.57
  -6  -3  -1   68.10    5.49
   6  -3   1   69.46    5.51
  -6  -3  -1   68.84    5.54
   6  -3   1   66.77    5.45
  -6  -3  -1   81.02    5.60
  -6  -3  -1   65.74    5.75
   6  -3   1   71.89    5.03
  -6  -3  -1   75.03    5.85
  -6  -3  -1   65.64    5.42
  -6  -3  -1   72.85    5.59
   6  -3   1   62.63    5.35
   6  -3   1   72.09    5.69
  -6  -3  -1   71.35    4.97
   6  -3   1   67.18    5.74
   6  -3   1   72.99    5.58
  -6   3  -1   68.22    5.49
   6   3   1   69.92    5.47
   6   3   1   74.35    4.79
  -6   3  -1   75.26    5.45
   6   3   1   76.60    5.73
   6   3   1   70.28    5.62
   6   3   1   67.53    5.70
   6   3   1   74.11    5.78
  -6   3  -1   69.98    5.49
   6   3   1   79.30    5.48
  -6   3  -1   68.07    5.62
   6   3   1   64.68    4.78
  -6   3  -1   59.99    5.38
   6   3   1   67.81    5.40
   6   3   1   63.22    5.47
   6   3   1   63.51    5.53
  -6   3  -1   62.40    5.63
  -6   3  -1   58.48    5.70
  -7  -3  -1    4.38    0.96
   7  -3   1    3.69    0.90
  -7  -3  -1    4.64    0.84
  -7  -3  -1    2.89    0.79
   7  -3   1    5.53    0.96
  -7  -3  -1    3.83    0.61
   7  -3   1    2.11    0.65
   7  -3   1    3.16    0.63
   7   3   1    3.41    0.69
  -7   3  -1    3.99    0.84
  -7   3  -1    5.89    0.83
  -7   3  -1    4.32    0.74
   7   3   1    2.78    0.81
   7   3   1    3.98    0.41
   7   3   1    4.28    0.80
   7   3   1    3.90    0.64
   7   3   1    3.72    0.86
  -7   3  -1    3.98    0.70
  -7   3  -1    3.67    0.83
  -8  -3  -1    1.32    0.71
   8  -3   1    1.84    0.75
  -8  -3  -1    2.71    0.78
  -8  -3  -1    2.56    0.59
  -8  -3  -1    3.14    0.97
   8  -3   1    2.19    0.80
  -8   3  -1    3.88    0.72
  -8   3  -1    1.94    0.73
   8   3   1    1.41    0.74
  -8   3  -1    2.88    0.69
   8   3   1    2.29    0.91
  -8   3  -1    2.69    0.85
   8   3   1    2.92    0.70
   8   3   1    3.61    0.90
  -8   3  -1    3.08    0.84
   8   3   1    2.13    0.33
  -9  -3  -1   10.80    1.23
   9  -3   1   10.31    1.60
   9  -3   1   12.24    1.75
  -9  -3  -1   10.00    1.51
  -9  -3  -1   11.26    1.63
  -9  -3  -1   13.16    1.82
  -9   3  -1   12.33    1.67
   9   3   1   14.78    1.80
   9   3   1   12.09    1.68
  -9   3  -1   10.09    1.52
  10  -3   1   35.17    3.26
 -10  -3  -1   29.45    3.12
 -10  -3  -1   31.50    2.64
 -10  -3  -1   32.21    3.12
  10   3   1   32.76    3.23
 -10   3  -1   28.98    3.09
 -11  -3  -1    5.01    0.92
 -11  -3  -1    5.60    1.40
  11  -3   1    4.04    1.22
 -11   3  -1    6.22    1.45
  11   3   1    4.16    1.25
 -11  -4   1    3.82    0.90
 -11  -4   1    3.39    1.21
 -11   4   1    2.70    1.18
  11   4  -1    4.20    1.23
 -10  -4   1    7.60    1.07
  10  -4  -1    9.20    1.58
 -10  -4   1    7.00    1.48
  10  -4  -1    8.54    1.45
 -10   4   1    9.24    1.54
 -10   4   1    5.24    1.27
  10   4  -1    7.61    1.44
  -9  -4   1   63.55    4.96
   9  -4  -1   58.17    5.13
  -9  -4   1   56.38    5.12
   9  -4  -1   59.34    4.83
  -9  -4   1   55.30    4.75
  -9  -4   1   53.84    4.21
   9   4  -1   52.78    4.96
  -9   4   1   46.35    4.87
  -9   4   1   59.11    4.57
  -9   4   1   52.60    4.79
   9   4  -1   63.33    4.96
  -8  -4   1    0.57    0.67
  -8  -4   1    0.47    0.47
  -8  -4   1    0.78    0.51
  -8  -4   1    0.70    0.69
   8  -4  -1    0.25    0.54
   8  -4  -1    0.62    0.56
  -8   4   1    0.42    0.45
   8   4  -1    0.71    0.46
   8   4  -1    0.09    0.58
  -8   4   1    0.24    0.57
  -8   4   1    0.32    0.42
   8   4  -1   -0.49    0.51
   8   4  -1    0.55    0.53
   8   4  -1   -1.06    0.39
  -8   4   1    0.72    0.62
  -7  -4   1  102.76    8.31
   7  -4  -1  108.13    8.67
   7  -4  -1  120.66    8.78
  -7  -4   1  112.56    8.39
   7  -4  -1  105.31    8.16
  -7  -4   1  104.07    7.57
  -7  -4   1  114.84    8.84
   7  -4  -1  105.08    8.32
   7  -4  -1  107.07    8.48
   7  -4  -1  105.81    7.60
   7  -4  -1  105.78    8.34
  -7  -4   1  108.34    8.40
   7  -4  -1  115.07    8.82
   7   4  -1  100.08    8.57
   7   4  -1  105.29    8.39
  -7   4   1  112.93    8.48
  -7   4   1   92.14    8.63
   7   4  -1  104.99    8.58
  -7   4   1  103.45    8.46
   7   4  -1  104.94    8.53
   7   4  -1  109.63    8.72
  -7   4   1  109.60    8.33
  -7   4   1  107.20    8.16
  -6  -4   1   36.93    2.91
   6  -4  -1   37.81    3.00
  -6  -4   1   39.10    3.07
  -6  -4   1   35.49    3.09
  -6  -4   1   33.41    3.15
   6  -4  -1   35.08    2.85
  -6  -4   1   32.97    2.94
  -6  -4   1   37.36    2.74
  -6  -4   1   38.67    2.64
   6  -4  -1   31.46    2.90
  -6  -4   1   32.59    2.98
   6  -4  -1   36.64    2.80
  -6  -4   1   37.85    2.98
  -6  -4   1   33.07    2.93
   6  -4  -1   30.53    3.02
   6  -4  -1   34.52    3.01
   6  -4  -1   31.15    2.62
  -6  -4   1   35.46    3.18
   6  -4  -1   32.30    2.90
   6  -4  -1   35.25    3.14
   6  -4  -1   36.17    2.69
   6  -4  -1   31.72    3.05
  -6   4   1   31.83    2.93
   6   4  -1   31.24    2.98
  -6   4   1   32.66    2.78
   6   4  -1   34.94    2.85
   6   4  -1   33.26    2.88
   6   4  -1   34.74    3.09
  -6   4   1   36.29    3.12
  -6   4   1   36.75    2.91
  -6   4   1   38.40    2.92
   6   4  -1   32.26    3.08
   6   4  -1   35.65    2.96
   6   4  -1   31.07    2.98
  -6   4   1   37.76    3.11
  -5  -4   1    2.81    0.44
   5  -4  -1    3.33    0.63
   5  -4  -1    3.18    0.57
   5  -4  -1    2.62    0.57
   5  -4  -1    4.13    0.49
  -5  -4   1    2.79    0.55
   5  -4  -1    3.43    0.47
  -5  -4   1    3.69    0.71
  -5  -4   1    2.87    0.56
   5  -4  -1    2.18    0.59
  -5  -4   1    2.76    0.60
   5  -4  -1    2.89    0.53
  -5  -4   1    4.01    0.72
   5  -4  -1    2.59    0.57
  -5  -4   1    3.06    0.51
   5  -4  -1    4.02    0.63
   5  -4  -1    3.97    0.52
  -5  -4   1    3.57    0.60
  -5  -4   1    3.99    0.66
   5  -4  -1    2.56    0.49
  -5  -4   1    3.55    0.64
  -5  -4   1    4.43    0.71
   5   4  -1    3.43    0.63
   5   4  -1    2.67    0.54
   5   4  -1    4.01    0.74
  -5   4   1    3.16    0.61
   5   4  -1    3.09    0.51
  -5   4   1    3.62    0.47
  -5   4   1    2.82    0.45
  -5   4   1    2.88    0.44
   5   4  -1    2.81    0.62
  -5   4   1    2.96    0.60
   5   4  -1    2.83    0.55
   5   4  -1    3.02    0.48
   5   4  -1    2.81    0.49
  -5   4   1    4.66    0.68
  -4  -4   1   76.23    6.26
   4  -4  -1   79.87    6.32
   4  -4  -1   77.37    5.68
  -4  -4   1   79.14    5.70
   4  -4  -1   78.59    6.22
   4  -4  -1   73.03    6.47
  -4  -4   1   75.88    6.30
  -4  -4   1   81.74    6.52
   4  -4  -1   87.66    5.80
   4  -4  -1   88.96    6.33
   4  -4  -1   87.32    6.21
   4  -4  -1   82.75    6.57
   4  -4  -1   76.01    6.50
  -4  -4   1   86.36    5.84
  -4  -4   1   81.29    6.23
   4  -4  -1   87.25    6.28
  -4  -4   1   81.84    6.61
  -4  -4   1   82.66    6.56
  -4  -4   1   69.92    6.27
  -4  -4   1   94.42    6.43
  -4  -4   1   85.53    6.19
  -4  -4   1   67.67    6.31
   4  -4  -1   79.05    6.13
   4  -4  -1   80.10    6.25
  -4   4   1   95.61    6.57
   4   4  -1   88.68    6.27
   4   4  -1   76.29    6.30
  -4   4   1   76.73    6.51
   4   4  -1   82.58    6.37
   4   4  -1   85.31    6.56
  -4   4   1   84.38    6.14
   4   4  -1   79.00    6.42
   4   4  -1   78.66    6.48
   4   4  -1   88.87    6.46
  -4   4   1   77.93    6.32
   4   4  -1   80.91    6.24
  -4   4   1   91.57    6.16
  -4   4   1   83.57    6.13
  -4   4   1   81.45    6.25
   3  -4  -1   23.80    2.21
  -3  -4   1   28.04    2.24
   3  -4  -1   26.24    2.24
  -3  -4   1   26.22    2.32
  -3  -4   1   26.57    2.10
   3  -4  -1   29.13    2.20
  -3  -4   1   25.51    2.17
  -3  -4   1   23.70    1.97
   3  -4  -1   24.68    1.91
   3  -4  -1   31.77    2.24
  -3  -4   1   30.49    2.29
  -3  -4   1   24.34    2.18
   3  -4  -1   28.72    2.14
   3  -4  -1   23.96    2.05
  -3  -4   1   27.31    2.31
  -3  -4   1   26.71    2.20
  -3  -4   1   24.49    2.12
  -3  -4   1   27.24    1.90
   3  -4  -1   28.21    2.14
  -3  -4   1   27.79    2.16
   3  -4  -1   25.82    2.09
   3  -4  -1   25.04    2.19
   3  -4  -1   23.45    2.08
   3  -4  -1   27.27    2.10
  -3  -4   1   27.03    2.14
  -3  -4   1   30.26    2.31
   3   4  -1   28.29    2.31
   3   4  -1   26.36    2.24
   3   4  -1   28.56    2.25
  -3   4   1   27.34    2.21
   3   4  -1   27.53    2.08
  -3   4   1   29.74    2.15
   3   4  -1   24.71    2.23
   3   4  -1   24.72    2.19
   3   4  -1   25.14    2.06
  -3   4   1   22.97    2.19
  -3   4   1   24.64    2.15
   3   4  -1   25.98    2.12
   3   4  -1   27.20    2.08
   2  -4  -1   39.99    3.53
  -2  -4   1   41.22    3.44
   2  -4  -1   43.11    3.35
   2  -4  -1   44.98    3.43
   2  -4  -1   41.98    3.37
  -2  -4   1   47.81    3.50
   2  -4  -1   43.85    3.62
   2  -4  -1   44.64    3.44
  -2  -4   1   41.25    3.64
   2  -4  -1   44.51    3.44
   2  -4  -1   48.83    3.62
  -2  -4   1   43.05    3.51
   2  -4  -1   49.59    3.64
  -2  -4   1   51.58    3.24
   2  -4  -1   44.10    3.41
  -2  -4   1   52.12    3.69
  -2  -4   1   43.15    3.49
   2  -4  -1   45.36    3.54
  -2  -4   1   44.40    3.69
  -2  -4   1   54.14    3.63
  -2  -4   1   51.82    3.44
  -2  -4   1   41.70    3.62
  -2  -4   1   41.15    3.46
  -2  -4   1   43.04    3.61
   2   4  -1   50.60    3.55
   2   4  -1   43.32    3.39
  -2   4   1   49.67    3.47
   2   4  -1   42.61    3.52
   2   4  -1   46.94    3.64
  -2   4   1   44.47    3.45
   2   4  -1   44.70    3.64
   2   4  -1   43.83    3.63
  -2   4   1   50.47    3.58
  -1  -4   1  174.94   11.67
  -1  -4   1  141.71   11.25
   1  -4  -1  160.95   11.46
  -1  -4   1  146.54   11.57
   1  -4  -1  153.31   11.61
  -1  -4   1  171.15   11.15
  -1  -4   1  150.55   11.13
  -1  -4   1  160.43   11.45
   1  -4  -1  152.91   11.62
  -1  -4   1  147.06   11.02
  -1  -4   1  151.66   11.25
  -1  -4   1  142.65   11.00
  -1  -4   1  157.18   11.58
  -1  -4   1  129.66   11.47
  -1  -4   1  150.83   11.44
   1   4  -1  153.93   11.64
   1   4  -1  146.12   11.14
  -1   4   1  145.98   11.07
  -1   4   1  135.28   11.43
   1   4  -1  140.54   11.14
   1   4  -1  148.49   11.43
   0  -4   1   48.08    3.88
   0  -4   1   49.20    3.70
   0  -4   1   46.64    3.62
   0  -4   1   45.07    3.69
   0  -4   1   47.19    3.61
   0  -4   1   50.75    3.90
   0  -4  -1   50.23    3.92
   0  -4   1   50.61    3.78
   0  -4   1   48.85    3.69
   0  -4  -1   55.31    3.92
   0   4   1   50.54    3.65
   0   4  -1   50.44    3.69
   0   4   1   48.30    3.89
   0   4  -1   49.13    3.71
  -1  -4  -1  372.88   29.68
  -1  -4  -1  387.92   28.93
  -1  -4  -1  388.75   29.64
   1  -4   1  397.44   29.36
  -1  -4  -1  403.95   30.33
  -1  -4  -1  457.34   30.34
   1  -4   1  396.25   30.22
   1  -4   1  367.53   30.35
   1  -4   1  385.67   29.36
   1  -4   1  361.33   30.21
   1  -4   1  418.03   28.97
  -1   4  -1  460.23   29.97
  -1   4  -1  396.21   28.95
  -1   4  -1  374.60   30.32
  -1   4  -1  400.74   28.97
   1   4   1  380.25   29.62
   1   4   1  350.39   29.66
  -2  -4  -1  105.02    9.52
  -2  -4  -1  127.35    9.12
  -2  -4  -1  125.24    9.23
  -2  -4  -1  135.56    9.13
  -2  -4  -1  114.01    9.66
  -2  -4  -1  115.82    9.22
  -2  -4  -1  123.32    9.70
   2  -4   1  127.03    8.65
   2  -4   1  134.82    9.14
   2  -4   1  121.74    9.32
   2  -4   1  108.24    9.68
  -2  -4  -1  115.84    8.61
   2  -4   1  136.04    9.27
  -2  -4  -1  133.80    9.32
   2  -4   1  103.92    9.33
  -2  -4  -1  124.31    9.58
   2  -4   1  121.89    9.24
  -2  -4  -1  118.62    9.53
  -2  -4  -1  116.95    9.59
   2  -4   1  133.44    9.64
  -2  -4  -1  121.70    9.31
  -2   4  -1  122.29    9.28
   2   4   1  126.36    9.63
  -2   4  -1  119.63    9.57
   2   4   1  131.24    9.26
   2   4   1  129.74    9.24
   2   4   1  134.70    9.57
   2   4   1  129.00    9.53
  -2   4  -1  120.02    9.64
  -2   4  -1  129.79    9.23
  -2   4  -1  139.91    9.68
   3  -4   1    1.01    0.23
  -3  -4  -1    0.81    0.29
  -3  -4  -1    0.91    0.18
  -3  -4  -1    1.18    0.33
  -3  -4  -1    1.51    0.35
   3  -4   1    0.68    0.27
   3  -4   1    1.44    0.36
  -3  -4  -1    0.84    0.31
  -3  -4  -1    1.12    0.38
   3  -4   1    1.05    0.29
  -3  -4  -1    1.02    0.37
   3  -4   1    1.05    0.32
  -3  -4  -1    1.29    0.32
  -3  -4  -1    1.14    0.37
   3  -4   1    0.60    0.29
   3  -4   1    1.19    0.38
  -3  -4  -1    1.30    0.33
   3  -4   1    0.53    0.35
  -3  -4  -1    1.29    0.27
  -3  -4  -1    1.51    0.40
   3  -4   1    0.89    0.24
   3  -4   1    1.43    0.37
   3  -4   1    0.90    0.33
   3   4   1    1.01    0.34
   3   4   1    0.85    0.37
   3   4   1    0.54    0.43
  -3   4  -1    1.15    0.22
   3   4   1    1.10    0.22
  -3   4  -1    1.09    0.36
   3   4   1    0.90    0.18
  -3   4  -1    1.24    0.36
   3   4   1    1.36    0.22
   3   4   1    1.37    0.18
  -3   4  -1    0.95    0.26
   3   4   1    1.84    0.45
  -3   4  -1    1.35    0.25
  -3   4  -1    1.26    0.34
  -3   4  -1    0.97    0.24
  -3   4  -1    1.36    0.25
   4  -4   1   90.30    6.62
   4  -4   1   98.36    7.62
  -4  -4  -1   87.57    7.13
   4  -4   1   80.32    7.19
   4  -4   1   78.49    7.23
  -4  -4  -1  100.79    7.27
  -4  -4  -1  103.27    7.15
   4  -4   1   96.79    7.12
  -4  -4  -1   93.02    7.58
  -4  -4  -1   86.97    7.22
   4  -4   1   94.50    7.24
  -4  -4  -1  104.89    6.77
   4  -4   1   89.79    7.15
  -4  -4  -1   94.54    7.51
   4  -4   1  100.33    7.55
   4  -4   1   93.91    7.51
   4  -4   1   95.54    6.72
  -4  -4  -1   91.44    7.31
  -4  -4  -1   99.19    7.29
   4  -4   1   90.36    7.32
  -4  -4  -1   80.42    7.55
  -4  -4  -1   91.67    6.57
  -4   4  -1   94.06    7.15
  -4   4  -1   93.12    7.41
  -4   4  -1  112.20    7.63
  -4   4  -1  102.23    7.20
   4   4   1   92.34    7.18
   4   4   1   95.47    7.28
   4   4   1  105.14    7.55
   4   4   1   95.69    7.38
   4   4   1   98.58    7.42
   4   4   1  100.47    7.21
   4   4   1   87.52    7.38
  -4   4  -1   98.68    7.41
  -4   4  -1   97.44    7.23
  -4   4  -1  107.18    7.58
  -4   4  -1   96.11    7.22
   4   4   1   96.91    7.57
   4   4   1   93.55    7.12
  -5  -4  -1   35.77    2.88
   5  -4   1   37.39    2.51
   5  -4   1   36.29    2.84
  -5  -4  -1   37.45    2.75
   5  -4   1   35.80    2.81
  -5  -4  -1   34.09    2.54
  -5  -4  -1   31.15    2.73
  -5  -4  -1   34.39    2.81
  -5  -4  -1   30.86    2.91
  -5  -4  -1   32.45    2.94
   5  -4   1   30.01    2.70
   5  -4   1   31.24    2.67
  -5  -4  -1   30.03    2.77
   5  -4   1   32.70    2.90
  -5  -4  -1   32.58    2.42
   5  -4   1   35.16    2.52
  -5  -4  -1   30.81    2.74
  -5  -4  -1   33.06    2.70
   5  -4   1   37.40    2.78
   5  -4   1   29.90    2.89
   5  -4   1   35.58    2.86
   5   4   1   31.65    2.77
  -5   4  -1   33.00    2.74
  -5   4  -1   32.70    2.75
   5   4   1   33.80    2.83
   5   4   1   27.47    2.88
   5   4   1   33.56    2.77
  -5   4  -1   37.03    2.97
  -5   4  -1   33.39    2.88
  -5   4  -1   31.27    2.64
  -5   4  -1   34.65    2.64
   5   4   1   27.38    2.70
   5   4   1   29.77    2.87
   5   4   1   32.24    2.66
  -5   4  -1   28.05    2.72
   6  -4   1   38.40    3.04
   6  -4   1   31.62    3.07
   6  -4   1   35.29    3.05
  -6  -4  -1   34.68    2.89
   6  -4   1   40.48    3.00
  -6  -4  -1   39.29    2.96
  -6  -4  -1   34.01    3.15
  -6  -4  -1   34.79    2.60
  -6  -4  -1   37.49    2.73
   6  -4   1   35.88    2.86
  -6  -4  -1   32.83    2.93
   6  -4   1   33.58    3.00
  -6  -4  -1   30.85    3.02
  -6  -4  -1   30.35    3.10
   6  -4   1   33.75    2.65
  -6  -4  -1   36.27    3.02
   6  -4   1   32.29    3.11
  -6  -4  -1   31.67    2.93
  -6  -4  -1   34.41    3.00
  -6   4  -1   28.55    3.01
  -6   4  -1   35.36    2.93
   6   4   1   37.86    3.07
  -6   4  -1   33.18    2.96
   6   4   1   34.04    2.92
   6   4   1   32.15    3.12
   6   4   1   34.04    2.96
   6   4   1   35.03    2.93
   6   4   1   37.25    3.14
  -6   4  -1   33.24    2.94
  -6   4  -1   35.78    2.84
   7  -4   1   41.90    3.29
   7  -4   1   43.71    3.72
   7  -4   1   43.87    3.71
   7  -4   1   47.98    3.94
  -7  -4  -1   38.98    3.85
  -7  -4  -1   44.10    3.65
  -7  -4  -1   37.07    3.63
  -7  -4  -1   44.88    3.23
   7   4   1   39.04    3.78
  -7   4  -1   40.21    3.48
   7   4   1   47.50    3.59
   7   4   1   40.94    3.62
  -7   4  -1   42.08    3.66
  -7   4  -1   45.06    3.83
  -7   4  -1   43.42    3.62
   7   4   1   39.09    3.70
  -7   4  -1   49.72    3.70
   7   4   1   46.88    3.71
   7   4   1   34.80    3.76
   8  -4   1    4.20    0.95
  -8  -4  -1    3.87    0.70
   8  -4   1    3.17    0.95
  -8  -4  -1    4.07    1.03
  -8  -4  -1    3.58    0.90
  -8  -4  -1    4.69    1.04
   8  -4   1    3.91    0.72
  -8   4  -1    4.60    0.79
  -8   4  -1    2.53    0.83
   8   4   1    3.09    0.91
  -8   4  -1    4.37    0.76
   8   4   1    3.00    0.87
   8   4   1    3.01    0.78
   8   4   1    3.73    1.07
  -8   4  -1    4.96    0.98
  -9  -4  -1   91.41    7.26
  -9  -4  -1   79.45    6.81
  -9  -4  -1   77.96    6.04
   9  -4   1   80.12    6.80
   9  -4   1   81.06    7.17
  -9   4  -1   81.24    6.75
   9   4   1   90.84    7.16
   9   4   1   84.87    6.87
  -9   4  -1   81.47    7.04
  10  -4   1   10.40    1.67
 -10  -4  -1   11.75    1.79
 -10  -4  -1   11.78    1.32
  10   4   1   12.22    1.83
 -10   4  -1   10.38    1.68
  10  -5  -1    3.17    1.14
 -10  -5   1    4.08    1.19
 -10  -5   1    4.32    0.86
 -10   5   1    7.02    1.37
  10   5  -1    6.01    1.30
  -9  -5   1    1.42    0.73
   9  -5  -1    0.28    0.62
  -9  -5   1    0.49    0.69
  -9  -5   1    0.57    0.54
   9   5  -1    0.49    0.65
  -9   5   1    2.40    0.85
   9   5  -1    0.55    0.65
  -9   5   1    0.44    0.65
  -8  -5   1  115.32    9.11
   8  -5  -1  127.82    8.34
   8  -5  -1  118.45    9.62
  -8  -5   1  125.68    8.31
  -8  -5   1  115.58    9.63
   8  -5  -1  127.72    9.15
  -8  -5   1  121.16    9.20
   8   5  -1  114.09    9.45
  -8   5   1  113.73    8.83
  -8   5   1  102.60    9.03
   8   5  -1  112.27    9.15
   8   5  -1  100.92    9.41
   8   5  -1  120.67    9.32
  -8   5   1  110.83    9.44
   7  -5  -1   14.10    1.62
   7  -5  -1   12.71    1.43
   7  -5  -1   13.08    1.55
  -7  -5   1   12.48    1.32
  -7  -5   1   11.38    1.46
   7  -5  -1   13.32    1.61
  -7  -5   1   14.14    1.62
  -7  -5   1   14.80    1.53
  -7  -5   1    9.18    1.55
  -7  -5   1   16.52    1.31
   7  -5  -1   14.17    1.34
   7  -5  -1   15.86    1.46
   7  -5  -1   11.45    1.46
   7   5  -1   15.06    1.62
   7   5  -1   14.05    1.55
  -7   5   1   12.29    1.51
  -7   5   1   12.27    1.25
   7   5  -1   13.58    1.37
   7   5  -1   11.89    1.64
  -7   5   1   13.44    1.50
   7   5  -1   16.63    1.51
  -6  -5   1    0.35    0.42
   6  -5  -1   -0.10    0.42
   6  -5  -1   -0.27    0.39
   6  -5  -1    0.64    0.48
   6  -5  -1    1.13    0.49
  -6  -5   1   -0.14    0.33
  -6  -5   1   -0.02    0.40
  -6  -5   1    0.95    0.55
   6  -5  -1    0.23    0.30
  -6  -5   1    0.52    0.50
  -6  -5   1   -0.05    0.42
  -6  -5   1    0.89    0.47
   6  -5  -1    0.70    0.42
  -6  -5   1    0.01    0.47
   6  -5  -1    0.29    0.31
  -6  -5   1    0.24    0.39
   6  -5  -1   -0.19    0.32
  -6  -5   1    0.01    0.32
  -6  -5   1    0.57    0.44
   6  -5  -1    0.00    0.36
   6  -5  -1   -0.14    0.45
  -6   5   1    0.11    0.41
  -6   5   1    0.69    0.48
  -6   5   1    0.69    0.28
   6   5  -1   -0.01    0.46
   6   5  -1    0.20    0.38
   6   5  -1    0.30    0.33
  -6   5   1    0.07    0.21
   6   5  -1    0.19    0.60
  -6   5   1    1.14    0.45
  -6   5   1    0.51    0.22
   6   5  -1    0.19    0.35
   6   5  -1    0.25    0.43
   5  -5  -1   29.96    2.47
  -5  -5   1   30.88    2.25
  -5  -5   1   30.09    2.52
   5  -5  -1   29.70    2.44
  -5  -5   1   29.96    2.16
  -5  -5   1   26.87    2.56
   5  -5  -1   26.87    2.49
   5  -5  -1   27.80    2.33
   5  -5  -1   29.35    2.19
  -5  -5   1   27.53    2.44
  -5  -5   1   32.40    2.55
  -5  -5   1   29.70    2.40
  -5  -5   1   26.64    2.61
  -5  -5   1   31.07    2.48
   5  -5  -1   29.19    2.15
  -5  -5   1   30.95    2.57
   5  -5  -1   33.34    2.41
  -5  -5   1   27.50    2.49
   5  -5  -1   26.81    2.55
  -5  -5   1   27.57    2.43
   5  -5  -1   27.82    2.38
   5  -5  -1   30.68    2.57
   5   5  -1   25.83    2.56
  -5   5   1   24.90    2.41
   5   5  -1   22.48    2.42
  -5   5   1   29.54    2.54
   5   5  -1   30.79    2.38
   5   5  -1   30.05    2.31
   5   5  -1   25.68    2.50
  -5   5   1   25.66    2.48
  -5   5   1   25.69    2.18
   4  -5  -1    2.18    0.45
   4  -5  -1    3.58    0.52
   4  -5  -1    2.13    0.41
   4  -5  -1    2.99    0.43
  -4  -5   1    2.95    0.56
   4  -5  -1    2.90    0.49
  -4  -5   1    1.78    0.48
  -4  -5   1    2.33    0.48
  -4  -5   1    3.03    0.54
   4  -5  -1    3.31    0.55
  -4  -5   1    1.73    0.56
  -4  -5   1    1.89    0.46
   4  -5  -1    2.47    0.36
   4  -5  -1    2.79    0.49
  -4  -5   1    1.82    0.55
  -4  -5   1    2.53    0.42
  -4  -5   1    2.05    0.45
  -4  -5   1    2.93    0.54
  -4  -5   1    2.71    0.36
  -4  -5   1    2.93    0.56
   4  -5  -1    3.29    0.52
   4   5  -1    1.94    0.51
   4   5  -1    2.81    0.37
   4   5  -1    1.25    0.54
  -4   5   1    1.79    0.46
   4   5  -1    1.85    0.49
  -4   5   1    3.02    0.49
  -4   5   1    2.93    0.51
   4   5  -1    2.94    0.59
   4   5  -1    1.84    0.36
   4   5  -1    2.45    0.34
   3  -5  -1  150.94   10.52
  -3  -5   1  136.05   10.87
  -3  -5   1  139.86   10.45
   3  -5  -1  145.09   10.48
   3  -5  -1  148.13   10.82
  -3  -5   1  125.34   10.30
  -3  -5   1  136.07   10.96
  -3  -5   1  164.03   10.89
  -3  -5   1  134.74   10.56
  -3  -5   1  137.95   10.97
  -3  -5   1  133.37    9.76
   3  -5  -1  144.70   10.40
   3  -5  -1  155.90   10.31
  -3  -5   1  149.27   10.45
   3  -5  -1  138.86   10.38
   3  -5  -1  152.65   10.82
  -3  -5   1  137.32   10.35
  -3  -5   1  125.16   10.52
   3  -5  -1  140.35   10.26
  -3  -5   1  135.88    9.55
   3  -5  -1  142.57    9.70
   3  -5  -1  129.12   10.90
   3   5  -1  137.14   10.48
  -3   5   1  143.22   10.40
  -3   5   1  124.00   10.82
   3   5  -1  129.61   10.73
   3   5  -1  138.14   10.32
  -3   5   1  125.34   10.82
   3   5  -1  140.64   10.88
  -3   5   1  146.03   10.43
  -2  -5   1   56.97    4.55
  -2  -5   1   56.77    4.66
   2  -5  -1   56.58    4.45
  -2  -5   1   57.99    4.70
  -2  -5   1   65.38    4.48
  -2  -5   1   60.14    4.74
  -2  -5   1   55.16    4.57
   2  -5  -1   61.13    4.47
  -2  -5   1   62.96    4.78
  -2  -5   1   61.74    4.52
   2  -5  -1   66.02    4.73
  -2  -5   1   54.51    4.48
  -2  -5   1   61.56    4.55
  -2  -5   1   61.27    4.80
   2   5  -1   50.41    4.69
  -2   5   1   65.32    4.50
   2   5  -1   65.50    4.61
   2   5  -1   59.16    4.73
  -1  -5   1    9.59    0.83
  -1  -5   1    8.88    0.90
   1  -5  -1   10.85    0.87
  -1  -5   1   10.54    0.88
  -1  -5   1   10.73    0.86
  -1  -5   1   10.51    0.87
  -1  -5   1   10.67    0.95
  -1  -5   1    9.28    0.87
  -1  -5   1   11.40    1.07
  -1  -5   1    8.81    0.84
  -1  -5   1   10.30    0.86
  -1  -5   1   10.87    1.00
  -1   5   1   11.08    0.82
   1   5  -1    9.50    0.93
  -1   5   1   11.19    1.16
  -1   5   1    9.73    0.83
   1   5  -1   11.39    0.96
   0  -5   1  409.62   29.36
   0  -5   1  416.75   28.47
   0  -5   1  369.51   30.00
   0  -5   1  383.72   28.44
   0  -5  -1  377.11   29.38
   0  -5   1  400.50   28.62
   0   5   1  398.63   28.63
   0   5  -1  383.36   28.63
   0   5   1  336.43   29.29
   0   5   1  394.66   28.63
   0   5  -1  413.24   28.62
   1  -5   1   50.56    3.57
  -1  -5  -1   50.67    3.71
   1  -5   1   47.10    3.57
  -1  -5  -1   38.05    3.77
   1  -5   1   45.84    3.57
  -1  -5  -1   50.54    3.72
  -1  -5  -1   47.63    3.50
   1  -5   1   49.04    3.77
   1  -5   1   44.85    3.67
   1  -5   1   45.04    3.66
   1  -5   1   43.08    3.50
  -1   5  -1   48.12    3.60
   1   5   1   50.67    3.82
   1   5   1   46.43    3.81
  -1   5  -1   43.86    3.67
  -1   5  -1   50.83    3.57
  -1   5  -1   46.90    3.71
   1   5   1   47.41    3.56
  -2  -5  -1    2.60    0.32
   2  -5   1    2.23    0.39
   2  -5   1    2.77    0.39
  -2  -5  -1    1.87    0.31
   2  -5   1    2.29    0.34
   2  -5   1    2.93    0.46
  -2  -5  -1    3.25    0.40
   2  -5   1    2.58    0.39
  -2  -5  -1    2.75    0.33
  -2  -5  -1    2.35    0.37
  -2  -5  -1    2.44    0.55
  -2  -5  -1    2.32    0.32
   2  -5   1    3.09    0.41
  -2  -5  -1    3.05    0.35
  -2  -5  -1    1.76    0.35
  -2  -5  -1    2.72    0.42
   2  -5   1    2.26    0.35
  -2  -5  -1    1.82    0.30
   2  -5   1    2.23    0.36
  -2  -5  -1    4.15    0.50
   2  -5   1    2.71    0.40
   2   5   1    2.95    0.40
  -2   5  -1    1.76    0.36
   2   5   1    3.07    0.58
  -2   5  -1    2.48    0.37
   2   5   1    3.06    0.59
   2   5   1    2.83    0.43
   2   5   1    2.57    0.32
  -2   5  -1    2.72    0.42
  -2   5  -1    2.33    0.42
  -2   5  -1    2.99    0.39
  -3  -5  -1   20.38    1.79
   3  -5   1   17.64    1.66
  -3  -5  -1   20.93    1.69
  -3  -5  -1   21.23    1.64
   3  -5   1   19.26    1.73
  -3  -5  -1   21.13    1.66
  -3  -5  -1   18.77    1.68
  -3  -5  -1   19.99    1.75
   3  -5   1   18.35    1.59
  -3  -5  -1   22.26    1.87
   3  -5   1   19.97    1.79
  -3  -5  -1   21.51    1.84
   3  -5   1   21.40    1.73
  -3  -5  -1   18.09    1.50
   3  -5   1   17.07    1.67
   3  -5   1   19.31    1.64
  -3  -5  -1   20.05    1.66
  -3  -5  -1   17.95    1.63
  -3  -5  -1   20.15    1.62
   3  -5   1   18.92    1.65
   3  -5   1   18.56    1.50
   3   5   1   18.61    1.70
   3   5   1   22.06    1.85
  -3   5  -1   18.08    1.65
  -3   5  -1   18.70    1.71
   3   5   1   18.99    1.69
   3   5   1   20.45    1.86
  -3   5  -1   21.58    1.76
  -4  -5  -1    0.01    0.31
  -4  -5  -1    0.34    0.31
  -4  -5  -1    0.13    0.31
  -4  -5  -1   -0.27    0.24
   4  -5   1    0.25    0.32
  -4  -5  -1    0.06    0.30
   4  -5   1   -0.12    0.21
   4  -5   1    0.04    0.32
  -4  -5  -1    0.70    0.21
  -4  -5  -1    0.08    0.36
  -4  -5  -1    0.02    0.26
   4  -5   1    0.03    0.27
   4  -5   1   -0.04    0.29
   4  -5   1    0.01    0.25
   4  -5   1   -0.02    0.31
  -4  -5  -1    0.02    0.35
   4  -5   1    0.27    0.28
   4  -5   1    0.37    0.23
  -4  -5  -1   -0.10    0.29
   4  -5   1    0.36    0.30
  -4  -5  -1   -0.23    0.25
  -4   5  -1    0.26    0.32
   4   5   1   -0.12    0.30
   4   5   1    0.12    0.16
  -4   5  -1   -0.16    0.20
   4   5   1    0.02    0.40
  -4   5  -1   -0.23    0.27
  -4   5  -1   -0.03    0.32
   4   5   1   -0.27    0.36
   4   5   1    0.22    0.31
   4   5   1    0.05    0.17
  -5  -5  -1  140.39   11.38
  -5  -5  -1  147.84   11.48
   5  -5   1  166.38   11.49
   5  -5   1  145.60   11.27
  -5  -5  -1  147.44   10.39
  -5  -5  -1  132.05   11.21
  -5  -5  -1  139.37   11.35
  -5  -5  -1  152.39   11.83
   5  -5   1  155.20   11.22
   5  -5   1  168.18   11.56
   5  -5   1  145.06   10.59
  -5  -5  -1  154.24   11.53
   5  -5   1  131.33   11.89
   5  -5   1  175.12   10.49
  -5  -5  -1  152.74   11.94
  -5  -5  -1  146.65   11.94
   5  -5   1  167.71   11.44
  -5  -5  -1  137.91   10.62
  -5  -5  -1  156.52   11.27
   5  -5   1  160.25   11.91
   5  -5   1  156.72   11.83
  -5   5  -1  146.26   11.36
   5   5   1  149.78   11.86
  -5   5  -1  136.26   11.83
   5   5   1  163.86   11.45
  -5   5  -1  141.74   11.63
  -5   5  -1  149.82   11.22
   5   5   1  153.81   11.64
   5   5   1  166.00   11.81
   5   5   1  138.96   11.21
  -5   5  -1  138.20   11.63
  -5   5  -1  157.38   11.93
   5   5   1  158.37   11.60
   5   5   1  148.89   11.22
  -6  -5  -1   27.92    2.56
   6  -5   1   29.42    2.30
   6  -5   1   26.22    2.41
  -6  -5  -1   28.44    2.42
  -6  -5  -1   27.29    2.33
   6  -5   1   27.54    2.53
  -6  -5  -1   25.33    2.29
  -6  -5  -1   23.88    2.32
   6  -5   1   27.85    2.42
  -6  -5  -1   23.94    2.01
  -6  -5  -1   23.33    2.11
   6  -5   1   27.93    2.41
   6  -5   1   25.36    2.33
   6  -5   1   27.33    2.32
  -6  -5  -1   28.11    2.37
  -6  -5  -1   22.85    2.37
   6  -5   1   26.76    2.11
   6  -5   1   25.10    2.48
  -6  -5  -1   29.17    2.57
  -6  -5  -1   27.04    2.40
   6   5   1   24.57    2.22
  -6   5  -1   26.58    2.23
  -6   5  -1   21.02    2.36
   6   5   1   27.94    2.37
   6   5   1   24.74    2.25
   6   5   1   27.77    2.43
  -6   5  -1   23.24    2.33
   6   5   1   21.97    2.38
  -6   5  -1   23.58    2.16
   6   5   1   26.60    2.57
  -6   5  -1   27.40    2.23
   6   5   1   29.15    2.19
   7  -5   1    9.91    1.45
  -7  -5  -1   10.53    1.32
   7  -5   1   12.32    1.28
  -7  -5  -1    9.85    1.49
  -7  -5  -1   12.27    1.22
   7  -5   1    8.51    1.30
  -7  -5  -1   11.62    1.12
   7  -5   1   12.54    1.20
  -7  -5  -1   11.39    1.40
   7  -5   1   10.90    1.40
   7   5   1   10.62    1.37
   7   5   1   11.38    1.28
   7   5   1   10.76    1.22
   7   5   1   12.43    1.61
  -7   5  -1   11.17    1.37
   7   5   1   10.09    1.40
  -7   5  -1   10.96    1.38
  -7   5  -1    9.97    1.15
  -8  -5  -1  104.10    7.31
   8  -5   1   77.13    6.10
   8  -5   1   85.18    6.80
  -8  -5  -1   75.42    6.03
   8  -5   1   88.82    7.17
  -8  -5  -1   93.85    6.85
   8   5   1   77.10    6.98
  -8   5  -1   78.00    6.70
  -8   5  -1   75.42    6.96
   8   5   1   98.97    6.93
  -8   5  -1   81.74    6.52
  -9  -5  -1    2.79    0.97
   9  -5   1    1.53    0.89
  -9  -5  -1    1.23    0.57
  -9  -5  -1    1.42    0.87
   9   5   1    2.71    0.98
  -9   5  -1    1.86    0.85
   9   5   1    2.10    0.89
  -9   5  -1    3.15    0.90
 -10  -5  -1    3.81    0.85
 -10   5  -1    4.90    1.21
  10   5   1    4.05    1.11
  10  -6  -1   11.69    1.82
 -10  -6   1    9.27    1.27
 -10   6   1   11.81    1.68
  10   6  -1    9.09    1.60
  -9  -6   1    5.07    1.34
  -9  -6   1    7.49    0.97
   9  -6  -1    2.99    1.09
  -9   6   1    5.15    1.12
  -9   6   1    7.19    1.20
  -9   6   1    4.28    0.66
   9   6  -1    5.26    1.11
   9   6  -1    6.05    1.25
  -8  -6   1    3.06    0.67
  -8  -6   1    2.29    0.92
  -8  -6   1    3.14    0.93
  -8  -6   1    1.36    0.81
   8  -6  -1    3.28    0.93
  -8   6   1    3.49    0.87
   8   6  -1    0.08    0.58
  -8   6   1    3.18    0.84
  -8   6   1    3.19    0.45
   8   6  -1    0.33    0.56
  -7  -6   1    0.58    0.64
  -7  -6   1    0.46    0.45
  -7  -6   1    1.30    0.69
  -7  -6   1    0.50    0.68
   7  -6  -1    0.34    0.57
  -7  -6   1   -0.18    0.38
   7  -6  -1   -0.58    0.34
  -7  -6   1   -0.29    0.43
   7  -6  -1    0.77    0.54
   7   6  -1    0.49    0.53
  -7   6   1    0.52    0.52
   7   6  -1    0.32    0.61
  -7   6   1    0.08    0.52
   7   6  -1    0.31    0.47
  -6  -6   1   12.25    1.36
  -6  -6   1   11.54    1.51
  -6  -6   1   10.39    1.47
   6  -6  -1   12.14    1.41
   6  -6  -1   13.16    1.29
   6  -6  -1   14.73    1.41
  -6  -6   1   15.65    1.47
   6  -6  -1   12.91    1.36
  -6  -6   1   12.81    1.47
  -6  -6   1    8.56    1.34
  -6  -6   1   10.27    1.19
   6  -6  -1   12.48    1.19
   6  -6  -1   13.40    1.46
   6  -6  -1   11.71    1.29
   6  -6  -1   14.41    1.54
  -6  -6   1   13.08    1.37
  -6  -6   1   10.95    1.40
  -6  -6   1   16.25    1.49
  -6  -6   1   12.91    1.17
  -6  -6   1   12.49    1.42
   6  -6  -1   12.62    1.41
   6   6  -1   12.99    1.18
   6   6  -1   14.38    1.51
   6   6  -1   13.18    1.42
  -6   6   1   12.51    1.38
  -6   6   1   12.83    1.40
   6   6  -1   13.25    1.62
  -5  -6   1    0.16    0.41
  -5  -6   1    0.40    0.27
   5  -6  -1    0.13    0.39
  -5  -6   1    0.05    0.41
   5  -6  -1    0.64    0.42
  -5  -6   1    0.00    0.43
  -5  -6   1    0.42    0.44
  -5  -6   1    0.72    0.46
  -5  -6   1   -0.05    0.33
   5  -6  -1   -0.10    0.37
   5  -6  -1    0.34    0.40
   5  -6  -1    0.20    0.26
  -5  -6   1    0.81    0.35
  -5  -6   1    0.35    0.49
   5  -6  -1    0.97    0.37
  -5  -6   1    0.10    0.39
   5  -6  -1    0.93    0.42
  -5  -6   1    0.09    0.37
   5  -6  -1    0.44    0.38
  -5  -6   1    0.51    0.40
   5  -6  -1    0.17    0.33
  -5   6   1    0.10    0.39
  -5   6   1    0.17    0.36
   5   6  -1    0.22    0.36
   5   6  -1    0.82    0.26
   5   6  -1    0.89    0.48
   5   6  -1    1.45    0.64
  -5   6   1    0.53    0.35
   4  -6  -1  411.07   28.51
  -4  -6   1  396.30   26.61
   4  -6  -1  369.07   28.54
  -4  -6   1  396.66   30.07
   4  -6  -1  406.42   29.18
  -4  -6   1  409.53   30.12
  -4  -6   1  391.76   28.57
  -4  -6   1  395.18   28.82
  -4  -6   1  351.34   30.19
  -4  -6   1  383.01   27.06
   4  -6  -1  405.55   30.17
   4  -6  -1  383.46   28.74
  -4  -6   1  339.76   29.19
  -4  -6   1  449.44   29.20
   4  -6  -1  419.32   27.00
  -4  -6   1  382.66   28.88
  -4  -6   1  340.18   28.58
   4  -6  -1  418.90   29.12
   4  -6  -1  379.66   30.00
  -4   6   1  401.20   28.77
   4   6  -1  379.29   30.10
   4   6  -1  396.54   29.56
  -4   6   1  371.79   30.06
   4   6  -1  396.64   28.88
  -4   6   1  369.24   30.05
   3  -6  -1    0.48    0.25
  -3  -6   1    1.09    0.33
   3  -6  -1    0.55    0.17
   3  -6  -1    0.52    0.25
  -3  -6   1    0.67    0.26
  -3  -6   1    0.36    0.39
  -3  -6   1    0.52    0.31
  -3  -6   1    0.58    0.28
   3  -6  -1    0.79    0.22
   3  -6  -1    0.54    0.21
  -3  -6   1    0.98    0.35
  -3  -6   1    0.05    0.26
   3  -6  -1    0.30    0.26
  -3  -6   1    0.58    0.38
   3  -6  -1    0.76    0.25
   3  -6  -1    0.66    0.27
   3  -6  -1    0.43    0.30
  -3  -6   1    0.61    0.34
   3  -6  -1    1.07    0.29
  -3  -6   1    0.14    0.28
   3   6  -1    0.67    0.29
  -3   6   1    0.73    0.20
  -3   6   1    0.49    0.29
   3   6  -1    0.07    0.40
   3   6  -1    0.64    0.36
  -3   6   1    0.38    0.29
  -2  -6   1   12.17    1.09
  -2  -6   1   11.47    1.04
  -2  -6   1   10.82    1.05
  -2  -6   1   11.20    1.07
  -2  -6   1   12.53    1.04
  -2  -6   1   12.12    1.26
  -2  -6   1   11.83    1.02
  -2  -6   1   12.84    1.16
  -2  -6   1   12.66    1.22
   2  -6  -1   12.99    1.10
  -2  -6   1   12.20    1.06
  -2  -6   1   11.60    1.06
   2   6  -1   13.30    1.27
   2   6  -1   13.10    1.14
  -2   6   1   11.39    1.02
  -1  -6   1    0.52    0.22
   1  -6  -1    0.84    0.19
  -1  -6   1    0.77    0.20
  -1  -6   1    0.65    0.18
  -1  -6   1    0.45    0.20
  -1  -6   1    0.49    0.18
  -1  -6   1    0.70    0.37
  -1  -6   1    0.76    0.26
  -1  -6   1    0.73    0.29
  -1  -6   1    0.71    0.19
  -1  -6   1    0.87    0.21
  -1  -6   1    0.65    0.19
  -1   6   1    0.93    0.16
  -1   6   1    0.29    0.16
   1   6  -1    0.68    0.24
   1   6  -1    0.67    0.28
  -1   6   1    0.98    0.19
   0  -6   1    7.23    0.65
   0  -6  -1    7.25    0.88
   0  -6   1    6.87    0.58
   0  -6   1    6.45    0.59
   0  -6   1    6.75    0.85
   0  -6   1    7.55    0.75
   0  -6  -1    6.63    0.62
   0   6   1    8.02    0.62
   0   6   1    8.16    0.97
   0   6  -1    6.65    0.67
   0   6   1    6.47    0.58
   0   6   1    6.45    0.60
   0   6   1    7.07    0.61
  -1  -6  -1   15.73    1.27
   1  -6   1   13.32    1.19
   1  -6   1   13.68    1.17
  -1  -6  -1   14.52    1.47
   1  -6   1   13.21    1.31
  -1  -6  -1   14.38    1.27
   1  -6   1   13.90    1.21
   1  -6   1   16.22    1.20
   1  -6   1   14.47    1.18
   1  -6   1   14.31    1.22
   1  -6   1   16.66    1.22
   1   6   1   12.78    1.47
  -1   6  -1   16.01    1.24
   1   6   1   14.66    1.22
  -1   6  -1   17.04    1.30
   2  -6   1   85.60    6.68
   2  -6   1   81.64    6.65
  -2  -6  -1   75.26    6.72
   2  -6   1   98.19    6.44
  -2  -6  -1   89.07    6.38
  -2  -6  -1   91.80    6.62
  -2  -6  -1   82.76    6.72
  -2  -6  -1   82.74    6.74
   2  -6   1   85.10    6.41
   2  -6   1   89.56    6.47
  -2  -6  -1   93.58    6.45
  -2  -6  -1   86.04    6.38
   2  -6   1   78.14    6.46
  -2  -6  -1   76.79    6.42
   2  -6   1   80.60    6.33
   2  -6   1   77.31    6.48
  -2  -6  -1   79.61    6.30
  -2  -6  -1   92.21    6.30
   2  -6   1   75.98    6.74
   2   6   1   94.64    6.76
  -2   6  -1   88.83    6.41
  -2   6  -1   80.89    6.65
  -2   6  -1   90.45    6.46
   2   6   1   82.87    6.73
   2   6   1   83.82    6.42
   2   6   1   96.87    6.46
  -2   6  -1   86.78    6.67
  -3  -6  -1    0.36    0.29
   3  -6   1   -0.22    0.20
  -3  -6  -1    1.01    0.32
   3  -6   1    0.57    0.33
  -3  -6  -1    0.65    0.30
  -3  -6  -1    0.23    0.23
  -3  -6  -1    0.28    0.37
   3  -6   1    0.03    0.22
   3  -6   1   -0.28    0.22
   3  -6   1   -0.08    0.19
  -3  -6  -1    0.52    0.32
  -3  -6  -1    0.33    0.28
   3  -6   1    0.29    0.31
   3  -6   1   -0.07    0.28
  -3  -6  -1    0.10    0.34
   3  -6   1    0.00    0.27
  -3  -6  -1    0.52    0.26
   3  -6   1   -0.43    0.23
  -3  -6  -1    0.21    0.26
   3   6   1   -0.13    0.24
  -3   6  -1    0.17    0.27
  -3   6  -1    0.34    0.28
  -3   6  -1    0.63    0.30
   3   6   1    0.28    0.31
   3   6   1    0.53    0.45
   3   6   1    0.19    0.43
   4  -6   1  476.40   33.90
   4  -6   1  407.57   35.01
   4  -6   1  467.85   31.38
  -4  -6  -1  465.83   33.16
  -4  -6  -1  525.66   34.94
  -4  -6  -1  472.30   33.54
   4  -6   1  419.18   34.83
  -4  -6  -1  401.69   33.82
  -4  -6  -1  496.89   33.90
  -4  -6  -1  450.41   35.02
   4  -6   1  411.89   33.80
  -4  -6  -1  449.49   33.13
  -4  -6  -1  421.79   34.83
   4  -6   1  426.05   33.40
   4  -6   1  443.83   33.12
   4  -6   1  471.70   33.18
   4  -6   1  459.90   34.90
  -4  -6  -1  434.16   33.40
  -4  -6  -1  481.16   31.39
  -4   6  -1  515.10   34.99
   4   6   1  418.12   33.42
   4   6   1  487.13   34.94
   4   6   1  461.64   34.13
   4   6   1  422.76   34.28
  -4   6  -1  441.57   34.93
  -4   6  -1  442.20   33.38
   5  -6   1    0.72    0.42
  -5  -6  -1    0.71    0.43
   5  -6   1    0.37    0.44
   5  -6   1   -0.31    0.31
  -5  -6  -1   -0.27    0.39
   5  -6   1   -0.33    0.30
  -5  -6  -1   -0.02    0.37
   5  -6   1   -0.01    0.33
  -5  -6  -1   -0.05    0.36
   5  -6   1   -0.04    0.29
  -5  -6  -1    0.30    0.47
  -5  -6  -1    0.82    0.50
   5  -6   1    1.05    0.51
  -5  -6  -1   -0.04    0.32
  -5  -6  -1   -0.20    0.36
  -5  -6  -1   -0.15    0.38
   5  -6   1   -0.28    0.29
   5  -6   1   -0.31    0.34
  -5  -6  -1    0.71    0.44
  -5   6  -1    0.04    0.35
   5   6   1   -0.13    0.31
   5   6   1   -0.11    0.15
   5   6   1    0.07    0.46
   5   6   1    0.06    0.44
   5   6   1   -0.17    0.37
  -5   6  -1   -0.01    0.37
  -5   6  -1    0.22    0.41
  -6  -6  -1   24.41    2.11
   6  -6   1   21.75    2.18
  -6  -6  -1   20.53    2.30
  -6  -6  -1   32.01    2.45
   6  -6   1   24.20    2.32
  -6  -6  -1   24.85    2.30
   6  -6   1   24.07    2.24
  -6  -6  -1   25.75    2.50
  -6  -6  -1   27.56    2.54
   6  -6   1   24.83    2.45
   6  -6   1   26.60    2.38
   6  -6   1   22.30    2.24
   6  -6   1   27.84    2.51
   6  -6   1   25.23    2.33
  -6  -6  -1   25.89    2.27
  -6  -6  -1   25.08    2.35
  -6  -6  -1   26.62    2.30
  -6  -6  -1   25.69    2.33
   6   6   1   27.16    2.38
  -6   6  -1   25.87    2.03
   6   6   1   24.43    2.02
   6   6   1   30.86    2.40
  -6   6  -1   24.60    2.30
   6   6   1   20.76    2.44
   6   6   1   25.77    2.04
   6   6   1   22.04    2.30
  -6   6  -1   25.68    2.36
   7  -6   1   -0.45    0.37
  -7  -6  -1    0.29    0.64
   7  -6   1    0.65    0.55
  -7  -6  -1    0.52    0.67
  -7  -6  -1   -0.15    0.40
  -7  -6  -1    0.53    0.53
   7  -6   1   -0.15    0.44
  -7   6  -1    0.35    0.34
   7   6   1   -0.37    0.45
   7   6   1    0.09    0.52
   7   6   1   -0.51    0.58
  -7   6  -1    0.39    0.53
   7   6   1    0.49    0.55
  -7   6  -1   -0.20    0.44
   7   6   1   -0.04    0.33
  -8  -6  -1    0.11    0.68
  -8  -6  -1    1.49    0.51
   8  -6   1    0.06    0.60
  -8   6  -1    0.63    0.39
   8   6   1    0.78    0.61
   8   6   1    0.64    0.62
  -8   6  -1    0.20    0.61
  -8   6  -1    0.41    0.57
   8   6   1   -0.04    0.39
   9  -6   1    1.30    0.82
  -9  -6  -1    2.69    0.67
  -9  -6  -1    1.95    1.01
  -9   6  -1    2.41    0.90
  -9   6  -1    1.80    0.79
   9   6   1    1.77    0.79
   9   6   1    1.15    0.72
 -10  -6  -1    7.45    1.07
  10   6   1    6.80    1.42
 -10   6  -1    4.20    1.18
 -10  -7   1    1.17    0.69
 -10   7   1    1.34    0.91
  10   7  -1    1.53    0.95
  -9  -7   1    2.16    1.10
   9  -7  -1    0.16    0.75
   9   7  -1    1.46    0.72
  -9   7   1    1.38    0.68
   9   7  -1    0.81    0.71
  -9   7   1    1.75    0.81
  -8  -7   1  115.47    8.59
   8  -7  -1  105.85    8.47
   8   7  -1  103.05    7.66
  -8   7   1   89.19    8.19
  -8   7   1   94.81    7.93
   8   7  -1   98.03    8.26
   8   7  -1  102.78    8.11
   7  -7  -1   -0.14    0.49
  -7  -7   1    0.17    0.46
  -7  -7   1   -0.20    0.52
  -7  -7   1    0.81    0.65
   7  -7  -1    0.46    0.54
   7  -7  -1    0.15    0.45
   7   7  -1   -1.04    0.59
  -7   7   1    0.63    0.51
   7   7  -1   -0.11    0.27
   7   7  -1    0.85    0.62
  -7   7   1   -0.01    0.51
   7   7  -1   -0.38    0.47
  -6  -7   1    0.28    0.50
   6  -7  -1    0.90    0.53
  -6  -7   1    0.55    0.52
  -6  -7   1    1.46    0.58
  -6  -7   1    0.73    0.56
  -6  -7   1    0.51    0.45
   6  -7  -1    2.03    0.61
   6  -7  -1    1.04    0.47
  -6  -7   1    0.38    0.48
   6  -7  -1    1.69    0.61
  -6  -7   1    0.31    0.49
   6  -7  -1    0.49    0.50
  -6  -7   1    1.18    0.69
   6  -7  -1    1.03    0.58
   6  -7  -1    0.75    0.40
   6  -7  -1    1.31    0.47
   6   7  -1    1.34    0.72
  -6   7   1    0.77    0.51
   6   7  -1    0.11    0.41
   6   7  -1    0.95    0.25
   6   7  -1    0.97    0.55
   6   7  -1    0.54    0.23
  -6   7   1    1.14    0.48
   5  -7  -1    2.89    0.53
  -5  -7   1    3.11    0.65
   5  -7  -1    3.55    0.61
  -5  -7   1    1.25    0.51
  -5  -7   1    2.11    0.58
  -5  -7   1    3.23    0.76
   5  -7  -1    3.02    0.53
   5  -7  -1    2.42    0.60
  -5  -7   1    2.21    0.59
  -5  -7   1    1.88    0.59
   5  -7  -1    2.80    0.62
  -5  -7   1    3.35    0.67
  -5  -7   1    2.39    0.49
   5  -7  -1    2.23    0.58
  -5  -7   1    2.49    0.69
   5  -7  -1    2.30    0.43
   5  -7  -1    1.66    0.55
  -5  -7   1    3.36    0.62
   5   7  -1    2.65    0.68
  -5   7   1    1.95    0.56
   5   7  -1    1.95    0.75
  -5   7   1    2.57    0.52
   5   7  -1    2.34    0.54
  -4  -7   1   15.94    1.56
  -4  -7   1   15.69    1.35
   4  -7  -1   15.14    1.47
  -4  -7   1   15.80    1.51
  -4  -7   1   18.56    1.53
   4  -7  -1   16.57    1.43
   4  -7  -1   14.74    1.39
  -4  -7   1   18.39    1.70
   4  -7  -1   16.96    1.44
  -4  -7   1   16.82    1.53
   4  -7  -1   16.65    1.47
   4  -7  -1   14.81    1.26
  -4  -7   1   15.87    1.46
   4  -7  -1   17.13    1.52
   4  -7  -1   18.30    1.41
  -4  -7   1   15.28    1.61
  -4  -7   1   17.21    1.49
   4  -7  -1   14.02    1.53
  -4  -7   1   14.93    1.53
   4   7  -1   14.99    1.69
   4   7  -1   14.27    1.55
   4   7  -1   15.18    1.49
  -4   7   1   17.57    1.39
  -4   7   1   13.73    1.45
  -3  -7   1   40.61    3.65
   3  -7  -1   45.38    3.65
   3  -7  -1   46.76    3.75
  -3  -7   1   44.39    3.84
   3  -7  -1   52.17    3.60
  -3  -7   1   47.23    3.71
  -3  -7   1   45.66    3.67
  -3  -7   1   52.57    3.77
   3  -7  -1   42.32    3.83
  -3  -7   1   55.97    4.00
  -3  -7   1   46.80    3.63
   3  -7  -1   48.83    3.76
   3  -7  -1   47.90    3.59
  -3  -7   1   43.51    3.93
  -3  -7   1   48.85    3.70
  -3  -7   1   46.09    3.41
   3  -7  -1   46.01    3.62
  -3  -7   1   48.28    3.84
  -3  -7   1   45.17    3.74
   3  -7  -1   45.14    3.54
   3   7  -1   50.04    3.94
  -3   7   1   51.42    3.83
   3   7  -1   49.20    3.77
  -3   7   1   44.54    3.64
  -2  -7   1   24.27    2.26
  -2  -7   1   35.81    2.62
  -2  -7   1   28.18    2.24
  -2  -7   1   32.08    2.45
  -2  -7   1   32.16    2.29
  -2  -7   1   31.34    2.28
   2  -7  -1   25.31    2.35
  -2  -7   1   27.73    2.28
  -2  -7   1   32.53    2.51
  -2  -7   1   26.66    2.30
  -2  -7   1   26.98    2.35
  -2   7   1   28.85    2.23
   2   7  -1   26.87    2.34
  -1  -7   1   18.32    1.38
  -1  -7   1   16.65    1.38
  -1  -7   1   15.97    1.38
  -1  -7   1   15.53    1.40
  -1  -7   1   17.23    1.37
  -1  -7   1   15.04    1.51
  -1  -7   1   15.62    1.40
  -1  -7   1   21.06    1.73
  -1  -7   1   20.19    1.52
   1  -7  -1   17.29    1.42
  -1  -7   1   17.91    1.35
  -1   7   1   16.76    1.35
   1   7  -1   18.22    1.50
  -1   7   1   16.39    1.39
  -1   7   1   15.86    1.32
   1   7  -1   15.98    1.46
   1   7  -1   19.95    1.45
   0  -7   1  435.86   31.39
   0  -7  -1  395.06   31.39
   0  -7   1  371.28   31.83
   0  -7   1  386.74   30.27
   0  -7  -1  448.20   31.96
   0  -7   1  461.19   32.04
   0  -7   1  394.96   30.29
   0  -7   1  363.22   30.92
   0   7   1  386.96   30.47
   0   7  -1  470.38   30.54
   0   7   1  427.11   31.53
   0   7   1  406.97   31.38
   0   7   1  456.57   30.50
   1  -7   1   10.97    0.88
   1  -7   1   10.03    0.86
  -1  -7  -1    8.88    0.93
  -1  -7  -1   10.23    1.21
   1  -7   1   10.03    0.89
   1  -7   1    9.60    0.87
   1  -7   1    9.91    0.85
   1  -7   1    8.99    0.99
  -1  -7  -1    9.72    0.92
   1  -7   1    9.25    0.86
   1  -7   1   10.62    0.87
   1   7   1   11.10    1.27
  -1   7  -1    9.92    0.90
   1   7   1   10.99    0.89
  -2  -7  -1    6.34    0.63
  -2  -7  -1    6.75    0.99
   2  -7   1    6.56    0.68
  -2  -7  -1    6.85    0.64
   2  -7   1    6.46    0.69
  -2  -7  -1    7.44    0.66
   2  -7   1    7.24    0.81
  -2  -7  -1    7.37    0.79
   2  -7   1    6.59    0.73
  -2  -7  -1    7.18    0.79
   2  -7   1    7.64    0.71
  -2  -7  -1    6.42    0.63
   2  -7   1    6.37    0.71
  -2  -7  -1    6.19    0.62
  -2  -7  -1    7.21    0.65
   2  -7   1    5.78    0.68
  -2  -7  -1    6.99    0.64
   2  -7   1    6.56    0.67
  -2   7  -1    6.33    0.76
   2   7   1    7.71    1.02
  -2   7  -1    7.28    0.72
   2   7   1    6.86    0.97
   2   7   1    5.44    0.68
   2   7   1    7.52    0.77
  -3  -7  -1   15.11    1.30
   3  -7   1   14.85    1.19
   3  -7   1   16.97    1.39
  -3  -7  -1   15.42    1.34
   3  -7   1   14.80    1.45
  -3  -7  -1   14.46    1.32
   3  -7   1   13.68    1.37
   3  -7   1   16.76    1.34
  -3  -7  -1   14.34    1.37
   3  -7   1   14.91    1.27
   3  -7   1   13.09    1.28
  -3  -7  -1   13.66    1.30
  -3  -7  -1   12.74    1.41
  -3  -7  -1   14.30    1.16
   3  -7   1   16.65    1.37
   3  -7   1   14.36    1.31
  -3  -7  -1   15.06    1.23
  -3  -7  -1   12.70    1.25
  -3  -7  -1   16.27    1.31
  -3  -7  -1   13.15    1.28
  -3  -7  -1   11.96    1.52
   3   7   1   14.12    1.37
  -3   7  -1   15.20    1.29
   3   7   1   12.62    1.54
  -3   7  -1   15.53    1.33
   3   7   1   12.43    1.53
  -3   7  -1   15.56    1.30
   4  -7   1    2.38    0.52
  -4  -7  -1    2.42    0.60
  -4  -7  -1    2.72    0.54
   4  -7   1    2.21    0.54
  -4  -7  -1    2.00    0.47
  -4  -7  -1    2.31    0.51
   4  -7   1    3.65    0.61
  -4  -7  -1    2.01    0.49
  -4  -7  -1    1.59    0.56
   4  -7   1    2.25    0.51
   4  -7   1    1.82    0.58
  -4  -7  -1    2.68    0.54
   4  -7   1    2.18    0.40
  -4  -7  -1    1.54    0.47
   4  -7   1    1.95    0.49
  -4  -7  -1    2.47    0.44
   4  -7   1    2.01    0.45
  -4  -7  -1    2.41    0.50
   4  -7   1    2.26    0.46
   4   7   1    2.23    0.44
  -4   7  -1    2.45    0.50
   4   7   1    2.61    0.70
  -4   7  -1    2.34    0.53
   4   7   1    2.55    0.57
  -4   7  -1    2.10    0.46
   4   7   1    1.64    0.68
   5  -7   1   39.10    3.44
  -5  -7  -1   35.71    3.24
   5  -7   1   36.96    3.12
   5  -7   1   39.14    3.38
  -5  -7  -1   40.31    2.96
  -5  -7  -1   43.05    3.48
  -5  -7  -1   39.90    3.19
  -5  -7  -1   44.32    3.29
   5  -7   1   43.31    3.23
   5  -7   1   42.88    2.98
   5  -7   1   31.01    3.19
   5  -7   1   40.24    3.33
  -5  -7  -1   38.01    3.34
   5  -7   1   39.55    3.21
  -5  -7  -1   38.21    3.22
  -5  -7  -1   37.64    3.18
  -5  -7  -1   40.12    3.43
  -5  -7  -1   37.81    3.22
  -5   7  -1   33.18    3.25
   5   7   1   38.78    3.27
   5   7   1   39.61    3.27
  -5   7  -1   37.14    3.22
   5   7   1   33.06    3.30
   5   7   1   43.99    3.58
  -6  -7  -1   21.99    2.22
   6  -7   1   22.11    2.18
   6  -7   1   22.91    2.23
  -6  -7  -1   23.10    2.28
   6  -7   1   21.96    2.25
   6  -7   1   30.92    2.26
   6  -7   1   21.67    2.36
  -6  -7  -1   20.70    2.16
  -6  -7  -1   23.23    2.43
  -6  -7  -1   24.79    2.25
   6  -7   1   31.34    2.52
  -6  -7  -1   25.72    2.36
  -6  -7  -1   24.42    2.07
  -6   7  -1   23.25    2.22
   6   7   1   24.02    2.31
   6   7   1   25.16    2.53
  -6   7  -1   23.19    2.26
   6   7   1   24.02    2.26
   6   7   1   28.26    2.41
  -7  -7  -1   12.16    1.73
   7  -7   1   15.26    1.80
  -7  -7  -1   15.42    1.49
   7  -7   1   15.53    1.57
  -7  -7  -1   14.27    1.66
   7   7   1   14.19    1.61
  -7   7  -1   14.88    1.66
   7   7   1   14.62    1.67
  -7   7  -1   12.59    1.57
   7   7   1   14.45    1.70
   8  -7   1   98.01    8.84
  -8  -7  -1  103.60    8.91
  -8   7  -1   98.11    8.37
   8   7   1  105.15    8.69
   8   7   1  117.20    8.56
   8   7   1  116.43    8.00
  -8   7  -1  100.55    8.68
   9  -7   1    1.10    0.89
  -9  -7  -1    3.66    1.09
  -9   7  -1    0.65    0.68
  -9   7  -1    0.74    0.76
   9   7   1    0.81    0.70
   9   7   1    1.60    0.78
  -9  -8   1   11.85    1.84
   9   8  -1    5.67    1.37
   9   8  -1   10.92    1.46
  -9   8   1   11.21    1.54
  -8  -8   1    0.12    0.76
  -8   8   1   -0.34    0.52
   8   8  -1    0.40    0.55
   8   8  -1    0.36    0.58
   7  -8  -1   79.87    7.37
  -7  -8   1   94.55    6.84
  -7  -8   1   97.72    7.81
   7  -8  -1   90.57    7.13
   7  -8  -1   99.76    7.74
  -7  -8   1   94.70    7.32
  -7   8   1   96.19    7.28
   7   8  -1   97.88    7.73
   7   8  -1   93.26    7.52
  -7   8   1   95.87    7.49
   7   8  -1   77.79    7.32
  -6  -8   1   18.86    1.99
  -6  -8   1   18.43    1.89
  -6  -8   1   20.91    1.74
   6  -8  -1   19.50    2.02
   6  -8  -1   21.24    1.97
   6  -8  -1   17.83    1.64
  -6  -8   1   20.17    1.95
   6  -8  -1   18.63    1.99
   6  -8  -1   19.89    1.83
   6  -8  -1   17.17    1.77
   6  -8  -1   20.15    2.00
  -6  -8   1   19.37    2.11
   6   8  -1   21.13    2.20
   6   8  -1   19.94    2.01
  -6   8   1   18.89    1.89
   6   8  -1   18.93    1.90
  -6   8   1   20.75    1.83
  -5  -8   1   12.52    1.35
  -5  -8   1   12.36    1.30
  -5  -8   1   11.53    1.30
   5  -8  -1   13.17    1.40
  -5  -8   1   10.99    1.32
  -5  -8   1   16.86    1.56
   5  -8  -1   12.38    1.13
   5  -8  -1   10.73    1.27
   5  -8  -1   12.62    1.23
   5  -8  -1   14.10    1.38
  -5  -8   1   14.54    1.55
   5  -8  -1   10.31    1.18
  -5  -8   1   12.38    1.20
   5  -8  -1   12.29    1.28
   5  -8  -1   14.36    1.40
  -5  -8   1   10.74    1.34
   5   8  -1   12.83    1.43
  -5   8   1   10.13    1.26
   5   8  -1   12.33    1.28
  -5   8   1   12.66    1.14
   5   8  -1   13.97    1.63
   4  -8  -1  124.66    9.62
  -4  -8   1  117.31    9.38
   4  -8  -1  127.09    9.74
   4  -8  -1  113.32    9.29
  -4  -8   1  115.19    9.42
   4  -8  -1  111.33    9.10
   4  -8  -1  129.73    8.61
  -4  -8   1  123.58    9.73
   4  -8  -1  128.47    9.16
  -4  -8   1  108.61    9.21
  -4  -8   1  123.29    9.31
   4  -8  -1  130.54    9.38
  -4  -8   1  126.11    9.19
   4  -8  -1  122.78    9.64
  -4  -8   1  119.14    9.82
  -4  -8   1  120.50    9.69
   4   8  -1  119.76    9.66
  -4   8   1  136.40    9.27
   4   8  -1  133.39    9.39
  -3  -8   1    3.11    0.57
   3  -8  -1    3.28    0.53
   3  -8  -1    3.39    0.40
   3  -8  -1    3.66    0.46
  -3  -8   1    3.26    0.52
  -3  -8   1    3.92    0.58
  -3  -8   1    3.90    0.59
  -3  -8   1    3.51    0.52
  -3  -8   1    3.51    0.67
   3  -8  -1    3.71    0.48
   3  -8  -1    3.61    0.48
   3  -8  -1    2.91    0.46
  -3  -8   1    4.10    0.79
   3  -8  -1    2.99    0.41
  -3  -8   1    1.55    0.40
  -3  -8   1    4.22    0.60
  -3  -8   1    2.50    0.48
   3   8  -1    2.12    0.68
  -3   8   1    3.64    0.50
   3   8  -1    3.37    0.60
  -2  -8   1   12.42    1.13
  -2  -8   1   13.15    1.12
  -2  -8   1   12.99    1.29
  -2  -8   1   12.50    1.18
   2  -8  -1   13.39    1.19
  -2  -8   1   11.93    1.12
  -2  -8   1   11.26    1.13
  -2  -8   1   13.54    1.46
  -2  -8   1   13.14    1.17
   2   8  -1   10.95    1.18
  -2   8   1   14.08    1.10
  -1  -8   1   72.06    5.33
  -1  -8   1   64.74    5.18
   1  -8  -1   65.48    5.35
  -1  -8   1   67.51    5.09
  -1  -8   1   73.63    5.15
   1  -8  -1   62.91    5.52
  -1  -8   1   75.54    5.48
  -1  -8   1   64.86    5.50
  -1  -8   1   73.92    5.43
  -1  -8   1   65.80    5.07
  -1  -8   1   63.61    5.33
  -1   8   1   64.21    5.08
   1   8  -1   65.84    5.16
  -1   8   1   67.89    5.07
  -1   8   1   74.03    5.28
   0  -8   1    4.70    0.46
   0  -8   1    4.46    0.46
   0  -8  -1    4.91    0.84
   0  -8   1    3.57    0.45
   0  -8   1    3.94    0.77
   0  -8   1    4.18    0.46
   0  -8  -1    4.03    0.48
   0  -8   1    5.17    0.62
   0  -8   1    4.67    0.48
   0  -8   1    4.55    0.49
   0  -8  -1    4.79    0.52
   0   8   1    5.18    0.50
   0   8  -1    5.02    0.53
   0   8   1    5.07    0.45
   1  -8   1  136.28   10.73
   1  -8   1  151.08   11.21
   1  -8   1  145.05   10.74
   1  -8   1  147.28   11.03
   1  -8   1  150.74   11.06
   1  -8   1  137.23   10.52
   1  -8   1  129.77   10.50
  -1  -8  -1  145.18   11.14
  -1  -8  -1  157.68   11.13
  -1  -8  -1  130.89   11.13
   1   8   1  148.37   10.60
  -1   8  -1  132.19   10.61
   1   8   1  148.76   11.19
  -2  -8  -1   29.68    2.64
   2  -8   1   32.19    2.51
  -2  -8  -1   34.44    2.67
  -2  -8  -1   33.09    2.52
  -2  -8  -1   31.28    2.44
   2  -8   1   30.13    2.50
  -2  -8  -1   30.09    2.41
   2  -8   1   29.57    2.45
  -2  -8  -1   30.90    2.44
   2  -8   1   30.63    2.60
   2  -8   1   27.59    2.44
   2  -8   1   31.64    2.56
  -2  -8  -1   36.05    2.48
  -2  -8  -1   29.36    2.40
   2  -8   1   31.93    2.69
   2   8   1   32.25    2.89
  -2   8  -1   32.72    2.50
   2   8   1   32.00    2.52
  -3  -8  -1   16.85    1.51
  -3  -8  -1   16.38    1.57
  -3  -8  -1   16.86    1.50
   3  -8   1   16.88    1.50
  -3  -8  -1   19.06    1.51
   3  -8   1   15.23    1.44
  -3  -8  -1   17.03    1.66
  -3  -8  -1   18.48    1.56
   3  -8   1   18.07    1.56
   3  -8   1   17.74    1.60
   3  -8   1   17.04    1.53
   3  -8   1   16.68    1.64
  -3  -8  -1   17.88    1.50
  -3  -8  -1   16.65    1.33
   3  -8   1   15.86    1.36
  -3  -8  -1   15.59    1.45
   3  -8   1   18.03    1.50
   3   8   1   16.23    1.57
   3   8   1   18.13    1.85
   3   8   1   18.26    1.83
  -3   8  -1   16.06    1.50
  -4  -8  -1   89.52    6.46
  -4  -8  -1   80.76    5.94
   4  -8   1   81.58    6.34
   4  -8   1   80.90    6.42
   4  -8   1   86.68    5.94
  -4  -8  -1   83.93    6.76
   4  -8   1   83.37    6.29
   4  -8   1   69.39    6.43
  -4  -8  -1   80.32    6.70
  -4  -8  -1   87.45    6.67
  -4  -8  -1   84.04    6.48
  -4  -8  -1   84.86    6.32
  -4  -8  -1   82.68    6.33
   4  -8   1   96.23    6.74
   4  -8   1   84.57    6.64
   4  -8   1   81.88    6.76
   4   8   1   89.83    6.47
  -4   8  -1   84.73    6.39
  -4   8  -1   77.36    6.53
   4   8   1   70.96    6.67
   4   8   1   84.33    6.78
   5  -8   1    8.98    1.10
   5  -8   1    7.00    1.14
  -5  -8  -1    8.74    1.06
   5  -8   1   10.82    1.08
   5  -8   1    9.94    0.94
  -5  -8  -1    7.09    0.99
  -5  -8  -1    8.61    1.10
  -5  -8  -1    9.28    1.19
   5  -8   1    6.74    1.02
  -5  -8  -1    7.55    1.06
   5  -8   1    6.26    0.93
  -5  -8  -1    7.05    0.98
   5  -8   1   10.32    1.20
  -5  -8  -1    9.25    1.22
  -5  -8  -1   10.07    0.96
   5  -8   1    9.49    1.08
  -5   8  -1    9.36    1.09
   5   8   1    8.87    1.37
   5   8   1    9.59    0.98
  -5   8  -1    7.63    0.97
   5   8   1    8.04    1.09
   5   8   1    8.55    1.27
  -6  -8  -1    5.39    1.05
   6  -8   1    4.58    0.97
   6  -8   1    7.59    1.10
   6  -8   1    4.78    0.87
  -6  -8  -1    4.75    0.86
  -6  -8  -1    4.81    0.89
  -6  -8  -1    4.05    0.76
   6  -8   1    3.49    0.73
  -6  -8  -1    5.69    0.89
  -6  -8  -1    3.60    0.83
   6  -8   1    5.39    0.83
   6  -8   1    4.95    0.88
   6   8   1    2.23    0.86
  -6   8  -1    5.19    0.87
   6   8   1    4.19    1.11
   6   8   1    5.08    0.78
   6   8   1    4.22    0.90
  -6   8  -1    5.16    0.80
  -7  -8  -1   31.94    3.40
   7  -8   1   41.89    3.73
   7  -8   1   42.27    3.41
  -7  -8  -1   41.11    3.77
  -7  -8  -1   43.09    3.26
   7   8   1   37.04    3.51
  -7   8  -1   39.96    3.51
   7   8   1   43.07    3.64
   7   8   1   37.50    3.47
  -7   8  -1   40.91    3.48
  -8  -8  -1    5.22    1.33
   8   8   1    6.86    1.09
  -8   8  -1    6.80    1.18
   8   8   1    7.11    1.23
  -8   8  -1    5.95    1.07
   9   8   1   27.40    2.74
   9   8   1   27.28    2.84
  -9   8  -1   26.58    2.73
   9   9  -1    0.41    0.77
  -9   9   1    1.69    0.85
   8   9  -1    1.99    0.76
   8   9  -1    1.79    0.85
  -8   9   1    2.47    0.82
   7  -9  -1    6.70    0.98
   7  -9  -1    4.68    1.02
  -7  -9   1    6.66    0.97
  -7  -9   1    7.21    1.29
  -7   9   1    8.05    1.12
   7   9  -1    7.79    1.26
   7   9  -1    8.33    1.07
  -6  -9   1   42.58    3.98
   6  -9  -1   42.96    3.54
  -6  -9   1   46.33    3.43
  -6  -9   1   44.71    3.73
   6  -9  -1   44.38    3.32
  -6  -9   1   45.94    3.73
   6  -9  -1   41.85    3.73
   6  -9  -1   45.52    3.64
  -6   9   1   41.24    3.61
   6   9  -1   43.65    4.01
   6   9  -1   40.67    3.73
   6   9  -1   42.79    3.68
   5  -9  -1   30.83    2.80
  -5  -9   1   33.58    2.83
  -5  -9   1   33.43    2.78
   5  -9  -1   30.09    2.74
   5  -9  -1   31.18    2.44
  -5  -9   1   30.00    2.93
  -5  -9   1   33.73    2.88
   5  -9  -1   34.85    2.71
  -5  -9   1   32.01    3.03
  -5  -9   1   33.67    2.74
  -5  -9   1   31.54    2.75
   5  -9  -1   30.16    2.60
  -5  -9   1   32.13    2.53
   5  -9  -1   31.37    2.67
   5   9  -1   27.70    2.96
   5   9  -1   28.43    2.77
  -5   9   1   34.36    2.73
   4  -9  -1   10.48    1.07
  -4  -9   1    9.35    1.07
  -4  -9   1   10.22    1.00
  -4  -9   1    9.68    1.10
   4  -9  -1    8.07    0.93
   4  -9  -1   11.38    1.11
   4  -9  -1    9.42    1.01
  -4  -9   1    8.35    1.08
   4  -9  -1    9.79    0.97
  -4  -9   1    8.93    1.24
   4  -9  -1   10.33    0.89
  -4  -9   1   10.80    1.20
   4  -9  -1   11.04    1.10
  -4  -9   1    9.40    1.05
  -4  -9   1    8.79    1.11
  -4   9   1   11.27    1.10
   4   9  -1   10.22    1.16
   4   9  -1    9.80    1.35
  -3  -9   1  103.70    8.29
  -3  -9   1  117.47    8.56
  -3  -9   1  110.01    8.56
  -3  -9   1  113.98    8.16
  -3  -9   1  106.29    8.67
   3  -9  -1  114.63    8.45
  -3  -9   1  120.14    8.11
   3  -9  -1   95.96    8.19
  -3  -9   1  103.36    7.63
   3  -9  -1  111.29    8.44
   3  -9  -1  112.26    8.57
  -3  -9   1  102.45    8.25
   3  -9  -1  102.31    7.99
   3  -9  -1  101.05    8.17
   3  -9  -1  108.14    8.03
  -3   9   1  108.68    8.11
   3   9  -1  111.63    8.26
  -2  -9   1   62.04    5.04
  -2  -9   1   66.35    4.85
  -2  -9   1   61.40    4.89
  -2  -9   1   71.08    5.20
   2  -9  -1   58.65    5.03
  -2  -9   1   64.78    4.91
  -2  -9   1   61.54    4.79
  -2  -9   1   66.29    4.83
  -2   9   1   64.81    4.78
   2   9  -1   57.72    4.86
  -1  -9   1    1.22    0.32
  -1  -9   1    1.00    0.38
  -1  -9   1    1.50    0.32
   1  -9  -1    1.11    0.30
  -1  -9   1    2.81    0.72
  -1  -9   1    1.18    0.31
  -1  -9   1    0.94    0.28
  -1  -9   1    1.53    0.33
  -1  -9   1    1.41    0.31
  -1  -9   1    1.72    0.33
  -1   9   1    1.27    0.23
   1   9  -1    0.76    0.31
   0  -9  -1   11.57    1.00
   0  -9   1    9.71    0.94
   0  -9   1   11.31    0.95
   0  -9  -1   11.40    0.97
   0  -9   1   11.21    0.95
   0  -9   1   10.88    0.98
   0  -9   1   11.00    1.32
   0  -9   1   10.13    1.11
   0  -9   1    9.78    0.92
   0  -9   1    9.96    0.92
   0  -9   1    9.98    0.95
   0   9   1   11.42    0.91
   0   9   1    9.98    0.86
   0   9  -1   10.92    0.99
   1  -9   1   19.09    1.60
  -1  -9  -1   18.81    1.69
  -1  -9  -1   20.16    1.68
   1  -9   1   18.46    1.57
   1  -9   1   18.45    1.58
   1  -9   1   19.74    1.56
   1  -9   1   19.98    1.64
   1  -9   1   19.95    1.77
   1  -9   1   21.24    1.63
   1   9   1   18.84    1.56
  -1   9  -1   18.07    1.58
   2  -9   1   64.76    4.76
   2  -9   1   60.76    4.89
  -2  -9  -1   60.59    4.86
   2  -9   1   60.54    4.80
  -2  -9  -1   59.45    4.48
  -2  -9  -1   60.19    4.57
  -2  -9  -1   60.55    4.60
   2  -9   1   56.13    4.53
   2  -9   1   52.16    4.61
  -2  -9  -1   68.04    4.71
  -2  -9  -1   56.90    4.49
  -2  -9  -1   64.09    4.55
   2  -9   1   57.83    4.54
   2  -9   1   58.91    4.63
   2   9   1   56.48    4.59
  -2   9  -1   60.21    4.57
   2   9   1   57.63    5.04
  -3  -9  -1   50.64    4.21
   3  -9   1   53.01    4.15
   3  -9   1   60.24    4.35
   3  -9   1   53.55    4.20
   3  -9   1   46.70    4.08
   3  -9   1   59.99    4.49
  -3  -9  -1   49.62    3.84
   3  -9   1   50.28    4.22
  -3  -9  -1   52.30    4.19
  -3  -9  -1   54.17    4.33
  -3  -9  -1   49.26    4.11
  -3  -9  -1   53.57    4.10
   3  -9   1   53.10    4.37
  -3  -9  -1   55.72    4.36
  -3  -9  -1   55.15    4.45
   3   9   1   59.99    4.25
   3   9   1   55.06    4.59
  -3   9  -1   55.92    4.18
   3   9   1   54.24    4.61
   4  -9   1   25.60    2.08
  -4  -9  -1   27.50    2.28
  -4  -9  -1   25.49    2.29
  -4  -9  -1   30.11    2.50
  -4  -9  -1   25.61    2.26
   4  -9   1   25.08    2.36
   4  -9   1   24.89    2.40
   4  -9   1   29.46    2.36
  -4  -9  -1   25.57    2.49
   4  -9   1   25.89    2.28
  -4  -9  -1   25.45    2.09
  -4  -9  -1   27.68    2.35
  -4  -9  -1   31.68    2.44
   4  -9   1   25.55    2.21
   4  -9   1   27.86    2.50
   4  -9   1   25.22    2.27
  -4   9  -1   25.42    2.28
   4   9   1   28.64    2.38
   4   9   1   25.93    2.60
   4   9   1   28.07    2.66
  -5  -9  -1   61.47    4.87
  -5  -9  -1   63.66    5.30
  -5  -9  -1   76.46    5.43
   5  -9   1   78.14    4.91
   5  -9   1   56.53    5.30
   5  -9   1   60.62    5.51
   5  -9   1   72.30    5.31
  -5  -9  -1   70.69    5.60
   5  -9   1   69.85    5.50
  -5  -9  -1   62.47    5.22
   5  -9   1   59.56    5.15
   5  -9   1   66.68    5.25
  -5  -9  -1   64.39    5.21
  -5  -9  -1   59.30    5.45
   5   9   1   70.44    5.63
  -5   9  -1   65.70    5.26
   5   9   1   69.50    5.36
   5   9   1   76.27    5.75
  -6  -9  -1   41.51    3.62
   6  -9   1   38.79    3.64
  -6  -9  -1   41.01    3.34
   6  -9   1   49.12    3.58
  -6  -9  -1   43.99    3.64
   6   9   1   46.22    3.88
   6   9   1   37.90    3.62
  -6   9  -1   42.71    3.59
   7  -9   1    1.44    0.63
  -7  -9  -1    0.42    0.52
  -7   9  -1    0.84    0.59
   7   9   1   -0.01    0.50
   8   9   1    0.51    0.64
  -8   9  -1    0.09    0.65
   8  10  -1    3.99    1.09
  -8  10   1    4.16    1.00
   7 -10  -1   24.02    2.32
   7 -10  -1   20.91    2.11
   7  10  -1   22.90    2.35
  -7  10   1   23.39    2.25
  -6 -10   1   28.67    2.34
  -6 -10   1   23.85    2.54
   6 -10  -1   29.14    2.51
  -6 -10   1   27.85    2.58
   6 -10  -1   31.18    2.29
   6 -10  -1   27.29    2.52
   6 -10  -1   27.33    2.43
   6 -10  -1   30.04    2.63
   6  10  -1   26.20    2.60
  -6  10   1   26.20    2.48
   5 -10  -1    9.53    1.15
  -5 -10   1   10.46    1.22
   5 -10  -1    9.56    1.03
   5 -10  -1   10.55    0.99
  -5 -10   1    8.70    1.13
  -5 -10   1    8.64    1.17
  -5 -10   1   10.21    1.15
   5 -10  -1    9.81    1.06
  -5 -10   1    8.50    1.02
  -5  10   1    9.91    1.12
   5  10  -1    8.59    1.19
   5  10  -1    8.05    1.38
   4 -10  -1   10.66    1.06
   4 -10  -1   11.75    1.06
  -4 -10   1   11.45    1.23
  -4 -10   1   10.36    1.19
   4 -10  -1   10.50    1.11
   4 -10  -1   11.71    0.98
  -4 -10   1   10.44    1.28
  -4 -10   1    9.93    1.15
   4 -10  -1    9.96    1.12
  -4 -10   1   11.71    1.09
  -4 -10   1   11.50    1.18
  -4  10   1    9.27    1.08
   4  10  -1   10.24    1.23
   3 -10  -1   15.98    1.50
   3 -10  -1   16.83    1.47
   3 -10  -1   18.13    1.55
  -3 -10   1   21.30    1.77
  -3 -10   1   15.78    1.64
  -3 -10   1   16.13    1.60
  -3 -10   1   16.58    1.46
  -3 -10   1   20.81    1.61
  -3 -10   1   19.85    1.66
   3 -10  -1   18.13    1.52
  -3  10   1   19.30    1.56
   3  10  -1   18.36    1.68
   2 -10  -1  135.02   10.58
  -2 -10   1  146.19   10.74
  -2 -10   1  139.28   10.94
  -2 -10   1  136.91   10.91
  -2 -10   1  136.44   10.69
  -2 -10   1  156.61   11.28
  -2  10   1  157.90   10.70
   2  10  -1  147.25   10.81
  -1 -10   1    7.93    0.85
  -1 -10   1    8.06    0.85
  -1 -10   1    8.17    0.85
  -1 -10   1    7.95    0.89
  -1 -10   1    7.85    0.84
  -1 -10   1    8.92    0.84
   1  10  -1    8.54    0.87
  -1  10   1    9.18    0.72
   0 -10   1    9.76    0.85
   0 -10   1    8.25    0.81
   0 -10   1    9.14    0.86
   0 -10   1    8.19    0.85
   0 -10   1    8.35    0.84
   0  10  -1    8.13    0.85
   1 -10   1   53.33    3.73
   1 -10   1   47.59    3.80
   1 -10   1   46.42    3.80
   1 -10   1   44.15    3.89
  -1 -10  -1   44.68    3.63
   1 -10   1   49.08    3.74
  -1  10  -1   54.44    3.77
   1  10   1   53.23    3.71
  -2 -10  -1   67.87    5.50
   2 -10   1   70.13    5.56
   2 -10   1   83.62    5.86
   2 -10   1   68.07    5.55
   2 -10   1   75.49    5.69
  -2 -10  -1   72.17    5.62
  -2 -10  -1   78.55    5.54
   2 -10   1   63.76    5.65
  -2 -10  -1   77.40    5.66
  -2  10  -1   75.24    5.60
   2  10   1   79.77    5.60
   3 -10   1   35.88    2.89
   3 -10   1   35.08    2.93
   3 -10   1   36.30    3.07
   3 -10   1   32.74    2.97
  -3 -10  -1   37.42    3.00
  -3 -10  -1   36.13    2.70
  -3 -10  -1   36.27    2.92
  -3 -10  -1   36.03    2.89
  -3 -10  -1   37.61    2.97
  -3 -10  -1   36.51    3.09
   3 -10   1   37.95    2.98
   3  10   1   38.35    2.99
  -3  10  -1   39.07    2.96
   4 -10   1    6.45    0.81
   4 -10   1    5.84    0.85
   4 -10   1    5.57    0.83
  -4 -10  -1    6.17    0.84
   4 -10   1    5.91    0.83
  -4 -10  -1    6.73    0.96
   4 -10   1    5.44    0.75
  -4 -10  -1    6.60    0.75
  -4 -10  -1    5.18    0.77
  -4 -10  -1    5.44    0.82
   4 -10   1    8.29    0.78
  -4 -10  -1    6.53    0.88
   4  10   1    6.52    1.24
   4  10   1    6.41    0.89
  -4  10  -1    4.96    0.81
   5 -10   1   25.16    2.14
   5 -10   1   22.18    1.94
   5 -10   1   26.09    2.20
  -5 -10  -1   25.99    2.20
  -5 -10  -1   23.94    1.98
  -5 -10  -1   23.07    2.18
   5 -10   1   24.35    2.15
  -5 -10  -1   21.12    2.14
  -5 -10  -1   23.65    2.23
   5 -10   1   21.71    2.18
  -5  10  -1   24.11    2.17
   5  10   1   20.98    2.19
   6 -10   1   38.09    3.46
  -6 -10  -1   35.10    3.38
  -6 -10  -1   43.53    3.48
  -6 -10  -1   39.36    3.15
   6 -10   1   42.93    3.35
  -6  10  -1   41.22    3.41
   6  10   1   36.30    3.45
  -7 -10  -1    5.37    0.94
   7 -10   1    5.80    0.96
   7  10   1    3.50    0.97
  -7  10  -1    5.14    0.98
   8  10   1   13.16    1.77
  -8  10  -1   12.76    1.65
   7 -11  -1   12.47    1.47
  -7  11   1   14.83    1.60
   7  11  -1   12.86    1.66
   6 -11  -1   55.25    4.64
  -6 -11   1   56.26    4.36
   6 -11  -1   58.59    4.76
   6 -11  -1   59.12    4.57
   6 -11  -1   60.77    4.30
  -6 -11   1   61.83    4.80
  -6  11   1   53.54    4.60
   6  11  -1   51.13    4.72
  -5 -11   1    2.14    0.58
  -5 -11   1    2.19    0.64
   5 -11  -1    1.97    0.47
   5 -11  -1    1.23    0.49
   5 -11  -1    1.73    0.53
   5 -11  -1    1.56    0.58
   5 -11  -1    2.19    0.60
  -5 -11   1    1.50    0.56
  -5 -11   1    2.38    0.70
  -5  11   1    0.91    0.53
   5  11  -1    0.62    0.54
   4 -11  -1    8.39    0.83
  -4 -11   1    5.14    0.80
   4 -11  -1    5.55    0.77
  -4 -11   1    5.95    0.83
   4 -11  -1    4.13    0.66
  -4 -11   1    4.60    0.80
   4 -11  -1    6.41    0.64
  -4 -11   1    2.77    0.74
   4 -11  -1    5.89    0.69
  -4 -11   1    3.81    0.69
   4  11  -1    5.48    0.86
  -4  11   1    5.59    0.74
  -3 -11   1    2.10    0.45
   3 -11  -1    1.56    0.42
  -3 -11   1    2.42    0.57
   3 -11  -1    1.64    0.37
  -3 -11   1    2.30    0.51
  -3 -11   1    2.16    0.50
  -3 -11   1    2.44    0.57
   3 -11  -1    1.81    0.44
   3 -11  -1    1.84    0.40
  -3  11   1    2.33    0.42
   3  11  -1    2.42    0.56
  -2 -11   1   16.67    1.48
  -2 -11   1   18.28    1.48
  -2 -11   1   13.82    1.44
  -2 -11   1   14.61    1.40
   2 -11  -1   15.10    1.32
   2 -11  -1   15.03    1.30
   2 -11  -1   15.04    1.32
   2  11  -1   15.88    1.45
  -2  11   1   18.22    1.32
  -1 -11   1   75.26    5.70
  -1 -11   1   81.60    5.86
  -1 -11   1   73.80    5.86
  -1 -11   1   73.39    5.73
   1  11  -1   74.59    5.74
   0 -11   1   10.68    1.12
   0 -11   1   14.13    1.15
   0 -11   1   11.29    1.11
   0 -11   1   10.83    1.09
   0  11  -1   13.71    1.11
  -1 -11  -1   31.46    2.54
   1 -11   1   31.91    2.59
  -1 -11  -1   35.58    2.55
  -1 -11  -1   32.20    2.50
   1 -11   1   32.77    2.65
   1 -11   1   33.28    2.64
  -1 -11  -1   30.42    2.49
   1 -11   1   30.63    2.57
  -1  11  -1   33.79    2.59
   1  11   1   34.10    2.51
  -2 -11  -1   68.47    5.40
   2 -11   1   67.59    5.45
  -2 -11  -1   74.81    5.44
   2 -11   1   72.03    5.59
  -2 -11  -1   73.99    5.52
  -2 -11  -1   69.09    5.54
   2 -11   1   73.43    5.58
   2 -11   1   67.68    5.46
  -2  11  -1   73.22    5.48
   2  11   1   78.75    5.47
   3 -11   1    3.07    0.54
  -3 -11  -1    2.77    0.51
  -3 -11  -1    3.01    0.57
  -3 -11  -1    2.14    0.52
  -3 -11  -1    2.85    0.53
   3 -11   1    2.70    0.56
   3 -11   1    2.08    0.54
  -3 -11  -1    3.05    0.47
   3 -11   1    2.74    0.57
  -3  11  -1    3.96    0.60
   3  11   1    3.20    0.59
  -4 -11  -1   16.70    1.63
  -4 -11  -1   16.96    1.60
   4 -11   1   16.59    1.62
   4 -11   1   16.17    1.56
   4 -11   1   18.85    1.69
  -4 -11  -1   15.45    1.63
   4 -11   1   17.35    1.62
   4 -11   1   14.96    1.46
  -4 -11  -1   18.46    1.49
  -4 -11  -1   15.76    1.60
  -4  11  -1   16.06    1.61
   4  11   1   17.71    1.67
  -5 -11  -1    0.66    0.55
   5 -11   1    0.89    0.55
  -5 -11  -1    0.56    0.56
   5 -11   1    0.45    0.50
  -5 -11  -1    0.04    0.38
  -5 -11  -1   -0.91    0.45
  -5 -11  -1    1.22    0.51
   5 -11   1    0.73    0.49
   5 -11   1    0.94    0.43
   5 -11   1    0.00    0.45
   5  11   1   -0.03    0.45
  -5  11  -1    0.62    0.51
   6 -11   1   24.11    2.15
  -6 -11  -1   25.04    2.03
  -6 -11  -1   21.99    2.19
   6 -11   1   19.15    2.15
  -6 -11  -1   20.03    2.15
  -6  11  -1   22.63    2.17
   6  11   1   22.29    2.21
  -7 -11  -1   25.13    2.33
  -7  11  -1   26.07    2.48
   7  11   1   24.47    2.53
  -6 -12   1    0.93    0.59
  -6 -12   1    0.01    0.56
   6 -12  -1    1.28    0.56
   6  12  -1    1.36    0.72
  -6  12   1    0.41    0.54
   5 -12  -1   86.12    7.07
  -5 -12   1  105.17    7.34
   5 -12  -1   93.53    6.62
  -5 -12   1   92.70    6.73
   5 -12  -1   87.30    7.01
   5 -12  -1   92.22    7.17
  -5 -12   1   84.88    7.19
  -5  12   1   96.74    7.09
   5  12  -1   88.24    7.22
   4 -12  -1    0.82    0.41
   4 -12  -1    0.61    0.48
  -4 -12   1    0.56    0.51
  -4 -12   1    0.69    0.50
   4 -12  -1    1.34    0.47
   4 -12  -1    0.12    0.32
  -4 -12   1    1.18    0.52
   4 -12  -1    1.28    0.43
  -4 -12   1    0.59    0.43
  -4 -12   1    0.88    0.55
   4  12  -1    0.77    0.48
  -3 -12   1   19.15    1.82
  -3 -12   1   21.75    1.92
   3 -12  -1   18.68    1.72
  -3 -12   1   21.54    1.81
  -3 -12   1   19.86    1.66
   3 -12  -1   21.85    1.79
   3 -12  -1   19.61    1.67
   3 -12  -1   19.19    1.72
  -3 -12   1   19.06    1.85
   3  12  -1   20.21    1.81
   2 -12  -1    6.88    0.78
  -2 -12   1    7.11    0.91
  -2 -12   1    7.72    0.88
  -2 -12   1    9.17    0.92
  -2 -12   1    8.21    0.95
   2 -12  -1    7.98    0.79
   2 -12  -1    7.50    0.80
   2  12  -1    8.00    0.87
   1 -12  -1   20.18    1.67
  -1 -12   1   21.42    1.87
  -1 -12   1   23.40    1.90
  -1 -12   1   20.50    1.80
  -1 -12   1   18.66    1.82
   1  12  -1   24.67    1.81
   0 -12   1    2.15    0.50
   0 -12  -1    3.07    0.38
   0 -12   1    3.87    0.55
   0 -12   1    2.69    0.51
   0 -12   1    3.18    0.51
   0  12  -1    2.69    0.44
  -1 -12  -1   12.02    0.99
   1 -12   1   10.30    1.05
  -1 -12  -1    9.70    0.97
  -1 -12  -1   11.42    1.00
   1 -12   1   10.17    1.08
   1 -12   1   11.34    1.09
  -1 -12  -1    9.69    0.99
  -1  12  -1   11.70    1.02
   2 -12   1    5.62    0.76
  -2 -12  -1    6.09    0.72
   2 -12   1    4.93    0.71
  -2 -12  -1    5.12    0.66
   2 -12   1    6.60    0.76
  -2 -12  -1    5.21    0.70
   2 -12   1    4.65    0.70
  -2 -12  -1    6.18    0.68
  -2  12  -1    5.74    0.69
  -3 -12  -1  110.44    8.55
  -3 -12  -1  133.79    9.18
   3 -12   1  125.17    9.36
   3 -12   1  118.87    9.30
   3 -12   1  123.87    9.13
  -3 -12  -1  125.34    9.29
   3 -12   1  119.25    9.09
  -3 -12  -1  121.06    9.08
  -3 -12  -1  108.86    9.30
   3  12   1  128.40    9.14
  -3  12  -1  121.11    9.15
   4 -12   1    0.79    0.47
   4 -12   1    1.03    0.45
   4 -12   1    0.81    0.52
   4 -12   1    0.88    0.47
  -4 -12  -1    1.15    0.48
  -4 -12  -1    0.93    0.49
  -4 -12  -1    1.11    0.56
  -4 -12  -1    0.46    0.40
  -4 -12  -1    0.69    0.46
   4 -12   1    0.37    0.41
   4  12   1    1.40    0.56
  -4  12  -1    0.89    0.51
  -5 -12  -1   24.14    2.04
  -5 -12  -1   25.04    2.26
   5 -12   1   21.62    2.00
   5 -12   1   23.48    2.29
   5 -12   1   21.29    2.19
   5 -12   1   23.15    2.20
  -5 -12  -1   23.31    2.26
  -5  12  -1   26.25    2.23
   5  12   1   26.31    2.29
   6 -12   1    0.14    0.53
  -6 -12  -1   -0.83    0.46
  -6 -12  -1    1.09    0.68
   6  12   1    0.58    0.60
  -6  12  -1    0.82    0.57
   5 -13  -1    3.13    0.58
   5 -13  -1    2.55    0.68
  -5 -13   1    0.82    0.68
   5 -13  -1    2.16    0.62
  -5 -13   1    2.08    0.65
   5  13  -1    1.70    0.66
  -4 -13   1    5.13    0.88
   4 -13  -1    6.38    0.87
   4 -13  -1    5.85    0.72
  -4 -13   1    7.17    1.03
   4 -13  -1    5.98    0.77
  -4 -13   1    6.30    0.85
   4  13  -1    5.29    0.87
   3 -13  -1    8.81    0.91
  -3 -13   1    8.36    1.07
  -3 -13   1    7.94    0.99
   3 -13  -1    8.27    0.94
  -3 -13   1   10.20    1.17
  -3 -13   1    8.41    0.93
   3  13  -1    8.69    0.99
  -2 -13   1    3.46    0.63
  -2 -13   1    3.16    0.66
   2 -13  -1    2.42    0.43
   2 -13  -1    1.84    0.43
  -2 -13   1    1.98    0.53
   1 -13  -1  120.12    8.53
  -1 -13   1  107.70    8.62
   1 -13  -1  110.43    8.53
  -1 -13   1  122.92    8.87
   0 -13   1   11.88    1.16
   0 -13  -1   12.02    1.04
   0 -13   1   11.09    1.14
   0 -13   1   11.67    1.19
   0 -13  -1   10.72    1.02
   1 -13   1   22.11    1.78
  -1 -13  -1   18.21    1.65
   1 -13   1   20.06    1.78
  -1 -13  -1   19.89    1.69
   2 -13   1   11.09    1.19
   2 -13   1   12.17    1.25
   2 -13   1   13.28    1.24
  -2 -13  -1   12.27    1.19
   2 -13   1   10.53    1.18
  -2 -13  -1   11.25    1.13
   3 -13   1    8.50    0.97
  -3 -13  -1    8.28    1.08
   3 -13   1   10.41    1.10
   3 -13   1    9.68    1.08
  -3 -13  -1    9.77    1.05
  -3 -13  -1    7.91    0.90
  -3 -13  -1   10.30    1.10
   3 -13   1    9.18    1.02
  -4 -13  -1    1.27    0.55
   4 -13   1    1.22    0.47
   4 -13   1   -0.75    0.41
  -4 -13  -1   -0.03    0.48
  -4 -13  -1   -0.22    0.41
   4 -13   1   -0.43    0.39
   4 -13   1   -0.36    0.40
  -5 -13  -1    4.00    0.70
   5 -13   1    4.42    0.85
  -5 -13  -1    3.05    0.83
  -5  13  -1    3.68    0.74
   5  13   1    3.31    0.78
   4 -14  -1   13.76    1.31
   4 -14  -1   14.05    1.38
  -3 -14   1   23.32    2.01
  -3 -14   1   20.03    1.85
   3 -14  -1   22.84    1.90
  -3 -14   1   18.59    2.02
   3 -14  -1   22.41    1.86
  -2 -14   1   35.13    2.64
  -2 -14   1   31.58    2.66
   2 -14  -1   28.66    2.48
   2 -14  -1   29.47    2.48
   1 -14  -1    0.42    0.32
  -1 -14   1   -0.18    0.41
  -1 -14   1    0.42    0.40
   1 -14  -1   -0.42    0.27
   0 -14  -1    9.86    0.99
   0 -14   1   10.27    1.09
   0 -14   1   10.33    1.09
   1 -14   1    2.74    0.56
  -1 -14  -1    2.40    0.50
  -1 -14  -1    2.36    0.48
   2 -14   1    7.22    0.98
   2 -14   1    9.54    1.05
  -2 -14  -1    8.95    1.03
  -2 -14  -1    9.86    1.00
  -3 -14  -1   39.13    3.14
  -3 -14  -1   42.34    3.38
  -3 -14  -1   42.35    3.45
   3 -14   1   41.17    3.39
   3 -14   1   43.30    3.44
   3 -14   1   41.03    3.21
 -11   0   2    0.25    0.77
  11   0  -2    0.16    0.45
 -11   0   2    0.50    0.43
  11   0  -2    0.48    0.73
 -10   0   2   20.62    2.42
 -10   0   2   19.18    2.34
 -10   0   2   21.91    1.75
  10   0  -2   19.55    2.30
  10   0  -2   19.60    1.78
  10   0  -2   21.28    2.47
  -9   0   2    0.91    0.72
   9   0  -2    0.10    0.56
  -9   0   2    0.50    0.42
   9   0  -2    0.44    0.59
   9   0  -2   -0.24    0.38
  -9   0   2    0.36    0.52
  -9   0   2    0.21    0.63
  -8   0   2  119.88   10.68
   8   0  -2  136.33   11.32
  -8   0   2  156.86   11.43
   8   0  -2  142.54   10.86
  -8   0   2  146.93   10.90
  -8   0   2  139.96   11.26
  -8   0   2  141.95    9.79
   7   0  -2   -0.03    0.42
  -7   0   2    0.33    0.41
  -7   0   2    0.16    0.42
   7   0  -2   -0.64    0.35
  -7   0   2    1.02    0.46
   7   0  -2    0.22    0.41
  -7   0   2    0.74    0.58
   7   0  -2   -0.46    0.37
  -7   0   2   -0.08    0.44
  -7   0   2   -0.29    0.32
   7   0  -2   -0.20    0.47
   7   0  -2    0.13    0.42
   7   0  -2    0.84    0.46
  -7   0   2   -0.89    0.41
  -7   0   2    0.17    0.38
   6   0  -2   69.34    5.41
  -6   0   2   58.73    5.19
   6   0  -2   62.37    5.41
  -6   0   2   53.05    5.38
   6   0  -2   59.10    5.15
   6   0  -2   69.60    5.40
  -6   0   2   59.40    5.35
  -6   0   2   64.31    5.17
  -6   0   2   70.49    5.13
   6   0  -2   64.31    5.20
  -6   0   2   63.52    5.33
  -6   0   2   72.17    5.25
   6   0  -2   72.34    5.29
  -6   0   2   65.08    4.66
  -6   0   2   65.33    5.13
   6   0  -2   79.17    5.22
  -5   0   2    0.16    0.40
   5   0  -2   -0.16    0.31
   5   0  -2   -0.26    0.26
  -5   0   2   -0.42    0.29
   5   0  -2    0.57    0.34
  -5   0   2    0.45    0.34
  -5   0   2   -0.55    0.23
   5   0  -2    0.13    0.27
  -5   0   2   -0.26    0.23
  -5   0   2    0.16    0.28
   5   0  -2   -0.46    0.26
  -5   0   2   -0.09    0.25
   5   0  -2   -0.22    0.32
  -5   0   2    0.09    0.32
   5   0  -2    0.41    0.34
  -5   0   2    0.16    0.40
  -5   0   2    0.20    0.31
  -5   0   2    0.19    0.27
   5   0  -2   -0.19    0.29
   5   0  -2   -0.18    0.30
   4   0  -2   32.81    2.21
   4   0  -2   28.94    2.51
   4   0  -2   29.31    2.52
  -4   0   2   33.95    2.49
   4   0  -2   31.92    2.34
  -4   0   2   28.36    2.54
  -4   0   2   24.82    2.33
   4   0  -2   29.54    2.38
  -4   0   2   30.40    2.47
  -4   0   2   36.92    2.41
  -4   0   2   26.98    2.13
  -4   0   2   23.94    2.46
   4   0  -2   26.53    2.36
   4   0  -2   25.42    2.50
  -4   0   2   26.98    2.30
  -4   0   2   30.12    2.54
  -4   0   2   31.84    2.20
   4   0  -2   29.10    2.43
   4   0  -2   32.79    2.45
  -4   0   2   27.66    2.39
  -4   0   2   26.54    2.34
   3   0  -2    0.29    0.26
  -3   0   2    0.09    0.17
   3   0  -2    0.33    0.24
  -3   0   2   -0.07    0.19
   3   0  -2    0.05    0.22
  -3   0   2    0.28    0.20
  -3   0   2   -0.04    0.24
   3   0  -2    0.11    0.23
  -3   0   2    0.10    0.17
  -3   0   2    0.15    0.24
  -3   0   2   -0.02    0.20
  -3   0   2   -0.09    0.23
   3   0  -2    0.53    0.28
   3   0  -2    0.20    0.24
  -3   0   2   -0.10    0.26
  -3   0   2   -0.01    0.24
   3   0  -2   -0.03    0.20
  -3   0   2   -0.22    0.16
  -3   0   2    0.07    0.24
  -3   0   2    0.17    0.26
   3   0  -2    0.34    0.21
  -2   0   2  129.77    8.03
  -2   0   2  125.82    9.12
  -2   0   2  105.17    9.12
   2   0  -2  125.51    8.72
   2   0  -2  129.21    9.14
  -2   0   2  102.69    8.70
  -2   0   2  116.99    9.08
  -2   0   2  109.40    8.60
  -2   0   2  107.90    8.70
   2   0  -2  116.33    8.72
  -2   0   2  121.85    8.63
   2   0  -2  116.02    8.61
  -2   0   2  119.09    8.15
  -2   0   2  116.75    8.78
   2   0  -2  115.27    8.63
   2   0  -2  118.98    8.82
   2   0  -2  112.32    9.07
  -1   0   2    0.56    0.15
   1   0  -2    0.20    0.11
  -1   0   2    0.90    0.14
   1   0  -2    0.43    0.17
  -1   0   2    0.22    0.11
  -1   0   2    0.73    0.15
   1   0  -2    0.44    0.11
  -1   0   2    0.65    0.12
   1   0  -2    0.08    0.12
  -1   0   2    0.34    0.13
   1   0  -2   -0.02    0.12
   1   0  -2   -0.01    0.14
   1   0  -2    0.37    0.16
  -1   0   2    0.58    0.17
  -1   0   2    0.19    0.14
  -1   0   2    0.39    0.13
   1   0  -2    0.42    0.14
   0   0  -2  611.72   47.24
   0   0  -2  765.92   52.27
   0   0  -2  790.70   51.07
   0   0   2  795.59   50.71
   0   0  -2  690.39   52.76
   0   0   2  699.75   51.25
   0   0  -2  652.31   50.93
   0   0   2  762.33   53.32
   0   0  -2  671.17   51.63
   0   0  -2  787.60   47.27
   0   0  -2  700.79   53.28
   0   0   2  607.86   51.57
   0   0   2  626.01   51.57
   0   0  -2  640.08   50.57
   0   0  -2  622.84   48.00
   1   0   2    0.26    0.16
  -1   0  -2    0.25    0.16
   1   0   2    0.46    0.16
   1   0   2    0.28    0.18
   1   0   2    0.05    0.12
  -1   0  -2    0.01    0.16
   1   0   2    0.19    0.13
   1   0   2   -0.02    0.11
   1   0   2    0.10    0.15
   1   0   2    0.33    0.17
  -1   0  -2    0.37    0.15
   1   0   2    0.00    0.16
   1   0   2    0.29    0.15
   1   0   2    0.13    0.11
  -1   0  -2    0.01    0.16
  -1   0  -2   -0.05    0.13
   1   0   2    0.30    0.12
  -1   0  -2    0.29    0.12
  -1   0  -2    0.19    0.13
   1   0   2    0.03    0.14
  -1   0  -2    0.11    0.18
   1   0   2    0.80    0.17
  -1   0  -2    0.16    0.12
   2   0   2   53.73    3.65
   2   0   2   56.00    4.03
  -2   0  -2   49.66    4.02
  -2   0  -2   53.45    4.23
   2   0   2   50.19    3.95
  -2   0  -2   54.67    3.97
   2   0   2   56.91    4.06
  -2   0  -2   54.80    3.95
   2   0   2   45.75    4.20
  -2   0  -2   51.12    3.72
  -2   0  -2   47.94    4.00
   2   0   2   52.96    3.73
   2   0   2   58.29    4.19
  -2   0  -2   50.58    3.99
  -2   0  -2   51.82    4.15
   2   0   2   54.59    3.68
   2   0   2   53.60    4.15
   2   0   2   53.12    4.01
  -2   0  -2   50.73    3.65
   3   0   2    1.82    0.34
  -3   0  -2    0.09    0.25
   3   0   2    0.46    0.33
  -3   0  -2    0.23    0.20
   3   0   2    0.68    0.32
   3   0   2    0.37    0.24
   3   0   2    0.22    0.28
  -3   0  -2    0.71    0.26
   3   0   2    0.12    0.22
  -3   0  -2    0.13    0.22
  -3   0  -2    0.08    0.17
   3   0   2    0.05    0.21
  -3   0  -2    0.37    0.30
   3   0   2    0.04    0.22
  -3   0  -2   -0.06    0.24
   3   0   2   -0.18    0.18
  -3   0  -2    0.12    0.24
   4   0   2    0.45    0.35
   4   0   2    1.31    0.35
  -4   0  -2    0.99    0.31
  -4   0  -2    0.69    0.37
  -4   0  -2    1.19    0.43
  -4   0  -2    0.71    0.35
   4   0   2    3.24    0.47
   4   0   2    1.00    0.39
  -4   0  -2    0.75    0.38
  -4   0  -2    0.79    0.27
  -4   0  -2    0.74    0.34
  -4   0  -2    0.99    0.40
  -4   0  -2    0.50    0.27
   4   0   2    0.55    0.36
   4   0   2    0.59    0.30
  -4   0  -2    1.06    0.33
  -4   0  -2    1.08    0.39
   4   0   2    0.89    0.36
   4   0   2    1.38    0.37
   5   0   2   -0.04    0.29
   5   0   2    0.06    0.35
  -5   0  -2   -0.34    0.23
   5   0   2    0.06    0.29
   5   0   2   -0.01    0.27
  -5   0  -2    0.52    0.27
  -5   0  -2   -0.05    0.34
  -5   0  -2    0.08    0.30
  -5   0  -2    0.09    0.26
   5   0   2   -0.26    0.31
  -5   0  -2    0.42    0.36
   5   0   2   -0.14    0.27
  -5   0  -2    0.33    0.25
   5   0   2    0.10    0.27
  -5   0  -2    0.74    0.41
  -5   0  -2    0.55    0.37
   5   0   2    0.22    0.29
   5   0   2    0.45    0.43
  -5   0  -2   -0.32    0.31
   6   0   2  174.76   13.83
  -6   0  -2  202.50   12.61
  -6   0  -2  209.51   13.82
  -6   0  -2  164.31   13.81
   6   0   2  179.94   14.27
   6   0   2  171.65   14.35
  -6   0  -2  203.54   14.39
  -6   0  -2  213.49   14.34
  -6   0  -2  185.16   14.41
   6   0   2  173.92   13.73
  -6   0  -2  168.63   13.71
   6   0   2  167.77   13.87
   6   0   2  157.19   13.75
  -6   0  -2  191.07   13.93
   6   0   2  195.10   13.83
   6   0   2  176.52   13.55
   6   0   2  159.31   14.38
   7   0   2   -0.39    0.43
  -7   0  -2    0.31    0.47
  -7   0  -2   -0.17    0.45
  -7   0  -2   -0.07    0.44
   7   0   2    0.14    0.48
  -7   0  -2    1.45    0.43
   7   0   2    0.06    0.40
   7   0   2   -0.04    0.48
   7   0   2    0.23    0.33
  -7   0  -2   -0.41    0.35
  -7   0  -2    0.15    0.47
   7   0   2    0.46    0.55
   8   0   2  113.64    9.85
  -8   0  -2  124.95    8.44
   8   0   2  119.44    9.44
  -8   0  -2  123.37    9.36
  -8   0  -2  120.26    9.83
  -8   0  -2  114.34    9.30
  -9   0  -2    0.27    0.66
  -9   0  -2    0.28    0.44
  -9   0  -2   -0.02    0.42
   9   0   2    0.38    0.61
   9   0   2    0.44    0.61
   9   0   2    0.23    0.38
  -9   0  -2   -0.25    0.60
 -10   0  -2   22.19    2.55
  10   0   2   20.77    1.93
 -10   0  -2   27.28    2.05
  10   0   2   23.30    2.64
 -11   0  -2    0.09    0.51
  11   0   2   -1.04    0.81
  11   0   2   -0.02    0.47
 -11   0  -2    0.07    0.90
  11  -1  -2    8.27    1.12
 -11  -1   2   11.47    1.86
 -11  -1   2   10.34    1.12
  11  -1  -2   10.57    1.67
  11   1  -2    8.11    1.61
 -11   1   2   10.19    0.85
 -11   1   2    9.04    1.67
  11   1  -2    8.32    1.03
 -10  -1   2    4.97    0.82
  10  -1  -2    5.50    1.23
  10  -1  -2    5.31    0.84
 -10  -1   2    5.62    1.04
  10  -1  -2    6.24    1.32
 -10  -1   2    6.23    1.34
 -10  -1   2    5.57    1.28
  10   1  -2    8.68    1.51
 -10   1   2    4.45    1.23
 -10   1   2    6.76    1.37
 -10   1   2    6.03    0.67
  10   1  -2    5.07    1.20
  10   1  -2    5.78    0.79
  -9  -1   2    1.04    0.73
  -9  -1   2    1.16    0.67
  -9  -1   2    1.12    0.76
  -9  -1   2    0.45    0.47
   9  -1  -2    1.00    0.67
   9  -1  -2    1.61    0.81
   9   1  -2    2.35    0.82
   9   1  -2    1.08    0.45
   9   1  -2    0.15    0.57
  -9   1   2    2.64    0.89
  -9   1   2    1.86    0.63
  -9   1   2    1.41    0.42
  -9   1   2    1.58    0.81
  -8  -1   2    6.66    0.83
   8  -1  -2    5.58    1.09
   8  -1  -2    7.03    1.13
  -8  -1   2    7.92    1.28
  -8  -1   2    6.81    1.18
  -8  -1   2    6.46    1.00
  -8   1   2    5.93    1.02
  -8   1   2    6.88    0.73
  -8   1   2    7.52    1.21
  -8   1   2    6.90    1.18
  -8   1   2    6.42    0.97
   8   1  -2    6.41    1.12
  -8   1   2    7.62    1.04
   8   1  -2    8.19    0.82
   8   1  -2    5.86    1.13
  -7  -1   2   71.30    5.65
   7  -1  -2   72.03    5.63
   7  -1  -2   73.61    5.87
  -7  -1   2   68.44    5.01
  -7  -1   2   68.01    5.52
   7  -1  -2   68.32    5.87
  -7  -1   2   77.24    5.87
   7  -1  -2   71.80    5.48
  -7  -1   2   74.35    5.80
  -7  -1   2   72.76    5.93
  -7  -1   2   77.56    5.63
  -7  -1   2   59.07    5.57
   7  -1  -2   73.50    5.70
   7   1  -2   65.23    5.75
   7   1  -2   64.33    5.55
   7   1  -2   80.62    5.58
  -7   1   2   70.49    5.79
  -7   1   2   66.53    5.49
   7   1  -2   65.78    5.80
  -7   1   2   78.30    4.96
  -7   1   2   72.86    5.62
   7   1  -2   72.79    5.69
   7   1  -2   55.67    5.54
   7   1  -2   66.27    5.86
  -7   1   2   64.74    5.61
  -7   1   2   73.84    5.55
  -7   1   2   72.36    5.89
   7   1  -2   58.28    4.95
  -7   1   2   71.19    5.73
   6  -1  -2   88.90    7.10
  -6  -1   2   89.30    6.44
  -6  -1   2   77.30    7.41
  -6  -1   2   96.57    6.59
  -6  -1   2   90.19    7.39
  -6  -1   2  103.08    7.00
   6  -1  -2   76.86    7.39
  -6  -1   2   96.14    7.16
  -6  -1   2   87.37    7.35
  -6  -1   2   90.72    7.05
   6  -1  -2   90.77    7.08
  -6  -1   2   82.54    7.09
  -6  -1   2   90.63    7.17
   6  -1  -2   77.43    6.97
   6  -1  -2   90.46    7.41
   6  -1  -2  101.62    7.24
   6  -1  -2   89.90    6.97
   6   1  -2   92.99    7.19
  -6   1   2   96.48    7.39
   6   1  -2   77.17    6.40
   6   1  -2  105.90    7.16
  -6   1   2   97.31    7.16
   6   1  -2   90.72    6.97
  -6   1   2   92.84    7.07
  -6   1   2   95.62    7.15
   6   1  -2   77.00    7.39
   6   1  -2   99.23    7.39
  -6   1   2   90.42    7.45
   6   1  -2  113.31    7.23
  -6   1   2   93.47    7.04
   6   1  -2  100.24    7.09
   6   1  -2   99.54    7.44
  -6   1   2   93.24    7.32
  -6   1   2   88.49    6.38
  -5  -1   2   35.17    2.55
  -5  -1   2   30.04    2.41
  -5  -1   2   31.28    2.47
   5  -1  -2   25.23    2.59
   5  -1  -2   31.44    2.65
  -5  -1   2   27.98    2.59
   5  -1  -2   33.48    2.49
  -5  -1   2   26.14    2.54
  -5  -1   2   31.85    2.57
   5  -1  -2   28.19    2.45
   5  -1  -2   27.69    2.51
   5  -1  -2   27.43    2.50
  -5  -1   2   24.15    2.61
  -5  -1   2   28.94    2.26
  -5  -1   2   32.88    2.49
   5  -1  -2   25.71    2.54
   5  -1  -2   29.70    2.41
  -5  -1   2   29.04    2.22
   5  -1  -2   30.73    2.46
  -5   1   2   29.90    2.53
  -5   1   2   31.51    2.54
  -5   1   2   27.53    2.62
   5   1  -2   31.47    2.47
  -5   1   2   32.86    2.67
  -5   1   2   32.55    2.45
   5   1  -2   33.04    2.57
   5   1  -2   30.95    2.21
   5   1  -2   37.05    2.69
   5   1  -2   35.64    2.52
  -5   1   2   30.86    2.16
  -5   1   2   28.10    2.42
  -5   1   2   30.49    2.44
  -5   1   2   26.06    2.45
  -5   1   2   23.53    2.52
   5   1  -2   27.85    2.55
   5   1  -2   26.04    2.48
   5   1  -2   28.78    2.63
   5   1  -2   27.45    2.43
   4  -1  -2  405.96   32.18
   4  -1  -2  398.24   31.22
   4  -1  -2  408.72   31.28
   4  -1  -2  435.17   30.58
   4  -1  -2  422.83   30.86
  -4  -1   2  422.29   32.37
   4  -1  -2  395.13   32.21
   4  -1  -2  374.90   30.60
   4  -1  -2  495.04   32.38
  -4  -1   2  352.50   32.15
   4  -1  -2  392.94   30.92
  -4  -1   2  412.81   31.28
   4  -1  -2  438.02   32.34
  -4  -1   2  359.37   32.19
  -4  -1   2  393.92   31.23
  -4  -1   2  385.83   28.55
  -4  -1   2  407.03   31.27
  -4  -1   2  438.23   30.96
  -4  -1   2  428.84   30.59
  -4   1   2  477.56   32.36
   4   1  -2  487.41   31.32
  -4   1   2  443.78   32.16
   4   1  -2  418.10   32.22
  -4   1   2  465.57   30.88
   4   1  -2  386.67   32.17
  -4   1   2  471.43   28.53
   4   1  -2  379.62   31.22
  -4   1   2  449.32   31.22
  -4   1   2  424.27   30.59
  -4   1   2  383.48   31.24
  -4   1   2  411.41   30.55
  -4   1   2  449.72   32.34
   4   1  -2  378.35   32.31
   4   1  -2  421.36   32.34
  -4   1   2  388.14   30.90
  -4   1   2  400.44   32.17
   4   1  -2  428.65   30.89
   4   1  -2  469.05   28.57
   3  -1  -2   41.45    2.83
   3  -1  -2   36.93    3.02
   3  -1  -2   33.38    2.98
   3  -1  -2   42.99    3.07
   3  -1  -2   35.90    3.03
  -3  -1   2   35.90    2.83
  -3  -1   2   37.34    3.06
  -3  -1   2   34.89    2.87
   3  -1  -2   32.67    2.88
  -3  -1   2   32.84    2.66
   3  -1  -2   34.37    2.85
  -3  -1   2   39.08    2.89
  -3  -1   2   38.63    2.63
   3  -1  -2   35.66    2.91
   3  -1  -2   35.39    2.65
  -3  -1   2   35.53    2.82
  -3  -1   2   38.72    3.00
  -3  -1   2   35.98    2.91
   3  -1  -2   34.58    2.87
   3  -1  -2   36.86    2.87
  -3   1   2   30.71    2.88
   3   1  -2   37.88    2.60
   3   1  -2   37.97    2.89
   3   1  -2   40.35    3.07
  -3   1   2   37.03    3.04
  -3   1   2   37.16    3.03
   3   1  -2   38.12    2.68
   3   1  -2   33.36    2.91
  -3   1   2   34.82    2.86
   3   1  -2   35.07    2.99
   3   1  -2   34.61    2.85
  -3   1   2   35.81    2.97
  -3   1   2   41.42    2.58
   3   1  -2   33.79    3.00
  -3   1   2   39.75    2.84
  -3   1   2   43.31    2.91
  -3   1   2   30.66    2.95
  -3   1   2   37.50    2.84
  -3   1   2   37.34    2.79
   3   1  -2   38.39    2.87
   3   1  -2   37.22    2.92
   3   1  -2   41.21    3.07
   2  -1  -2    6.58    0.61
   2  -1  -2    6.66    0.68
  -2  -1   2    6.33    0.72
  -2  -1   2    7.30    0.64
   2  -1  -2    7.35    0.59
   2  -1  -2    5.41    0.51
  -2  -1   2    6.75    0.62
  -2  -1   2    6.33    0.62
   2  -1  -2    5.78    0.63
   2  -1  -2    5.89    0.63
   2  -1  -2    5.81    0.59
  -2  -1   2    6.37    0.67
   2  -1  -2    7.56    0.68
   2  -1  -2    5.35    0.66
  -2  -1   2    5.68    0.65
  -2  -1   2    6.55    0.55
  -2  -1   2    5.75    0.68
   2  -1  -2    5.72    0.53
  -2  -1   2    5.83    0.56
   2  -1  -2    7.37    0.61
  -2  -1   2    5.34    0.59
  -2  -1   2    6.00    0.66
   2  -1  -2    6.86    0.66
  -2   1   2    6.83    0.65
  -2   1   2    6.17    0.62
   2   1  -2    6.19    0.68
  -2   1   2    6.76    0.58
   2   1  -2    5.78    0.53
   2   1  -2    7.31    0.66
   2   1  -2    5.53    0.65
   2   1  -2    5.50    0.63
   2   1  -2    7.75    0.71
  -2   1   2    6.73    0.59
  -2   1   2    6.43    0.63
   2   1  -2    6.11    0.63
  -2   1   2    6.34    0.61
  -2   1   2    6.29    0.56
  -2   1   2    6.28    0.69
   2   1  -2    6.07    0.55
  -2   1   2    5.43    0.58
   2   1  -2    6.26    0.61
  -2   1   2    6.71    0.57
  -2   1   2    6.19    0.67
   2   1  -2    8.45    0.74
  -1  -1   2    0.78    0.18
  -1  -1   2    0.10    0.13
  -1  -1   2    0.48    0.14
   1  -1  -2    0.29    0.14
  -1  -1   2    0.35    0.14
   1  -1  -2    0.36    0.15
  -1  -1   2    0.39    0.15
  -1  -1   2    0.50    0.12
   1  -1  -2    0.23    0.09
   1  -1  -2    0.54    0.16
   1  -1  -2    0.32    0.12
   1  -1  -2    0.07    0.15
   1  -1  -2    0.22    0.16
   1  -1  -2    0.47    0.12
  -1  -1   2    0.23    0.17
  -1  -1   2    0.28    0.13
  -1  -1   2    0.39    0.17
   1  -1  -2    0.15    0.14
  -1  -1   2    0.43    0.20
   1   1  -2    0.59    0.20
  -1   1   2    0.39    0.14
   1   1  -2    0.18    0.13
   1   1  -2    0.88    0.19
  -1   1   2    0.45    0.09
  -1   1   2    0.33    0.10
   1   1  -2    0.45    0.16
   1   1  -2    0.47    0.21
  -1   1   2    0.58    0.16
   1   1  -2    0.42    0.16
  -1   1   2    0.29    0.09
  -1   1   2    0.42    0.11
  -1   1   2    0.38    0.11
  -1   1   2    0.25    0.09
  -1   1   2    0.37    0.10
   1   1  -2    0.36    0.15
   1   1  -2    0.21    0.12
   0  -1  -2   56.14    3.97
   0  -1  -2   58.72    4.16
   0  -1   2   48.94    4.21
   0  -1   2   49.66    4.24
   0  -1  -2   53.42    4.05
   0  -1   2   50.16    4.03
   0  -1  -2   51.43    4.00
   0  -1  -2   59.10    4.02
   0  -1   2   57.59    3.71
   0  -1   2   52.57    3.99
   0  -1  -2   59.64    4.22
   0  -1   2   56.89    4.06
   0  -1  -2   59.78    4.19
   0  -1  -2   52.89    4.13
   0  -1   2   49.01    4.08
   0  -1  -2   53.89    4.18
   0  -1   2   53.99    4.03
   0  -1   2   57.35    4.19
   0  -1  -2   52.80    4.01
   0  -1  -2   47.39    4.01
   0  -1   2   49.46    3.72
   0   1  -2   59.81    4.19
   0   1   2   46.10    4.00
   0   1  -2   51.66    4.08
   0   1   2   61.90    4.08
   0   1  -2   48.72    4.24
   0   1  -2   58.90    3.72
   0   1   2   51.62    4.00
   0   1   2   52.76    4.01
   0   1  -2   58.08    4.06
   0   1   2   49.82    3.96
   0   1   2   54.99    4.06
   0   1   2   54.37    4.19
   0   1  -2   55.04    4.20
   0   1   2   54.45    3.96
   1  -1   2  194.88   14.20
  -1  -1  -2  187.16   15.35
  -1  -1  -2  220.29   15.85
   1  -1   2  207.66   15.21
  -1  -1  -2  212.56   15.37
  -1  -1  -2  222.97   15.52
  -1  -1  -2  201.10   15.19
  -1  -1  -2  219.33   14.40
   1  -1   2  201.67   15.35
  -1  -1  -2  202.81   15.52
   1  -1   2  238.92   15.21
  -1  -1  -2  194.53   15.67
  -1  -1  -2  198.11   16.05
   1  -1   2  206.85   15.86
   1  -1   2  228.76   15.39
   1  -1   2  224.97   15.55
   1  -1   2  191.85   16.00
  -1  -1  -2  197.86   15.97
  -1  -1  -2  205.39   15.30
  -1  -1  -2  191.82   15.19
  -1  -1  -2  217.23   16.00
  -1  -1  -2  196.77   14.17
   1   1   2  229.44   16.00
   1   1   2  225.63   15.52
  -1   1  -2  215.47   15.21
  -1   1  -2  183.70   15.99
  -1   1  -2  219.96   14.41
  -1   1  -2  213.03   15.54
   1   1   2  192.12   16.05
   1   1   2  205.51   15.84
  -1   1  -2  233.48   15.88
  -1   1  -2  210.48   14.20
   1   1   2  188.14   15.67
   1   1   2  208.84   15.18
   1   1   2  216.65   15.19
  -1   1  -2  204.29   15.19
   1   1   2  185.31   15.51
  -1   1  -2  213.85   15.39
   1   1   2  222.25   15.98
   1   1   2  186.20   15.35
  -1   1  -2  229.07   15.54
   1   1   2  201.41   15.31
  -1   1  -2  209.01   15.31
  -1   1  -2  196.26   15.98
  -2  -1  -2  256.39   18.50
   2  -1   2  241.59   18.34
  -2  -1  -2  248.01   18.57
   2  -1   2  268.85   18.55
   2  -1   2  282.49   18.79
   2  -1   2  243.28   18.57
  -2  -1  -2  233.08   18.34
   2  -1   2  226.86   19.40
   2  -1   2  270.87   19.34
   2  -1   2  249.10   17.15
  -2  -1  -2  234.36   17.38
  -2  -1  -2  230.55   18.73
   2  -1   2  275.75   19.18
  -2  -1  -2  251.30   19.41
   2  -1   2  227.06   18.35
  -2  -1  -2  290.56   18.78
  -2  -1  -2  223.14   19.31
  -2  -1  -2  266.39   17.12
  -2  -1  -2  257.52   19.30
  -2  -1  -2  240.91   18.35
  -2   1  -2  269.39   18.75
   2   1   2  252.36   18.33
  -2   1  -2  261.83   19.34
  -2   1  -2  244.56   17.12
  -2   1  -2  284.72   18.59
   2   1   2  218.32   18.50
   2   1   2  232.64   18.72
  -2   1  -2  273.16   19.44
  -2   1  -2  261.06   18.37
  -2   1  -2  251.21   17.14
   2   1   2  221.70   18.53
   2   1   2  248.20   18.34
   2   1   2  240.76   19.31
  -2   1  -2  248.81   18.76
   2   1   2  254.37   19.29
  -2   1  -2  289.20   19.31
   2   1   2  242.67   19.39
   2   1   2  239.40   19.15
   2   1   2  230.99   18.73
  -2   1  -2  257.56   18.35
  -3  -1  -2   32.07    2.78
  -3  -1  -2   32.13    2.76
  -3  -1  -2   31.71    2.96
   3  -1   2   32.45    2.74
  -3  -1  -2   38.39    2.53
  -3  -1  -2   38.21    2.89
   3  -1   2   32.80    2.75
  -3  -1  -2   30.51    2.57
  -3  -1  -2   39.25    2.77
   3  -1   2   32.98    2.97
  -3  -1  -2   34.88    2.81
   3  -1   2   38.74    2.82
   3  -1   2   33.16    2.58
  -3  -1  -2   32.17    2.93
   3  -1   2   33.98    2.83
   3  -1   2   35.70    2.95
   3  -1   2   36.19    2.57
  -3  -1  -2   33.48    2.80
   3   1   2   40.78    3.01
  -3   1  -2   37.10    2.84
  -3   1  -2   37.15    2.90
  -3   1  -2   34.25    2.51
   3   1   2   36.84    2.88
   3   1   2   33.40    2.49
   3   1   2   36.41    2.94
  -3   1  -2   29.98    2.76
   3   1   2   39.40    2.80
   3   1   2   43.15    2.77
   3   1   2   35.14    2.81
   3   1   2   38.47    2.75
   3   1   2   35.49    2.78
  -3   1  -2   33.86    2.74
   3   1   2   36.58    2.85
  -3   1  -2   35.98    2.80
  -3   1  -2   39.47    2.60
  -3   1  -2   37.39    2.78
  -3   1  -2   36.62    2.80
  -3   1  -2   32.63    2.96
  -3   1  -2   29.09    2.90
  -4  -1  -2  394.92   28.94
   4  -1   2  340.61   29.28
   4  -1   2  338.61   28.99
  -4  -1  -2  395.12   30.18
   4  -1   2  354.67   30.32
  -4  -1  -2  406.07   29.31
   4  -1   2  406.55   28.72
  -4  -1  -2  348.02   30.27
   4  -1   2  418.65   28.69
  -4  -1  -2  359.78   30.34
  -4  -1  -2  419.49   29.05
  -4  -1  -2  415.20   26.77
  -4  -1  -2  441.16   28.75
   4  -1   2  423.91   27.20
   4  -1   2  401.45   26.81
  -4  -1  -2  377.94   27.18
   4  -1   2  441.44   30.26
   4   1   2  438.75   26.75
   4   1   2  382.48   29.28
  -4   1  -2  379.95   26.75
  -4   1  -2  367.44   28.93
  -4   1  -2  396.47   28.68
   4   1   2  434.31   29.01
   4   1   2  402.55   30.23
  -4   1  -2  422.44   30.38
   4   1   2  377.65   29.01
   4   1   2  347.06   29.30
   4   1   2  387.87   30.16
  -4   1  -2  425.00   29.35
  -4   1  -2  389.38   28.71
  -4   1  -2  362.78   29.01
   4   1   2  328.48   30.29
   4   1   2  387.41   29.42
   4   1   2  405.49   28.68
  -4   1  -2  397.07   29.30
  -4   1  -2  420.40   30.19
   4   1   2  374.37   28.68
  -4   1  -2  426.04   27.19
  -4   1  -2  348.86   30.19
   5  -1   2   14.40    1.33
   5  -1   2   14.01    1.43
  -5  -1  -2   11.31    1.16
   5  -1   2   13.12    1.33
  -5  -1  -2   13.19    1.36
  -5  -1  -2   11.92    1.30
  -5  -1  -2   13.42    1.42
  -5  -1  -2   16.44    1.42
  -5  -1  -2   13.29    1.14
   5  -1   2   14.67    1.34
  -5  -1  -2   13.57    1.31
   5  -1   2   13.14    1.32
   5  -1   2   15.89    1.44
   5  -1   2   11.58    1.40
   5  -1   2   14.23    1.37
  -5  -1  -2   12.84    1.28
  -5  -1  -2   13.78    1.32
   5   1   2   13.15    1.27
   5   1   2   15.40    1.32
  -5   1  -2   11.59    1.37
  -5   1  -2   12.03    1.29
   5   1   2   12.67    1.39
  -5   1  -2   11.90    1.10
   5   1   2   14.32    1.34
  -5   1  -2   13.42    1.36
  -5   1  -2   12.34    1.28
  -5   1  -2   13.30    1.29
   5   1   2   14.28    1.44
  -5   1  -2   15.65    1.38
   5   1   2   13.97    1.33
   5   1   2   13.90    1.35
  -5   1  -2   12.78    1.39
  -5   1  -2   12.05    1.33
   5   1   2   11.58    1.42
   5   1   2   13.49    1.27
  -6  -1  -2   23.48    2.38
   6  -1   2   27.61    2.28
   6  -1   2   24.18    2.43
   6  -1   2   26.96    2.25
   6  -1   2   27.49    2.41
   6  -1   2   22.18    2.25
  -6  -1  -2   25.13    2.26
  -6  -1  -2   26.35    2.43
  -6  -1  -2   26.05    2.33
  -6  -1  -2   25.45    2.26
  -6  -1  -2   24.46    2.21
   6  -1   2   27.42    2.27
  -6  -1  -2   24.94    2.05
  -6  -1  -2   24.44    2.34
  -6  -1  -2   24.76    1.98
   6  -1   2   22.78    2.37
   6  -1   2   23.87    2.31
  -6  -1  -2   26.11    2.21
  -6  -1  -2   26.06    2.30
   6   1   2   23.03    2.34
   6   1   2   24.92    2.31
   6   1   2   24.19    2.22
  -6   1  -2   26.25    1.96
   6   1   2   27.71    2.19
  -6   1  -2   26.69    2.31
  -6   1  -2   27.68    2.35
  -6   1  -2   20.21    2.17
  -6   1  -2   24.84    2.38
  -6   1  -2   26.57    2.24
   6   1   2   26.43    2.29
  -6   1  -2   26.20    2.43
   6   1   2   27.91    2.24
   6   1   2   23.98    2.36
  -6   1  -2   24.77    2.33
   6   1   2   25.20    2.45
   7  -1   2    0.90    0.57
  -7  -1  -2    0.58    0.47
   7  -1   2   -0.15    0.39
   7  -1   2    0.73    0.56
  -7  -1  -2    0.91    0.43
   7  -1   2    0.50    0.51
  -7  -1  -2    0.59    0.55
  -7  -1  -2    0.28    0.55
  -7  -1  -2    0.22    0.46
  -7   1  -2    1.08    0.40
  -7   1  -2    0.40    0.52
  -7   1  -2    0.89    0.50
   7   1   2    0.45    0.31
  -7   1  -2    0.08    0.42
   7   1   2    1.13    0.54
  -7   1  -2    1.79    0.66
   7   1   2    0.55    0.45
   7   1   2    0.64    0.40
   7   1   2    0.76    0.54
  -7   1  -2    0.98    0.56
   7   1   2    0.46    0.57
   7   1   2   -0.12    0.45
  -8  -1  -2    0.50    0.47
  -8  -1  -2   -0.29    0.54
   8  -1   2    0.27    0.54
   8  -1   2    0.34    0.62
  -8  -1  -2    0.11    0.42
  -8  -1  -2    0.62    0.62
   8   1   2    0.07    0.50
  -8   1  -2    0.14    0.55
  -8   1  -2    0.64    0.42
   8   1   2   -0.07    0.32
  -8   1  -2    0.56    0.55
   8   1   2    0.50    0.57
  -8   1  -2   -0.25    0.49
  -9  -1  -2   25.29    2.10
  -9  -1  -2   25.97    2.63
   9  -1   2   23.68    2.58
  -9  -1  -2   22.60    2.43
   9  -1   2   23.53    2.72
  -9  -1  -2   25.27    2.69
   9   1   2   25.75    2.62
  -9   1  -2   23.85    2.41
   9   1   2   28.61    2.75
  -9   1  -2   24.74    2.53
   9   1   2   25.89    2.00
  -9   1  -2   25.13    2.04
  -9   1  -2   23.03    2.60
  10  -1   2   21.54    2.47
 -10  -1  -2   22.30    1.90
 -10  -1  -2   21.34    2.44
 -10   1  -2   21.90    2.47
  10   1   2   22.43    2.52
 -10   1  -2   20.22    1.78
  10   1   2   18.88    1.72
  11  -1   2   10.97    1.85
  11  -1   2    7.99    1.07
 -11  -1  -2    8.65    1.64
 -11  -1  -2    9.07    1.11
 -11   1  -2    8.58    0.95
 -11   1  -2    7.47    1.63
  11   1   2    8.53    1.68
  11   1   2    8.79    0.94
  11  -2  -2   44.27    3.46
 -11  -2   2   38.75    4.09
  11  -2  -2   49.00    4.16
  11   2  -2   40.72    4.09
 -11   2   2   50.92    4.29
  11   2  -2   40.15    3.21
 -10  -2   2   17.21    2.07
  10  -2  -2   16.74    1.99
 -10  -2   2   13.90    1.76
 -10  -2   2   15.39    1.52
  10  -2  -2   15.05    1.99
 -10  -2   2   13.82    2.02
 -10   2   2   15.51    2.03
  10   2  -2   13.88    1.32
  10   2  -2   14.49    1.98
  10   2  -2   12.61    1.87
 -10   2   2   15.79    2.01
  -9  -2   2   21.09    2.38
   9  -2  -2   16.77    2.18
  -9  -2   2   23.83    2.30
   9  -2  -2   22.31    2.21
  -9  -2   2   18.09    2.01
  -9  -2   2   21.37    1.80
   9   2  -2   18.16    1.63
  -9   2   2   20.13    2.24
   9   2  -2   19.54    2.28
  -9   2   2   21.80    1.99
  -9   2   2   21.72    2.15
  -9   2   2   18.84    2.21
   9   2  -2   16.63    2.14
  -8  -2   2   49.56    3.90
  -8  -2   2   45.26    3.72
   8  -2  -2   44.42    3.98
  -8  -2   2   43.61    3.30
   8  -2  -2   48.94    3.84
  -8  -2   2   44.38    4.03
   8   2  -2   41.48    3.79
  -8   2   2   41.50    3.05
  -8   2   2   35.86    3.84
  -8   2   2   44.11    3.63
  -8   2   2   47.91    3.86
  -8   2   2   43.50    3.78
  -8   2   2   39.96    3.78
   8   2  -2   37.71    3.91
   8   2  -2   45.27    3.22
   8   2  -2   46.51    3.84
   7  -2  -2   33.61    3.39
   7  -2  -2   39.15    3.30
  -7  -2   2   35.20    3.29
   7  -2  -2   39.56    3.26
   7  -2  -2   42.79    3.22
  -7  -2   2   34.80    2.84
  -7  -2   2   36.57    3.29
  -7  -2   2   36.58    3.17
   7  -2  -2   33.36    3.36
  -7  -2   2   41.58    3.30
   7  -2  -2   31.72    3.08
  -7  -2   2   34.41    3.34
   7  -2  -2   38.57    3.36
  -7  -2   2   37.88    3.45
  -7  -2   2   40.94    3.24
  -7   2   2   39.78    3.12
  -7   2   2   37.85    3.26
   7   2  -2   35.97    3.21
   7   2  -2   34.74    3.25
  -7   2   2   38.83    3.40
   7   2  -2   32.97    3.22
  -7   2   2   40.48    3.29
  -7   2   2   38.21    3.13
   7   2  -2   39.13    3.44
   7   2  -2   37.27    3.17
   7   2  -2   38.06    2.78
  -7   2   2   34.07    2.65
  -7   2   2   39.80    2.66
   7   2  -2   40.75    3.19
   7   2  -2   39.39    3.39
  -7   2   2   39.76    3.29
   6  -2  -2   20.61    1.75
   6  -2  -2   16.26    1.82
   6  -2  -2   15.45    1.63
  -6  -2   2   17.29    1.87
  -6  -2   2   20.69    1.78
   6  -2  -2   16.42    1.81
  -6  -2   2   18.33    1.82
  -6  -2   2   18.35    1.69
  -6  -2   2   14.78    1.61
  -6  -2   2   19.33    1.73
   6  -2  -2   18.24    1.79
  -6  -2   2   16.09    1.80
  -6  -2   2   17.69    1.54
   6  -2  -2   19.82    1.68
  -6  -2   2   18.79    1.51
  -6  -2   2   17.12    1.69
  -6  -2   2   19.24    1.81
   6  -2  -2   19.01    1.77
  -6   2   2   18.37    1.32
   6   2  -2   16.04    1.77
   6   2  -2   16.55    1.74
   6   2  -2   18.89    1.75
  -6   2   2   15.91    1.60
  -6   2   2   16.45    1.70
  -6   2   2   18.22    1.76
   6   2  -2   19.60    1.69
  -6   2   2   17.80    1.61
  -6   2   2   17.43    1.32
  -6   2   2   19.32    1.74
   6   2  -2   15.91    1.72
   6   2  -2   19.33    1.70
  -6   2   2   18.01    1.83
   6   2  -2   20.18    1.45
   6   2  -2   18.33    1.86
  -6   2   2   19.58    1.69
   5  -2  -2   25.16    1.97
  -5  -2   2   18.65    1.86
  -5  -2   2   20.69    1.75
   5  -2  -2   18.48    1.77
  -5  -2   2   20.82    1.66
   5  -2  -2   16.66    1.78
  -5  -2   2   18.71    1.77
   5  -2  -2   20.43    1.83
   5  -2  -2   20.41    1.77
  -5  -2   2   20.21    1.59
   5  -2  -2   20.24    1.77
  -5  -2   2   19.54    1.63
   5  -2  -2   22.14    1.60
  -5  -2   2   21.75    1.83
  -5  -2   2   18.37    1.76
  -5  -2   2   17.38    1.91
  -5  -2   2   21.09    1.87
   5  -2  -2   20.44    1.74
   5  -2  -2   17.98    1.60
   5  -2  -2   16.97    1.88
   5  -2  -2   21.66    1.88
   5   2  -2   20.59    1.78
   5   2  -2   18.03    1.89
  -5   2   2   19.71    1.70
  -5   2   2   24.26    1.98
  -5   2   2   21.17    1.81
  -5   2   2   18.09    1.78
  -5   2   2   20.20    1.76
   5   2  -2   20.00    1.53
   5   2  -2   17.52    1.82
   5   2  -2   24.23    1.87
  -5   2   2   21.38    1.73
   5   2  -2   19.39    1.84
   5   2  -2   18.74    1.86
  -5   2   2   20.32    1.90
  -5   2   2   20.17    1.85
   5   2  -2   20.69    1.76
   5   2  -2   22.65    1.76
  -4  -2   2   13.22    1.14
   4  -2  -2   11.23    0.96
   4  -2  -2   14.67    1.25
   4  -2  -2   12.88    1.12
  -4  -2   2   11.49    1.04
  -4  -2   2   12.37    1.12
   4  -2  -2   11.90    1.13
   4  -2  -2   11.10    1.06
   4  -2  -2   10.71    1.21
  -4  -2   2   13.06    1.16
  -4  -2   2   10.66    0.98
  -4  -2   2   10.31    0.99
   4  -2  -2   11.15    0.97
   4  -2  -2   12.41    1.15
   4  -2  -2   10.59    1.16
   4  -2  -2   11.61    0.99
  -4  -2   2   12.44    1.21
  -4  -2   2   15.46    1.15
  -4  -2   2   11.30    1.26
   4  -2  -2    9.90    1.12
  -4  -2   2   13.44    1.32
  -4  -2   2   11.22    1.18
  -4   2   2   10.54    1.09
   4   2  -2   10.31    1.09
   4   2  -2    9.94    0.92
  -4   2   2    9.55    1.15
   4   2  -2   12.10    1.11
   4   2  -2   10.20    1.19
   4   2  -2   11.92    0.93
   4   2  -2   13.52    1.16
  -4   2   2   13.40    1.10
   4   2  -2   11.65    1.21
   4   2  -2    9.05    1.06
   4   2  -2   10.50    1.17
  -4   2   2   12.79    1.06
  -4   2   2   10.59    1.18
   4   2  -2   12.60    1.08
  -4   2   2   11.78    1.17
   4   2  -2    9.94    1.13
  -4   2   2   11.87    1.04
  -4   2   2   12.03    1.13
   3  -2  -2  418.89   31.54
  -3  -2   2  418.74   28.86
   3  -2  -2  435.22   31.58
   3  -2  -2  439.02   32.65
  -3  -2   2  409.83   29.29
  -3  -2   2  382.02   31.16
  -3  -2   2  491.59   32.57
  -3  -2   2  434.50   32.66
   3  -2  -2  433.05   29.27
  -3  -2   2  367.33   31.23
   3  -2  -2  454.45   32.64
  -3  -2   2  420.35   31.57
  -3  -2   2  479.56   32.55
  -3  -2   2  434.15   30.91
   3  -2  -2  423.01   30.92
   3  -2  -2  392.49   31.13
   3  -2  -2  414.75   31.65
   3  -2  -2  409.79   31.22
  -3  -2   2  427.08   30.94
   3  -2  -2  398.12   30.86
   3  -2  -2  468.46   32.52
   3  -2  -2  432.50   32.50
  -3  -2   2  415.12   32.66
  -3  -2   2  394.00   31.67
   3   2  -2  430.88   30.89
   3   2  -2  366.67   31.54
  -3   2   2  475.91   32.65
   3   2  -2  428.87   32.65
   3   2  -2  406.03   31.23
   3   2  -2  452.63   31.21
   3   2  -2  412.67   28.83
  -3   2   2  357.32   32.58
  -3   2   2  408.61   31.14
  -3   2   2  419.80   30.87
   3   2  -2  422.79   28.83
  -3   2   2  473.50   31.51
  -3   2   2  416.77   32.45
   3   2  -2  453.39   32.67
   3   2  -2  404.04   32.51
   3   2  -2  427.99   31.59
  -3   2   2  372.94   31.19
   3   2  -2  413.78   32.50
  -3   2   2  443.52   32.46
   3   2  -2  449.41   30.93
  -3   2   2  422.37   31.52
  -2  -2   2  226.86   17.85
  -2  -2   2  247.77   17.26
   2  -2  -2  220.34   17.22
  -2  -2   2  233.57   15.77
   2  -2  -2  219.94   17.74
   2  -2  -2  228.03   17.23
   2  -2  -2  224.30   17.74
   2  -2  -2  233.60   17.05
  -2  -2   2  242.84   16.02
  -2  -2   2  237.50   17.06
   2  -2  -2  225.64   17.01
   2  -2  -2  217.62   15.96
  -2  -2   2  240.48   16.89
  -2  -2   2  250.48   17.80
   2  -2  -2  236.92   16.85
  -2  -2   2  225.12   17.78
   2  -2  -2  251.91   17.84
  -2  -2   2  272.39   17.93
   2  -2  -2  263.26   17.34
  -2  -2   2  222.89   16.91
  -2   2   2  237.55   17.25
   2   2  -2  250.93   16.92
  -2   2   2  233.21   17.84
  -2   2   2  230.96   17.04
   2   2  -2  202.44   17.83
  -2   2   2  194.03   17.00
  -2   2   2  212.14   17.23
  -2   2   2  234.23   17.03
  -2   2   2  229.03   17.33
   2   2  -2  226.47   17.24
   2   2  -2  214.09   17.86
   2   2  -2  206.48   17.75
   2   2  -2  204.01   17.75
   2   2  -2  228.02   17.07
   2   2  -2  246.32   16.89
   2   2  -2  209.66   17.26
  -2   2   2  227.10   17.82
   2   2  -2  229.34   15.74
  -2   2   2  265.56   17.83
  -2   2   2  220.24   16.84
   2   2  -2  248.24   17.08
   1  -2  -2   27.71    1.99
  -1  -2   2   24.98    1.90
  -1  -2   2   27.20    2.05
  -1  -2   2   25.70    1.93
   1  -2  -2   24.62    1.86
  -1  -2   2   23.35    1.89
  -1  -2   2   23.31    2.00
   1  -2  -2   22.91    1.86
  -1  -2   2   24.85    1.73
   1  -2  -2   27.70    1.96
  -1  -2   2   21.15    1.98
   1  -2  -2   26.19    1.97
  -1  -2   2   27.73    1.92
  -1  -2   2   22.60    1.92
  -1  -2   2   23.50    1.88
  -1  -2   2   22.71    1.99
  -1  -2   2   22.47    1.93
   1   2  -2   24.31    1.69
  -1   2   2   27.57    1.89
   1   2  -2   22.91    1.97
  -1   2   2   26.13    1.95
   1   2  -2   25.16    1.94
  -1   2   2   23.68    1.97
  -1   2   2   24.84    1.88
   1   2  -2   21.75    1.92
   1   2  -2   23.85    1.89
   1   2  -2   24.73    1.87
   1   2  -2   25.02    1.92
   1   2  -2   24.79    1.99
   1   2  -2   24.45    1.94
   1   2  -2   22.85    2.02
   1   2  -2   26.12    1.92
   1   2  -2   23.25    1.69
   0  -2   2  256.04   21.82
   0  -2   2  274.70   20.83
   0  -2   2  242.80   21.71
   0  -2  -2  279.98   21.25
   0  -2  -2  304.27   21.31
   0  -2  -2  294.36   20.80
   0  -2   2  267.29   20.65
   0  -2   2  238.76   21.09
   0  -2   2  313.99   21.75
   0  -2  -2  256.10   21.79
   0  -2   2  291.32   19.30
   0  -2   2  253.14   20.88
   0  -2   2  311.63   21.54
   0  -2   2  316.36   21.13
   0  -2  -2  268.46   20.79
   0   2  -2  321.61   20.83
   0   2  -2  298.18   20.66
   0   2  -2  250.74   21.72
   0   2   2  259.39   22.03
   0   2  -2  307.61   21.54
   0   2   2  311.76   21.27
   0   2  -2  307.04   21.11
   0   2   2  305.43   20.82
   0   2  -2  325.10   20.68
   0   2  -2  247.39   21.71
   0   2  -2  254.06   20.82
   0   2  -2  296.88   21.11
   0   2   2  276.44   21.52
  -1  -2  -2  117.10    8.77
  -1  -2  -2  112.68    8.38
  -1  -2  -2  121.84    8.61
   1  -2   2  102.51    8.73
  -1  -2  -2  107.48    8.27
   1  -2   2  106.94    8.75
  -1  -2  -2  106.39    8.60
  -1  -2  -2  111.76    8.72
   1  -2   2  126.79    8.69
   1  -2   2  121.86    8.50
   1  -2   2  127.45    8.32
   1  -2   2  128.24    7.89
  -1  -2  -2  111.10    8.64
   1  -2   2  123.90    7.75
   1  -2   2  104.35    8.40
  -1  -2  -2  103.53    8.45
   1  -2   2  115.68    8.82
  -1  -2  -2  115.84    7.84
  -1  -2  -2  118.78    8.36
  -1  -2  -2  101.39    8.36
   1  -2   2  109.51    8.31
  -1  -2  -2  116.62    8.70
   1  -2   2  107.66    8.41
  -1  -2  -2  108.45    8.45
  -1  -2  -2  119.97    8.28
   1  -2   2  103.64    8.49
   1   2   2  117.16    8.41
  -1   2  -2  112.81    8.47
  -1   2  -2  105.04    8.79
  -1   2  -2  107.16    8.40
  -1   2  -2  103.48    7.71
  -1   2  -2  119.41    8.38
  -1   2  -2   97.37    8.71
   1   2   2  103.14    8.60
   1   2   2  113.74    8.40
  -1   2  -2  117.55    8.30
  -1   2  -2  103.47    8.39
  -1   2  -2  114.02    8.30
  -1   2  -2  110.28    8.69
   1   2   2  126.72    8.36
   1   2   2  119.96    8.60
  -1   2  -2  119.13    7.72
   1   2   2  121.28    8.66
   1   2   2  101.80    8.36
  -1   2  -2  120.15    8.75
   2  -2   2    0.97    0.28
   2  -2   2    1.19    0.25
  -2  -2  -2    1.20    0.17
   2  -2   2    1.00    0.29
   2  -2   2    1.19    0.23
  -2  -2  -2    0.97    0.24
  -2  -2  -2    1.10    0.25
  -2  -2  -2    0.62    0.19
  -2  -2  -2    0.98    0.27
  -2  -2  -2    0.81    0.25
  -2  -2  -2    1.24    0.27
   2  -2   2    1.16    0.27
   2  -2   2    0.60    0.30
  -2  -2  -2    0.59    0.26
   2  -2   2    1.08    0.28
   2  -2   2    1.00    0.31
  -2  -2  -2    0.52    0.29
  -2  -2  -2    1.04    0.24
   2  -2   2    0.93    0.22
  -2  -2  -2    1.33    0.27
   2  -2   2    1.49    0.27
   2  -2   2    0.76    0.26
   2  -2   2    1.18    0.34
   2   2   2    1.03    0.22
   2   2   2    1.07    0.30
   2   2   2    1.09    0.21
   2   2   2    1.03    0.23
  -2   2  -2    1.58    0.28
  -2   2  -2    1.87    0.30
   2   2   2    1.21    0.23
  -2   2  -2    1.32    0.29
   2   2   2    1.98    0.29
  -2   2  -2    1.07    0.28
   2   2   2    0.91    0.22
   2   2   2    1.24    0.36
  -2   2  -2    1.22    0.18
  -2   2  -2    1.08    0.27
   2   2   2    0.77    0.30
  -2   2  -2    1.26    0.33
  -2   2  -2    1.42    0.25
   2   2   2    1.71    0.31
   3  -2   2   49.02    3.47
   3  -2   2   41.38    3.52
  -3  -2  -2   43.00    3.05
  -3  -2  -2   44.02    3.40
  -3  -2  -2   49.02    3.64
   3  -2   2   51.68    3.44
   3  -2   2   41.90    3.55
   3  -2   2   38.13    3.40
   3  -2   2   42.34    3.33
  -3  -2  -2   43.64    3.38
  -3  -2  -2   41.04    3.40
  -3  -2  -2   41.21    3.33
  -3  -2  -2   42.83    3.56
   3  -2   2   40.27    3.35
   3  -2   2   46.29    3.12
  -3  -2  -2   44.03    3.36
  -3  -2  -2   41.33    3.49
  -3  -2  -2   47.45    3.16
   3  -2   2   41.77    3.60
   3  -2   2   43.79    3.41
   3   2   2   43.48    3.58
  -3   2  -2   46.14    3.63
  -3   2  -2   49.07    3.56
   3   2   2   49.58    3.41
   3   2   2   40.46    3.36
   3   2   2   41.38    3.47
  -3   2  -2   42.27    3.34
   3   2   2   42.56    3.43
  -3   2  -2   40.87    3.31
  -3   2  -2   40.83    3.04
  -3   2  -2   41.23    3.50
  -3   2  -2   40.22    3.41
   3   2   2   42.78    3.50
  -3   2  -2   43.80    3.39
   3   2   2   41.55    3.30
  -3   2  -2   46.39    3.40
   3   2   2   45.48    3.47
  -3   2  -2   40.93    3.38
   4  -2   2   34.12    2.91
  -4  -2  -2   35.74    2.98
  -4  -2  -2   40.33    3.10
  -4  -2  -2   36.89    2.96
   4  -2   2   42.99    2.95
   4  -2   2   34.52    2.67
  -4  -2  -2   33.62    2.88
  -4  -2  -2   37.95    2.87
   4  -2   2   27.92    2.91
   4  -2   2   30.71    2.89
   4  -2   2   38.84    3.12
   4  -2   2   37.13    2.88
   4  -2   2   37.37    3.05
  -4  -2  -2   37.26    2.62
  -4  -2  -2   37.40    2.93
  -4  -2  -2   37.01    2.71
   4  -2   2   41.49    3.03
   4  -2   2   40.75    3.16
  -4  -2  -2   35.96    2.95
  -4  -2  -2   35.83    3.08
  -4  -2  -2   35.54    3.03
   4   2   2   36.00    2.98
  -4   2  -2   35.14    3.01
   4   2   2   34.88    2.88
  -4   2  -2   34.80    2.94
  -4   2  -2   36.15    2.90
  -4   2  -2   36.41    2.90
  -4   2  -2   38.78    2.60
   4   2   2   34.65    2.91
  -4   2  -2   36.05    2.87
  -4   2  -2   35.17    3.05
   4   2   2   36.25    3.10
   4   2   2   36.47    2.54
  -4   2  -2   40.15    3.07
   4   2   2   29.38    2.98
   4   2   2   34.48    2.94
  -4   2  -2   39.90    3.17
   4   2   2   36.54    2.90
   4   2   2   35.55    2.55
   4   2   2   37.97    3.00
  -4   2  -2   37.72    2.96
  -5  -2  -2  165.77   12.10
  -5  -2  -2  163.74   11.16
  -5  -2  -2  144.90   12.39
  -5  -2  -2  171.99   12.07
   5  -2   2  158.41   12.46
   5  -2   2  153.32   11.82
   5  -2   2  161.55   12.54
  -5  -2  -2  149.77   11.78
   5  -2   2  143.42   11.94
  -5  -2  -2  148.69   11.95
   5  -2   2  152.05   12.07
  -5  -2  -2  156.22   12.48
  -5  -2  -2  145.11   11.90
  -5  -2  -2  143.33   10.92
  -5  -2  -2  138.80   12.46
   5  -2   2  144.45   11.91
   5  -2   2  165.50   11.78
   5  -2   2  159.66   11.01
   5   2   2  186.11   12.46
   5   2   2  162.54   10.87
  -5   2  -2  172.33   11.94
  -5   2  -2  159.86   12.00
  -5   2  -2  157.55   12.49
   5   2   2  157.88   12.00
   5   2   2  171.17   12.03
   5   2   2  161.99   11.90
   5   2   2  170.81   12.06
   5   2   2  183.18   12.10
  -5   2  -2  143.58   12.36
  -5   2  -2  144.94   12.41
  -5   2  -2  161.15   11.95
  -5   2  -2  152.81   10.89
   5   2   2  145.56   12.50
  -5   2  -2  177.31   12.10
  -5   2  -2  163.71   11.81
   5   2   2  162.22   12.36
  -6  -2  -2   93.64    7.06
   6  -2   2   94.08    6.96
   6  -2   2   95.59    7.13
   6  -2   2   83.81    7.05
   6  -2   2   93.57    6.90
   6  -2   2   97.88    7.37
  -6  -2  -2   80.92    7.24
  -6  -2  -2   88.05    7.02
  -6  -2  -2   96.54    6.94
   6  -2   2   85.89    6.40
   6  -2   2   94.55    7.43
  -6  -2  -2   98.45    7.41
  -6  -2  -2   89.02    6.50
  -6  -2  -2   88.49    7.00
  -6  -2  -2  100.21    6.97
  -6  -2  -2   91.21    6.37
  -6   2  -2   89.45    7.25
   6   2   2   93.03    7.01
   6   2   2   86.44    7.04
   6   2   2   88.78    7.00
   6   2   2  105.44    7.34
   6   2   2   86.12    7.09
  -6   2  -2   92.04    7.08
  -6   2  -2   84.09    6.29
   6   2   2   88.07    6.95
  -6   2  -2   83.05    7.32
  -6   2  -2   94.58    7.01
  -6   2  -2   86.49    7.28
   6   2   2   85.55    7.38
  -6   2  -2   81.10    6.98
   6   2   2   83.66    6.25
   6   2   2   93.93    7.23
  -6   2  -2   85.41    6.96
  -7  -2  -2   15.93    1.83
  -7  -2  -2   18.47    1.74
   7  -2   2   17.24    1.81
  -7  -2  -2   17.17    1.44
  -7  -2  -2   18.54    1.79
   7  -2   2   17.07    1.87
   7   2   2   16.41    1.57
   7   2   2   16.46    1.85
  -7   2  -2   15.22    1.73
  -7   2  -2   15.52    1.36
   7   2   2   17.08    1.33
   7   2   2   17.84    1.70
  -7   2  -2   14.28    1.60
   7   2   2   13.85    1.79
   7   2   2   17.02    1.77
  -7   2  -2   13.76    1.75
  -7   2  -2   17.67    1.77
  -7   2  -2   14.11    1.61
   7   2   2   16.08    1.63
  -7   2  -2   18.05    1.74
   8  -2   2   49.14    3.92
  -8  -2  -2   42.90    3.29
   8  -2   2   45.79    4.04
  -8  -2  -2   42.44    3.73
  -8  -2  -2   46.30    4.02
  -8  -2  -2   43.43    3.79
  -8   2  -2   42.08    3.75
   8   2   2   43.85    3.13
  -8   2  -2   43.37    3.17
   8   2   2   37.60    3.89
  -8   2  -2   42.75    3.93
   8   2   2   39.84    3.80
  -8   2  -2   40.30    3.62
   9  -2   2   28.49    2.88
  -9  -2  -2   28.05    2.76
  -9  -2  -2   27.98    2.38
   9  -2   2   25.73    2.96
  -9  -2  -2   32.19    3.08
  -9  -2  -2   28.25    2.86
  -9   2  -2   28.01    2.79
  -9   2  -2   31.58    2.24
   9   2   2   30.59    2.97
  -9   2  -2   29.11    2.70
  -9   2  -2   27.54    2.93
   9   2   2   26.55    2.16
   9   2   2   31.08    2.98
 -10  -2  -2    0.03    0.70
 -10  -2  -2    0.13    0.53
  10  -2   2   -0.54    0.66
  10   2   2    0.03    0.31
 -10   2  -2    0.64    0.80
 -10   2  -2    0.48    0.34
  10   2   2    0.07    0.66
 -11  -3   2   14.22    1.68
 -11  -3   2   20.31    2.41
  11   3  -2   19.21    1.37
 -11   3   2   13.38    2.14
  11   3  -2   15.42    2.20
  10  -3  -2   43.55    3.73
 -10  -3   2   35.43    3.71
  10  -3  -2   40.57    3.91
 -10  -3   2   39.59    3.63
 -10  -3   2   41.46    4.00
 -10  -3   2   40.34    3.16
 -10   3   2   39.28    3.83
 -10   3   2   40.68    3.78
  10   3  -2   38.77    3.80
  10   3  -2   44.71    3.84
  10   3  -2   36.31    2.87
  -9  -3   2    4.03    1.13
   9  -3  -2    4.08    0.98
  -9  -3   2    5.40    1.22
  -9  -3   2    5.36    0.81
   9  -3  -2    4.96    1.12
  -9  -3   2    5.36    1.00
   9   3  -2    4.29    1.08
  -9   3   2    7.33    1.26
  -9   3   2    4.34    0.80
   9   3  -2    5.31    0.61
  -9   3   2    4.17    1.04
   9   3  -2    4.39    1.04
  -8  -3   2   38.30    3.70
  -8  -3   2   35.31    3.37
   8  -3  -2   37.79    3.48
   8  -3  -2   36.31    3.67
  -8  -3   2   42.82    3.10
  -8  -3   2   42.80    3.61
  -8   3   2   40.33    3.48
  -8   3   2   42.31    3.33
   8   3  -2   35.20    3.48
  -8   3   2   43.60    3.57
   8   3  -2   40.40    3.52
  -8   3   2   42.18    3.47
   8   3  -2   38.04    3.64
  -8   3   2   38.88    3.61
   8   3  -2   39.88    2.89
  -7  -3   2   93.25    7.58
   7  -3  -2   80.82    7.80
   7  -3  -2   99.66    7.99
   7  -3  -2   92.20    7.92
  -7  -3   2  100.67    7.66
   7  -3  -2   98.95    7.59
   7  -3  -2   95.26    7.42
  -7  -3   2   91.71    7.53
  -7  -3   2   90.78    7.85
   7  -3  -2   95.87    7.68
   7  -3  -2   94.98    7.57
  -7  -3   2  103.39    8.04
  -7  -3   2   92.38    6.86
   7   3  -2   99.53    6.74
   7   3  -2   96.75    7.56
   7   3  -2  102.56    7.66
   7   3  -2  104.26    7.88
  -7   3   2  109.50    7.80
   7   3  -2  103.20    7.79
  -7   3   2   93.57    7.57
  -7   3   2   77.96    7.82
   7   3  -2  101.39    7.51
   7   3  -2   93.83    7.92
  -7   3   2   98.53    7.73
   7   3  -2  108.04    7.66
  -7   3   2   99.59    7.44
  -6  -3   2   33.67    2.84
   6  -3  -2   35.62    2.87
  -6  -3   2   30.17    2.97
   6  -3  -2   32.50    2.90
  -6  -3   2   34.44    2.90
   6  -3  -2   38.83    2.65
   6  -3  -2   31.37    2.92
   6  -3  -2   37.34    3.08
  -6  -3   2   37.55    2.69
   6  -3  -2   28.32    2.76
   6  -3  -2   33.71    2.59
  -6  -3   2   38.02    2.94
   6  -3  -2   31.68    2.99
  -6  -3   2   36.81    2.91
  -6  -3   2   35.09    2.59
   6  -3  -2   32.11    2.84
  -6  -3   2   36.74    3.03
   6  -3  -2   31.18    3.05
  -6  -3   2   36.15    3.14
   6  -3  -2   34.76    2.64
   6   3  -2   34.19    3.05
   6   3  -2   32.93    2.93
  -6   3   2   32.88    2.89
   6   3  -2   31.13    2.46
  -6   3   2   30.40    2.86
  -6   3   2   35.37    2.78
   6   3  -2   35.71    2.98
   6   3  -2   33.34    2.83
   6   3  -2   36.51    3.01
  -6   3   2   34.14    2.92
   6   3  -2   34.97    2.87
   6   3  -2   34.38    2.90
  -6   3   2   35.01    2.76
   5  -3  -2    3.21    0.53
   5  -3  -2    3.20    0.56
  -5  -3   2    2.75    0.56
  -5  -3   2    2.16    0.58
   5  -3  -2    2.17    0.46
  -5  -3   2    2.22    0.42
   5  -3  -2    2.31    0.54
  -5  -3   2    2.33    0.53
   5  -3  -2    3.84    0.60
   5  -3  -2    1.91    0.39
  -5  -3   2    1.51    0.55
   5  -3  -2    2.42    0.42
  -5  -3   2    2.11    0.62
   5  -3  -2    2.22    0.35
  -5  -3   2    1.83    0.49
  -5  -3   2    1.84    0.46
   5  -3  -2    2.33    0.54
  -5  -3   2    1.47    0.48
   5  -3  -2    2.34    0.58
   5  -3  -2    2.37    0.52
  -5  -3   2    2.01    0.54
   5  -3  -2    2.13    0.45
  -5  -3   2    2.81    0.44
  -5  -3   2    2.16    0.45
  -5   3   2    2.78    0.57
  -5   3   2    3.24    0.41
   5   3  -2    2.22    0.57
  -5   3   2    3.28    0.60
   5   3  -2    2.18    0.48
   5   3  -2    1.99    0.48
  -5   3   2    2.56    0.43
   5   3  -2    2.47    0.51
   5   3  -2    1.91    0.45
   5   3  -2    2.49    0.55
  -5   3   2    2.79    0.46
   5   3  -2    2.34    0.57
   5   3  -2    1.53    0.53
  -5   3   2    2.23    0.56
   5   3  -2    2.48    0.33
  -5   3   2    4.04    0.53
  -5   3   2    2.86    0.43
   4  -3  -2    1.40    0.30
   4  -3  -2    1.02    0.32
  -4  -3   2    1.19    0.45
   4  -3  -2    0.94    0.30
  -4  -3   2    1.70    0.41
  -4  -3   2    1.23    0.36
   4  -3  -2    2.62    0.46
   4  -3  -2    1.09    0.27
   4  -3  -2    1.16    0.38
  -4  -3   2    0.81    0.45
   4  -3  -2    2.56    0.31
   4  -3  -2    1.96    0.38
   4  -3  -2    1.60    0.40
  -4  -3   2    1.34    0.39
  -4  -3   2    1.36    0.45
  -4  -3   2    2.35    0.38
   4  -3  -2    1.41    0.44
   4  -3  -2    1.71    0.44
  -4  -3   2    1.03    0.36
  -4  -3   2    0.83    0.36
   4  -3  -2    1.14    0.37
  -4  -3   2    1.23    0.41
  -4  -3   2    0.84    0.38
  -4  -3   2    1.19    0.35
   4  -3  -2    0.78    0.36
  -4  -3   2    1.31    0.30
   4   3  -2    0.89    0.34
   4   3  -2    0.98    0.22
   4   3  -2    1.33    0.44
   4   3  -2    1.43    0.21
  -4   3   2    1.13    0.27
   4   3  -2    1.13    0.41
   4   3  -2    1.17    0.39
   4   3  -2    1.03    0.33
  -4   3   2    1.28    0.28
  -4   3   2    1.32    0.42
  -4   3   2    1.69    0.42
   4   3  -2    1.19    0.37
   4   3  -2    1.71    0.36
  -4   3   2    1.67    0.41
  -4   3   2    1.69    0.26
  -4   3   2    1.45    0.30
   4   3  -2    2.14    0.49
  -4   3   2    1.76    0.32
   3  -3  -2  139.65   11.39
   3  -3  -2  140.14   10.94
   3  -3  -2  136.60   10.80
   3  -3  -2  165.16   11.50
  -3  -3   2  133.21   11.07
   3  -3  -2  157.89   10.96
  -3  -3   2  143.04   11.00
  -3  -3   2  151.57   11.47
   3  -3  -2  153.13   11.04
  -3  -3   2  140.64   10.89
  -3  -3   2  130.21   11.42
  -3  -3   2  139.36   10.10
   3  -3  -2  139.45   11.07
  -3  -3   2  152.78   11.17
  -3  -3   2  153.09   10.99
  -3  -3   2  155.03   11.54
  -3  -3   2  149.44   11.53
   3  -3  -2  150.38   10.86
  -3  -3   2  144.13   11.00
   3  -3  -2  134.60   10.22
   3  -3  -2  159.76   11.49
  -3  -3   2  140.69   10.28
  -3  -3   2  141.29   10.85
   3  -3  -2  156.69   11.42
  -3  -3   2  150.98   11.13
   3  -3  -2  143.64   11.12
   3   3  -2  151.16   11.10
   3   3  -2  147.42   11.07
   3   3  -2  162.40   11.24
  -3   3   2  166.82   10.97
   3   3  -2  134.06   11.39
   3   3  -2  130.19   11.39
  -3   3   2  144.05   10.88
   3   3  -2  149.45   10.84
   3   3  -2  140.08   11.50
   3   3  -2  161.74   11.05
  -3   3   2  155.30   11.46
   3   3  -2  155.87   11.51
  -3   3   2  146.28   11.46
  -2  -3   2  285.30   23.84
  -2  -3   2  325.84   22.58
  -2  -3   2  357.28   23.09
   2  -3  -2  272.10   22.52
  -2  -3   2  332.58   23.78
   2  -3  -2  301.69   23.71
  -2  -3   2  275.00   23.88
  -2  -3   2  297.99   21.40
  -2  -3   2  343.62   21.08
   2  -3  -2  349.44   23.74
   2  -3  -2  341.34   22.81
   2  -3  -2  285.58   22.72
   2  -3  -2  313.01   23.82
  -2  -3   2  316.63   23.10
  -2  -3   2  306.35   22.61
   2  -3  -2  299.17   22.55
  -2  -3   2  279.92   23.75
  -2  -3   2  304.10   22.83
   2  -3  -2  318.57   23.04
  -2  -3   2  279.48   23.20
   2  -3  -2  278.16   23.01
   2  -3  -2  297.85   23.20
  -2   3   2  309.98   22.75
   2   3  -2  322.03   22.57
  -2   3   2  288.72   23.19
   2   3  -2  321.03   22.82
   2   3  -2  331.94   23.85
   2   3  -2  280.27   23.04
  -2   3   2  320.63   22.74
   2   3  -2  295.93   23.26
   2   3  -2  278.77   23.05
  -2   3   2  359.58   23.81
  -2   3   2  326.51   23.81
   2   3  -2  317.51   23.73
   2   3  -2  305.17   23.87
  -1  -3   2   30.90    2.28
  -1  -3   2   31.33    2.42
  -1  -3   2   29.22    2.34
   1  -3  -2   27.90    2.33
   1  -3  -2   32.04    2.42
  -1  -3   2   27.58    2.32
   1  -3  -2   29.05    2.20
   1  -3  -2   30.02    2.21
  -1  -3   2   30.01    2.28
   1  -3  -2   31.33    2.33
  -1  -3   2   28.73    2.38
  -1  -3   2   29.73    2.05
  -1  -3   2   28.73    2.32
  -1  -3   2   31.15    2.26
  -1  -3   2   34.85    2.47
  -1  -3   2   31.48    2.39
   1   3  -2   31.40    2.27
   1   3  -2   35.31    2.24
   1   3  -2   25.91    2.23
   1   3  -2   27.13    2.31
   1   3  -2   31.30    2.28
   1   3  -2   24.82    2.32
  -1   3   2   27.76    2.23
   1   3  -2   29.33    2.33
  -1   3   2   28.58    2.40
   1   3  -2   27.90    2.33
   1   3  -2   30.56    2.26
   1   3  -2   29.09    2.33
   1   3  -2   27.56    2.42
   0  -3   2  119.31    9.21
   0  -3  -2  114.37    9.52
   0  -3   2  118.65    9.02
   0  -3  -2  126.91    9.55
   0  -3   2  131.73    9.04
   0  -3   2  128.47    9.12
   0  -3   2  118.77    9.49
   0  -3   2  117.62    9.56
   0  -3   2  134.32    9.43
   0  -3   2  127.66    9.49
   0  -3   2  129.91    9.13
   0  -3   2  123.72    9.23
   0   3  -2  102.72    9.17
   0   3  -2  134.60    9.20
   0   3  -2  116.65    9.10
   0   3   2  128.23    9.07
   0   3  -2  123.58    9.46
   0   3  -2  136.71    9.44
   0   3  -2  118.35    8.99
   0   3  -2  110.50    9.11
   0   3  -2  118.43    9.55
   0   3  -2  135.39    9.01
   0   3  -2  112.58    9.45
   1  -3   2  311.47   21.12
   1  -3   2  328.00   21.83
  -1  -3  -2  288.49   21.13
  -1  -3  -2  290.51   21.13
  -1  -3  -2  306.38   21.75
  -1  -3  -2  270.25   21.41
   1  -3   2  261.79   21.35
  -1  -3  -2  289.89   21.57
  -1  -3  -2  320.71   21.64
   1  -3   2  264.66   20.91
   1  -3   2  270.75   20.91
   1  -3   2  306.12   19.52
   1  -3   2  277.83   21.99
   1  -3   2  259.96   21.15
   1  -3   2  305.61   21.37
  -1  -3  -2  261.68   22.04
  -1  -3  -2  265.25   20.91
   1  -3   2  288.73   22.01
  -1  -3  -2  302.50   21.44
  -1  -3  -2  277.84   20.92
   1  -3   2  283.35   21.37
  -1  -3  -2  284.76   21.04
   1  -3   2  269.95   22.11
  -1   3  -2  272.29   21.97
  -1   3  -2  297.39   20.89
   1   3   2  311.08   21.04
  -1   3  -2  306.66   21.08
   1   3   2  247.66   21.75
  -1   3  -2  321.94   21.36
  -1   3  -2  272.28   21.96
   1   3   2  309.53   21.57
  -1   3  -2  321.34   21.12
   1   3   2  291.75   21.06
   1   3   2  238.52   21.57
   1   3   2  282.55   22.05
  -1   3  -2  266.56   22.09
  -1   3  -2  268.66   21.34
  -1   3  -2  293.24   21.82
  -2  -3  -2  150.71   11.61
  -2  -3  -2  146.05   11.95
  -2  -3  -2  145.74   10.88
  -2  -3  -2  136.67   11.73
  -2  -3  -2  176.88   11.51
   2  -3   2  147.44   11.52
   2  -3   2  142.32   10.91
   2  -3   2  144.47   11.78
  -2  -3  -2  178.32   12.21
  -2  -3  -2  147.39   11.50
   2  -3   2  146.51   11.67
  -2  -3  -2  169.42   12.14
   2  -3   2  149.62   10.75
  -2  -3  -2  184.19   11.67
   2  -3   2  152.21   12.13
  -2  -3  -2  163.06   11.95
   2  -3   2  137.82   11.75
   2  -3   2  165.40   12.16
   2  -3   2  133.46   12.20
  -2  -3  -2  152.40   11.75
   2  -3   2  155.88   11.54
  -2  -3  -2  168.52   12.10
   2  -3   2  168.39   11.68
  -2   3  -2  162.91   12.23
   2   3   2  160.36   11.98
   2   3   2  164.16   11.62
  -2   3  -2  147.87   12.09
  -2   3  -2  158.88   12.11
  -2   3  -2  164.77   11.77
  -2   3  -2  167.27   12.07
  -2   3  -2  175.74   11.66
   2   3   2  154.17   11.91
   2   3   2  165.06   11.59
   2   3   2  144.67   11.63
  -2   3  -2  137.15   11.73
  -2   3  -2  171.06   11.65
  -2   3  -2  151.89   11.75
   2   3   2  157.53   11.59
   2   3   2  173.94   12.18
  -3  -3  -2   17.29    1.52
  -3  -3  -2   17.84    1.40
   3  -3   2   15.64    1.53
   3  -3   2   17.53    1.39
  -3  -3  -2   19.06    1.67
   3  -3   2   18.51    1.55
   3  -3   2   18.08    1.39
  -3  -3  -2   18.81    1.50
   3  -3   2   16.24    1.48
  -3  -3  -2   19.14    1.55
  -3  -3  -2   17.13    1.56
   3  -3   2   16.26    1.60
  -3  -3  -2   17.71    1.49
   3  -3   2   18.69    1.52
  -3  -3  -2   19.16    1.31
   3  -3   2   16.78    1.50
  -3  -3  -2   20.43    1.67
   3  -3   2   16.03    1.58
  -3  -3  -2   19.79    1.55
   3  -3   2   17.48    1.65
  -3  -3  -2   17.65    1.52
   3  -3   2   15.97    1.54
   3   3   2   18.79    1.46
   3   3   2   18.27    1.52
   3   3   2   13.30    1.60
  -3   3  -2   16.65    1.49
   3   3   2   16.19    1.54
   3   3   2   16.98    1.61
   3   3   2   21.13    1.47
  -3   3  -2   17.80    1.65
  -3   3  -2   16.92    1.56
  -3   3  -2   15.90    1.53
   3   3   2   19.44    1.45
   3   3   2   16.89    1.61
   3   3   2   17.94    1.45
   3   3   2   16.58    1.49
  -3   3  -2   17.38    1.49
  -3   3  -2   17.15    1.51
  -3   3  -2   19.37    1.55
   4  -3   2    6.72    0.90
   4  -3   2    6.24    0.78
   4  -3   2    7.52    0.84
   4  -3   2    5.64    0.83
  -4  -3  -2    9.17    0.84
  -4  -3  -2    8.37    0.68
  -4  -3  -2    6.43    0.87
   4  -3   2    7.94    0.90
  -4  -3  -2    4.80    0.73
   4  -3   2    7.40    0.82
  -4  -3  -2    5.92    0.86
  -4  -3  -2    7.48    0.74
  -4  -3  -2    6.36    0.79
  -4  -3  -2    8.78    0.86
   4  -3   2    6.07    0.69
  -4  -3  -2    7.21    0.84
  -4  -3  -2    6.23    0.79
   4  -3   2    6.96    0.78
   4  -3   2    8.44    0.81
  -4  -3  -2    6.69    0.81
   4  -3   2    8.57    0.75
   4  -3   2    5.64    0.78
  -4   3  -2    7.09    0.81
  -4   3  -2    6.90    0.80
  -4   3  -2    7.25    0.79
   4   3   2    7.08    0.77
  -4   3  -2    7.96    0.87
   4   3   2    7.35    0.85
   4   3   2    6.33    0.86
   4   3   2    6.99    0.74
   4   3   2    6.22    0.78
   4   3   2    6.62    0.87
  -4   3  -2    6.60    0.75
  -4   3  -2    8.60    0.78
   4   3   2    7.89    0.77
   4   3   2    5.07    0.89
  -4   3  -2    7.01    0.55
  -4   3  -2    6.36    0.81
  -5  -3  -2   86.35    6.53
  -5  -3  -2   98.78    7.05
  -5  -3  -2   92.21    7.36
   5  -3   2   85.41    6.89
  -5  -3  -2  103.89    7.16
  -5  -3  -2   96.55    7.32
   5  -3   2   87.38    6.95
   5  -3   2   90.05    7.36
   5  -3   2   86.61    7.10
   5  -3   2   78.25    7.01
  -5  -3  -2   83.07    6.89
  -5  -3  -2   87.45    6.93
  -5  -3  -2   94.14    7.38
   5  -3   2   92.50    6.45
   5  -3   2   88.00    7.02
  -5  -3  -2   90.05    7.08
   5  -3   2   86.91    7.39
  -5  -3  -2   88.56    7.00
   5  -3   2   82.24    7.03
   5  -3   2   86.65    7.28
  -5  -3  -2   82.84    6.37
   5   3   2  100.70    7.04
   5   3   2   92.66    7.28
  -5   3  -2   95.10    6.28
  -5   3  -2   91.40    7.06
  -5   3  -2   90.77    6.27
  -5   3  -2   77.59    7.29
   5   3   2  102.04    7.02
  -5   3  -2  106.27    7.03
   5   3   2   89.14    7.36
   5   3   2   87.95    7.20
   5   3   2   86.94    7.08
  -5   3  -2   91.04    7.24
   5   3   2   96.30    6.95
   5   3   2   94.00    7.11
  -5   3  -2  101.64    7.29
   5   3   2  105.02    7.30
  -5   3  -2   91.72    7.04
  -5   3  -2   84.46    6.95
  -6  -3  -2   52.78    4.51
  -6  -3  -2   54.68    4.53
  -6  -3  -2   52.27    4.74
   6  -3   2   61.27    4.42
  -6  -3  -2   60.64    4.19
  -6  -3  -2   53.33    4.43
   6  -3   2   62.35    4.55
   6  -3   2   58.52    4.70
  -6  -3  -2   56.02    4.52
  -6  -3  -2   51.57    4.01
   6  -3   2   57.48    4.12
  -6  -3  -2   47.48    4.70
  -6  -3  -2   57.85    4.58
   6  -3   2   49.02    4.72
   6  -3   2   52.54    4.54
  -6  -3  -2   60.63    4.45
   6  -3   2   62.21    4.78
  -6  -3  -2   62.52    4.72
   6  -3   2   56.29    4.47
   6  -3   2   60.37    4.60
  -6   3  -2   55.18    4.51
   6   3   2   49.91    4.67
  -6   3  -2   49.64    4.56
   6   3   2   48.27    4.53
  -6   3  -2   60.65    4.75
  -6   3  -2   67.46    4.56
   6   3   2   55.00    4.40
   6   3   2   43.98    4.65
   6   3   2   51.53    4.48
  -6   3  -2   62.17    4.68
  -6   3  -2   48.92    4.40
   6   3   2   65.64    4.70
  -6   3  -2   55.13    3.89
  -6   3  -2   60.85    4.45
   6   3   2   56.75    4.47
   6   3   2   52.41    4.57
  -6   3  -2   52.70    3.89
  -7  -3  -2   13.93    1.87
   7  -3   2   18.14    1.97
   7  -3   2   18.65    1.91
  -7  -3  -2   17.91    1.89
   7  -3   2   16.78    1.56
  -7  -3  -2   16.25    1.50
  -7  -3  -2   16.22    1.80
  -7   3  -2   19.52    1.76
   7   3   2   18.28    1.76
  -7   3  -2   17.26    1.87
  -7   3  -2   17.26    1.78
   7   3   2   19.70    1.96
  -7   3  -2   18.46    1.85
   7   3   2   17.54    1.84
  -7   3  -2   18.83    1.88
  -7   3  -2   18.34    1.32
   7   3   2   17.33    1.71
   7   3   2   17.24    1.99
   7   3   2   15.25    1.85
  -8  -3  -2   51.08    4.32
  -8  -3  -2   49.16    3.80
  -8  -3  -2   54.61    4.63
  -8  -3  -2   51.22    4.38
   8  -3   2   48.90    4.58
   8  -3   2   61.30    4.53
   8   3   2   46.08    4.50
   8   3   2   51.33    4.35
  -8   3  -2   47.85    4.18
  -8   3  -2   45.43    4.30
  -8   3  -2   60.36    4.51
  -8   3  -2   49.73    4.52
   8   3   2   45.64    4.35
   8   3   2   50.05    4.49
   9  -3   2   61.88    5.54
  -9  -3  -2   74.62    5.61
  -9  -3  -2   69.65    5.88
  -9  -3  -2   62.92    5.56
  -9  -3  -2   62.37    4.88
   9  -3   2   66.86    5.89
   9   3   2   70.95    5.66
   9   3   2   66.93    5.78
  -9   3  -2   60.86    5.71
  -9   3  -2   61.88    5.48
  10  -3   2   14.94    1.99
 -10  -3  -2   12.52    1.40
 -10  -3  -2   11.46    1.82
 -10   3  -2   12.18    1.81
  10   3   2   16.64    2.05
 -11  -4   2    6.01    1.55
 -11  -4   2    5.07    0.96
 -11   4   2    6.16    1.41
  11   4  -2    5.44    1.36
 -10  -4   2    4.93    0.90
 -10  -4   2    5.00    1.36
 -10  -4   2    5.27    1.20
  10  -4  -2    5.00    1.30
 -10  -4   2    6.24    1.38
  10   4  -2    5.91    1.34
 -10   4   2    7.95    1.42
 -10   4   2    6.09    1.27
  -9  -4   2   21.04    1.88
   9  -4  -2   18.52    2.31
  -9  -4   2   24.40    2.49
  -9  -4   2   21.88    2.14
  -9  -4   2   18.51    2.26
   9  -4  -2   19.93    2.14
  -9   4   2   16.43    2.15
   9   4  -2   23.85    2.32
   9   4  -2   19.06    2.22
  -9   4   2   21.07    1.94
  -9   4   2   20.50    2.25
   8  -4  -2    8.06    1.31
   8  -4  -2    6.43    1.14
  -8  -4   2    6.90    0.92
  -8  -4   2    9.63    1.23
  -8  -4   2    9.22    1.41
  -8  -4   2    9.63    1.34
   8   4  -2    5.93    1.26
  -8   4   2    7.05    1.16
   8   4  -2    7.00    1.10
   8   4  -2    8.33    1.09
  -8   4   2    7.06    1.18
   8   4  -2    8.15    1.22
  -8   4   2    8.04    0.97
   8   4  -2    7.47    1.23
   7  -4  -2   12.04    1.16
   7  -4  -2   12.35    1.48
   7  -4  -2    9.52    1.21
  -7  -4   2    9.44    1.23
   7  -4  -2   13.80    1.54
   7  -4  -2   14.13    1.43
  -7  -4   2    7.69    1.37
  -7  -4   2   13.67    1.52
   7  -4  -2   11.01    1.37
   7  -4  -2   10.16    1.36
   7  -4  -2   11.56    1.26
  -7  -4   2   11.04    1.32
  -7  -4   2   12.37    1.15
   7   4  -2   12.97    1.46
   7   4  -2   10.41    1.25
  -7   4   2   11.13    1.18
  -7   4   2   11.06    1.15
   7   4  -2   10.78    1.39
   7   4  -2   13.58    1.39
  -7   4   2    9.96    1.18
  -7   4   2   13.61    1.47
   7   4  -2   11.35    1.49
  -7   4   2   12.84    1.42
   6  -4  -2  122.10   10.27
  -6  -4   2  146.04    9.71
  -6  -4   2  119.98   10.26
  -6  -4   2  128.14    9.15
  -6  -4   2  133.14    9.95
   6  -4  -2  108.31    9.87
  -6  -4   2  113.29   10.28
   6  -4  -2  145.10    9.87
   6  -4  -2  144.51    9.74
   6  -4  -2  141.99    9.65
   6  -4  -2  129.83   10.23
   6  -4  -2  128.70    9.78
   6  -4  -2  123.26    8.97
  -6  -4   2  122.28    9.84
  -6  -4   2  121.17    9.71
  -6  -4   2  127.60    8.97
   6  -4  -2  132.48    9.12
  -6  -4   2  135.56    9.84
  -6  -4   2  118.57   10.19
  -6  -4   2  122.33    9.85
   6  -4  -2  140.24   10.23
   6  -4  -2  140.44    9.72
  -6   4   2  141.47   10.00
  -6   4   2  123.17   10.21
  -6   4   2  122.35    9.77
   6   4  -2  120.19    9.69
  -6   4   2  123.81    9.62
   6   4  -2  117.34   10.03
  -6   4   2  129.79    9.99
  -6   4   2  128.43   10.20
   6   4  -2  133.85   10.10
   6   4  -2  123.74    9.84
   6   4  -2  121.38   10.12
   6   4  -2  118.83   10.22
   5  -4  -2    9.29    1.00
   5  -4  -2    9.70    1.09
   5  -4  -2   11.79    1.17
   5  -4  -2   10.30    1.00
  -5  -4   2   11.90    1.24
   5  -4  -2   10.69    1.06
   5  -4  -2   10.10    1.14
  -5  -4   2   10.83    0.96
  -5  -4   2   10.36    1.10
   5  -4  -2   12.62    0.96
   5  -4  -2   10.53    0.94
  -5  -4   2   11.47    1.15
   5  -4  -2    9.40    1.07
  -5  -4   2   10.49    1.07
  -5  -4   2   11.97    1.16
  -5  -4   2    8.94    1.16
  -5  -4   2   10.38    1.14
  -5  -4   2   11.36    1.23
  -5  -4   2   12.86    1.23
  -5  -4   2    7.06    1.16
   5  -4  -2    9.22    1.16
  -5  -4   2   11.29    1.01
   5  -4  -2    8.94    1.08
   5   4  -2   11.33    1.05
   5   4  -2   10.38    1.18
   5   4  -2    7.85    1.11
  -5   4   2   11.73    0.94
   5   4  -2   11.60    1.08
   5   4  -2   10.25    1.07
  -5   4   2   11.08    0.95
  -5   4   2    8.15    1.08
  -5   4   2   11.55    0.94
  -5   4   2    9.52    1.12
   5   4  -2    8.80    1.03
   5   4  -2   10.72    1.13
  -5   4   2    8.26    1.07
   5   4  -2   10.20    1.23
   5   4  -2    7.36    1.09
  -4  -4   2  106.44    7.73
  -4  -4   2  119.13    8.31
   4  -4  -2  113.00    8.25
   4  -4  -2  124.40    8.32
   4  -4  -2  112.93    8.67
   4  -4  -2  120.69    8.38
  -4  -4   2  104.03    8.31
   4  -4  -2   99.59    8.23
   4  -4  -2  117.23    8.60
   4  -4  -2  104.27    8.64
  -4  -4   2  106.18    7.58
   4  -4  -2  116.55    7.54
  -4  -4   2  113.50    8.64
  -4  -4   2  110.19    8.33
  -4  -4   2  101.51    8.21
  -4  -4   2  100.05    8.65
   4  -4  -2  106.97    8.13
  -4  -4   2  101.33    8.34
   4  -4  -2  115.12    8.19
   4  -4  -2  114.11    7.69
  -4  -4   2   93.14    8.36
   4  -4  -2  118.57    8.37
  -4  -4   2  120.28    8.47
  -4  -4   2  103.84    8.18
  -4  -4   2  119.09    8.76
   4  -4  -2   95.36    8.58
   4   4  -2  126.43    8.35
  -4   4   2   96.69    8.60
   4   4  -2  101.08    8.52
  -4   4   2  114.04    8.11
   4   4  -2  116.74    8.32
  -4   4   2  107.20    8.24
   4   4  -2  104.43    8.34
   4   4  -2  101.87    8.65
   4   4  -2  114.85    8.69
  -4   4   2  111.83    8.62
   4   4  -2   94.10    8.48
   3  -4  -2   89.37    7.25
  -3  -4   2   93.92    7.17
  -3  -4   2  105.09    7.11
   3  -4  -2   86.43    7.42
  -3  -4   2   97.28    7.32
  -3  -4   2   98.98    7.21
   3  -4  -2   96.11    7.13
  -3  -4   2   83.79    7.03
  -3  -4   2   98.81    7.44
   3  -4  -2  100.23    7.09
   3  -4  -2   98.23    7.37
   3  -4  -2   89.30    6.97
  -3  -4   2   95.19    7.24
  -3  -4   2   84.32    7.50
  -3  -4   2   91.19    7.44
   3  -4  -2   95.53    7.02
   3  -4  -2  103.35    7.46
  -3  -4   2   93.07    7.13
   3  -4  -2  102.49    7.38
   3  -4  -2   97.29    7.18
  -3  -4   2   90.83    7.51
  -3  -4   2   94.78    6.53
  -3  -4   2   95.78    6.67
   3  -4  -2   90.03    6.59
   3  -4  -2   89.68    7.07
   3   4  -2   94.72    7.45
   3   4  -2   96.83    7.49
   3   4  -2   88.34    7.34
   3   4  -2  100.34    7.17
   3   4  -2   97.40    7.33
   3   4  -2   86.99    7.14
   3   4  -2   92.06    7.19
  -3   4   2  101.20    7.10
  -3   4   2   90.40    7.40
   3   4  -2  101.52    7.09
  -3   4   2   93.78    7.39
  -2  -4   2   28.61    2.50
   2  -4  -2   31.63    2.57
   2  -4  -2   32.03    2.56
  -2  -4   2   34.81    2.32
   2  -4  -2   32.02    2.38
   2  -4  -2   29.92    2.60
   2  -4  -2   29.47    2.42
  -2  -4   2   32.48    2.53
  -2  -4   2   28.33    2.47
  -2  -4   2   32.19    2.22
  -2  -4   2   26.86    2.51
  -2  -4   2   29.25    2.60
  -2  -4   2   32.80    2.59
   2   4  -2   37.44    2.58
   2   4  -2   33.29    2.43
   2   4  -2   29.82    2.49
   2   4  -2   33.50    2.45
   2   4  -2   32.56    2.50
   2   4  -2   33.82    2.62
   2   4  -2   28.51    2.58
  -2   4   2   31.23    2.62
   2   4  -2   34.53    2.45
  -2   4   2   34.73    2.45
   1  -4  -2  125.88   10.31
  -1  -4   2  146.47   10.47
  -1  -4   2  121.87   10.04
  -1  -4   2  136.48    9.96
  -1  -4   2  140.53   10.52
   1  -4  -2  137.85   10.47
  -1  -4   2  133.77   10.16
  -1  -4   2  137.05    9.94
   1  -4  -2  141.90   10.48
  -1  -4   2  137.90   10.18
  -1  -4   2  131.23   10.05
  -1  -4   2  126.72   10.27
  -1  -4   2  131.35   10.31
  -1  -4   2  152.87   10.57
  -1  -4   2  118.38   10.36
   1   4  -2  139.72   10.52
   1   4  -2  135.07   10.07
   1   4  -2  159.63   10.08
  -1   4   2  120.96   10.31
  -1   4   2  134.62    9.97
  -1   4   2  130.91    9.97
   0  -4  -2    1.23    0.37
   0  -4   2    1.21    0.28
   0  -4   2    1.00    0.23
   0  -4   2    1.26    0.24
   0  -4   2    1.15    0.27
   0  -4   2    0.84    0.27
   0  -4   2    1.27    0.28
   0  -4  -2    2.29    0.48
   0  -4   2    0.80    0.34
   0   4   2    1.27    0.15
   0   4  -2    2.30    0.35
   0   4  -2    1.73    0.29
   0   4  -2    1.18    0.29
   0   4   2    1.30    0.16
   1  -4   2   76.01    6.66
   1  -4   2   93.46    6.65
   1  -4   2   83.42    6.32
   1  -4   2   86.93    6.42
   1  -4   2   76.81    6.41
   1  -4   2   77.95    6.46
  -1  -4  -2   78.55    6.63
  -1  -4  -2   90.92    6.66
   1  -4   2   76.46    6.59
   1  -4   2   83.86    6.33
  -1  -4  -2   84.46    6.33
   1  -4   2   94.20    6.48
  -1  -4  -2   89.08    6.65
   1  -4   2   81.50    6.73
  -1   4  -2   86.25    6.39
  -1   4  -2   90.49    6.71
  -1   4  -2   97.98    6.45
   1   4   2   96.38    6.68
   1   4   2   87.74    6.36
   1   4   2   87.22    6.65
   1   4   2   83.14    6.56
  -1   4  -2   79.72    6.63
  -2  -4  -2  369.04   23.81
  -2  -4  -2  325.00   26.41
  -2  -4  -2  298.51   25.65
   2  -4   2  355.08   23.48
   2  -4   2  393.16   25.42
   2  -4   2  312.20   26.47
   2  -4   2  327.57   26.45
   2  -4   2  346.91   26.62
  -2  -4  -2  327.02   26.02
  -2  -4  -2  336.06   25.41
   2  -4   2  321.74   25.68
  -2  -4  -2  368.55   25.34
  -2  -4  -2  373.19   25.13
   2  -4   2  349.93   25.15
   2  -4   2  322.27   25.16
   2  -4   2  325.53   23.84
  -2  -4  -2  338.85   25.12
   2  -4   2  361.27   25.72
   2  -4   2  399.91   25.49
  -2  -4  -2  358.23   26.57
  -2  -4  -2  314.23   25.65
  -2   4  -2  370.15   26.59
  -2   4  -2  362.86   25.37
   2   4   2  372.01   25.35
  -2   4  -2  314.84   25.63
  -2   4  -2  347.76   26.40
   2   4   2  301.14   25.99
  -2   4  -2  382.39   26.42
  -2   4  -2  328.91   26.24
   2   4   2  312.46   26.50
  -2   4  -2  351.45   25.65
   2   4   2  310.09   25.92
   2   4   2  385.90   25.39
   3  -4   2   13.16    1.06
   3  -4   2    9.60    1.08
  -3  -4  -2    9.51    1.08
  -3  -4  -2   11.50    0.81
  -3  -4  -2   10.26    1.02
  -3  -4  -2    9.32    0.89
  -3  -4  -2   13.17    1.03
   3  -4   2   11.69    1.01
  -3  -4  -2   11.61    1.02
   3  -4   2   10.39    0.91
  -3  -4  -2   11.56    1.12
   3  -4   2   10.51    0.99
  -3  -4  -2   10.56    0.98
   3  -4   2    8.90    1.07
   3  -4   2   10.72    1.04
  -3  -4  -2    9.69    1.00
   3  -4   2    8.96    0.88
  -3  -4  -2   11.31    1.09
   3  -4   2    9.71    1.03
   3  -4   2   11.93    1.04
   3  -4   2   10.21    1.05
  -3  -4  -2   10.17    0.98
  -3  -4  -2    9.82    1.03
  -3   4  -2    9.99    0.96
   3   4   2   10.95    1.18
   3   4   2    9.25    1.03
   3   4   2   11.15    0.87
  -3   4  -2    9.43    0.96
  -3   4  -2   10.92    1.03
  -3   4  -2   10.93    1.13
  -3   4  -2    9.95    0.98
   3   4   2   11.26    1.09
  -3   4  -2   10.27    0.93
  -3   4  -2   11.19    0.96
   3   4   2   10.84    0.86
   3   4   2   10.06    1.14
   4  -4   2  136.04   10.80
   4  -4   2  129.57   10.95
   4  -4   2  150.48   10.10
  -4  -4  -2  168.75   11.51
  -4  -4  -2  142.33   10.96
  -4  -4  -2  146.62   10.02
   4  -4   2  124.71   11.48
   4  -4   2  164.89   10.90
   4  -4   2  157.75   10.25
  -4  -4  -2  127.54   11.02
  -4  -4  -2  162.59   11.40
   4  -4   2  149.59   11.11
  -4  -4  -2  129.98   10.80
  -4  -4  -2  135.91   10.92
  -4  -4  -2  161.73   11.50
  -4  -4  -2  130.55   10.22
   4  -4   2  156.39   11.46
   4  -4   2  157.53   11.06
  -4  -4  -2  142.19   11.08
   4  -4   2  147.35   11.40
   4  -4   2  143.01   10.98
  -4  -4  -2  149.14   10.85
  -4   4  -2  157.44   11.02
   4   4   2  150.55   11.33
   4   4   2  134.86   11.17
   4   4   2  149.78   10.85
   4   4   2  149.53   11.01
   4   4   2  139.37   10.83
  -4   4  -2  128.07   10.88
   4   4   2  135.54   11.26
  -4   4  -2  142.03   10.93
  -4   4  -2  146.58   11.33
   4   4   2  139.22   11.25
  -4   4  -2  156.43   11.46
   4   4   2  150.35   11.44
  -4   4  -2  147.10   10.98
  -4   4  -2  144.85   11.50
   4   4   2  140.78   10.95
  -4   4  -2  159.99   11.33
   5  -4   2   62.27    4.17
  -5  -4  -2   51.65    4.25
   5  -4   2   54.28    3.88
  -5  -4  -2   50.77    4.11
   5  -4   2   48.28    4.20
  -5  -4  -2   53.03    4.15
  -5  -4  -2   52.45    4.19
   5  -4   2   46.20    4.13
   5  -4   2   49.37    4.44
   5  -4   2   51.04    4.35
  -5  -4  -2   44.87    4.38
  -5  -4  -2   50.82    4.20
   5  -4   2   55.33    4.21
  -5  -4  -2   51.23    4.42
  -5  -4  -2   53.11    3.89
   5  -4   2   57.00    3.85
  -5  -4  -2   51.91    4.21
  -5  -4  -2   50.35    4.34
   5  -4   2   57.08    4.46
   5  -4   2   46.51    4.22
  -5  -4  -2   58.49    3.77
  -5   4  -2   58.48    4.28
  -5   4  -2   52.79    4.22
   5   4   2   52.88    4.28
   5   4   2   54.20    4.39
  -5   4  -2   49.36    4.26
   5   4   2   50.39    4.21
   5   4   2   50.39    4.07
   5   4   2   54.16    4.28
  -5   4  -2   44.61    4.33
   5   4   2   53.66    4.25
  -5   4  -2   44.19    4.08
  -5   4  -2   63.84    4.53
   5   4   2   50.97    4.42
  -5   4  -2   55.03    4.13
   5   4   2   55.69    4.08
   6  -4   2   33.09    2.68
   6  -4   2   25.40    2.43
   6  -4   2   29.15    2.18
  -6  -4  -2   24.19    2.52
  -6  -4  -2   29.14    2.39
   6  -4   2   21.79    2.37
   6  -4   2   28.44    2.58
  -6  -4  -2   26.94    2.20
  -6  -4  -2   24.85    2.06
   6  -4   2   30.77    2.45
  -6  -4  -2   25.74    2.39
   6  -4   2   27.97    2.39
  -6  -4  -2   27.35    2.44
  -6  -4  -2   27.33    2.57
  -6  -4  -2   30.99    2.45
  -6  -4  -2   28.51    2.50
  -6  -4  -2   28.02    2.34
   6  -4   2   24.51    2.47
  -6  -4  -2   31.03    2.49
   6  -4   2   26.00    2.31
  -6   4  -2   25.14    2.38
   6   4   2   24.41    2.36
  -6   4  -2   27.17    2.49
   6   4   2   28.03    2.39
   6   4   2   21.56    2.53
   6   4   2   26.83    2.48
   6   4   2   24.34    2.32
   6   4   2   29.28    2.54
  -6   4  -2   25.35    2.35
  -6   4  -2   24.58    2.39
  -6   4  -2   24.35    2.27
   7  -4   2   27.41    2.44
  -7  -4  -2   23.38    2.31
  -7  -4  -2   25.64    2.40
   7  -4   2   19.77    2.40
  -7  -4  -2   23.17    2.44
  -7  -4  -2   22.22    1.94
   7  -4   2   26.82    2.08
  -7   4  -2   22.90    2.13
  -7   4  -2   24.09    2.23
  -7   4  -2   23.72    2.25
  -7   4  -2   22.71    2.27
   7   4   2   27.61    2.28
   7   4   2   24.55    2.22
   7   4   2   25.15    2.41
  -7   4  -2   21.72    2.33
   7   4   2   26.10    2.42
   7   4   2   20.93    2.20
   7   4   2   26.75    2.55
  -8  -4  -2    4.30    0.93
  -8  -4  -2    2.89    0.93
   8  -4   2    3.93    0.73
   8  -4   2    4.06    1.04
   8  -4   2    5.10    1.08
  -8  -4  -2    3.76    0.97
  -8  -4  -2    3.74    0.66
   8   4   2    3.88    0.83
  -8   4  -2    4.08    0.94
  -8   4  -2    2.79    0.71
   8   4   2    4.05    0.95
  -8   4  -2    2.41    0.80
  -8   4  -2    2.26    0.73
   8   4   2    3.03    0.88
   9  -4   2   14.41    1.78
   9  -4   2   13.57    1.87
  -9  -4  -2   10.50    1.27
  -9  -4  -2   13.26    1.84
  -9  -4  -2   11.16    1.66
   9   4   2   10.90    1.71
  -9   4  -2   13.11    1.69
   9   4   2   12.75    1.70
  -9   4  -2   10.83    1.63
  10  -4   2   31.86    3.26
 -10  -4  -2   30.03    3.21
 -10  -4  -2   35.21    2.79
  10   4   2   35.46    3.40
 -10   4  -2   31.32    3.24
 -10  -5   2   38.56    3.60
 -10  -5   2   36.82    2.97
 -10  -5   2   38.17    3.60
  10  -5  -2   39.72    3.70
  10   5  -2   29.12    3.38
 -10   5   2   33.03    3.50
 -10   5   2   38.17    3.53
  -9  -5   2   -0.50    0.72
  -9  -5   2    1.02    0.55
  -9  -5   2    0.70    0.85
   9  -5  -2    0.50    0.68
  -9  -5   2    0.61    0.82
   9   5  -2    0.52    0.59
  -9   5   2    1.10    0.69
   9   5  -2    0.08    0.55
  -9   5   2    0.49    0.46
  -9   5   2    0.23    0.61
   8  -5  -2   15.01    1.95
  -8  -5   2   18.37    1.96
   8  -5  -2   16.24    1.75
  -8  -5   2   15.06    1.87
  -8  -5   2   15.76    2.00
  -8  -5   2   15.92    1.53
  -8  -5   2   17.56    1.82
   8   5  -2   17.18    2.03
   8   5  -2   17.25    1.88
  -8   5   2   13.73    1.78
  -8   5   2   15.48    1.85
   8   5  -2   17.97    1.79
   8   5  -2   16.43    1.92
  -8   5   2   17.08    1.53
   7  -5  -2    0.96    0.47
  -7  -5   2    1.31    0.71
  -7  -5   2    0.59    0.47
   7  -5  -2   -0.05    0.35
   7  -5  -2    0.44    0.51
  -7  -5   2    0.74    0.62
  -7  -5   2    0.91    0.69
   7  -5  -2    0.53    0.51
   7  -5  -2   -0.11    0.54
  -7  -5   2    1.16    0.47
   7  -5  -2    0.93    0.54
  -7   5   2    1.42    0.36
  -7   5   2    1.51    0.63
   7   5  -2    1.28    0.61
   7   5  -2    0.43    0.42
  -7   5   2    0.52    0.55
   7   5  -2    1.30    0.61
   7   5  -2    0.68    0.48
   7   5  -2    0.73    0.66
  -6  -5   2    1.45    0.56
   6  -5  -2    0.89    0.51
  -6  -5   2    2.98    0.65
   6  -5  -2    1.58    0.54
  -6  -5   2    1.20    0.58
  -6  -5   2    0.20    0.37
  -6  -5   2    1.35    0.52
  -6  -5   2    1.37    0.51
   6  -5  -2    1.48    0.53
   6  -5  -2    0.86    0.38
   6  -5  -2    1.65    0.48
   6  -5  -2    1.14    0.57
  -6  -5   2    0.27    0.48
  -6  -5   2    1.36    0.57
   6  -5  -2    1.35    0.47
   6  -5  -2    1.04    0.48
  -6  -5   2    1.05    0.41
   6  -5  -2    1.70    0.59
  -6  -5   2    1.83    0.69
  -6  -5   2    1.21    0.61
  -6  -5   2    1.26    0.50
   6   5  -2    1.03    0.54
  -6   5   2    1.19    0.53
  -6   5   2    0.93    0.51
  -6   5   2    1.40    0.50
  -6   5   2    1.55    0.31
   6   5  -2    1.31    0.43
   6   5  -2    0.72    0.46
   6   5  -2    1.13    0.62
   5  -5  -2  306.16   21.91
  -5  -5   2  256.98   19.69
  -5  -5   2  262.04   21.03
   5  -5  -2  246.24   20.93
   5  -5  -2  307.31   20.87
  -5  -5   2  301.49   22.10
  -5  -5   2  308.49   21.10
   5  -5  -2  280.90   19.66
  -5  -5   2  305.85   21.96
  -5  -5   2  305.82   19.41
  -5  -5   2  255.28   20.79
  -5  -5   2  277.09   20.88
  -5  -5   2  311.00   21.30
  -5  -5   2  273.02   21.07
   5  -5  -2  299.62   20.77
   5  -5  -2  267.91   21.99
   5  -5  -2  271.75   21.20
  -5  -5   2  269.52   21.31
   5  -5  -2  294.16   21.92
   5  -5  -2  263.14   21.26
  -5   5   2  297.52   20.99
   5   5  -2  267.43   20.95
   5   5  -2  308.13   22.01
   5   5  -2  261.61   21.06
  -5   5   2  291.10   21.94
  -5   5   2  267.66   21.93
   5   5  -2  259.31   21.76
   5   5  -2  299.51   21.58
   5   5  -2  285.12   22.00
  -4  -5   2    0.81    0.33
  -4  -5   2    1.52    0.43
  -4  -5   2    0.84    0.46
   4  -5  -2    0.94    0.40
   4  -5  -2    1.20    0.38
  -4  -5   2    1.30    0.39
   4  -5  -2    1.23    0.32
   4  -5  -2    1.13    0.35
  -4  -5   2    0.89    0.36
  -4  -5   2    0.79    0.39
  -4  -5   2    1.65    0.31
   4  -5  -2    1.61    0.28
  -4  -5   2    0.77    0.43
  -4  -5   2    1.06    0.43
  -4  -5   2    0.36    0.37
  -4  -5   2    0.81    0.37
  -4   5   2    1.34    0.40
   4   5  -2    1.95    0.45
   4   5  -2    1.05    0.28
   4   5  -2    0.96    0.28
  -4   5   2    1.07    0.37
   4   5  -2    0.56    0.37
   4   5  -2    2.17    0.57
   4   5  -2    0.91    0.41
  -4   5   2    0.25    0.29
   3  -5  -2   21.85    1.60
  -3  -5   2   20.47    1.82
   3  -5  -2   20.20    1.77
  -3  -5   2   19.03    1.69
  -3  -5   2   21.29    1.73
   3  -5  -2   23.23    1.80
   3  -5  -2   21.22    1.70
   3  -5  -2   20.71    1.64
  -3  -5   2   17.94    1.73
  -3  -5   2   20.75    1.49
   3  -5  -2   21.49    1.47
   3  -5  -2   17.67    1.61
  -3  -5   2   22.46    1.89
  -3  -5   2   19.99    1.79
   3  -5  -2   20.73    1.66
  -3  -5   2   21.69    1.92
  -3  -5   2   18.55    1.74
   3  -5  -2   18.72    1.66
  -3  -5   2   17.99    1.70
  -3  -5   2   21.78    1.69
   3  -5  -2   19.62    1.69
   3  -5  -2   19.40    1.62
  -3  -5   2   19.63    1.57
   3   5  -2   20.50    1.60
  -3   5   2   19.21    1.70
   3   5  -2   22.09    1.83
  -3   5   2   20.54    1.68
   3   5  -2   21.86    1.85
   3   5  -2   19.58    1.63
   3   5  -2   22.42    1.61
  -3   5   2   20.74    1.69
   3   5  -2   24.02    1.85
   3   5  -2   18.71    1.79
   3   5  -2   19.34    1.60
   3   5  -2   20.06    1.62
  -2  -5   2  182.80   11.91
  -2  -5   2  155.57   12.18
  -2  -5   2  153.34   12.41
  -2  -5   2  155.05   12.33
  -2  -5   2  165.18   12.16
  -2  -5   2  163.62   12.61
  -2  -5   2  163.03   12.65
  -2  -5   2  148.23   12.52
  -2  -5   2  178.75   12.06
   2  -5  -2  169.00   11.91
  -2  -5   2  150.27   12.02
   2  -5  -2  151.41   12.52
   2  -5  -2  166.26   12.52
  -2  -5   2  162.07   11.94
   2   5  -2  171.19   12.08
  -2   5   2  155.97   12.35
   2   5  -2  164.01   12.58
   2   5  -2  148.85   12.31
  -2   5   2  169.26   11.95
  -1  -5   2   14.23    1.19
  -1  -5   2   17.30    1.36
  -1  -5   2   13.24    1.22
  -1  -5   2   17.03    1.20
  -1  -5   2   13.50    1.23
  -1  -5   2   13.52    1.24
  -1  -5   2   13.00    1.27
  -1  -5   2   15.22    1.21
  -1  -5   2   15.35    1.34
  -1  -5   2   14.37    1.22
  -1  -5   2   13.51    1.17
  -1  -5   2   15.33    1.24
  -1   5   2   13.49    1.09
  -1   5   2   13.62    1.09
   1   5  -2   13.78    1.26
  -1   5   2   15.61    1.42
   1   5  -2   12.97    1.26
   1   5  -2   13.53    1.23
   0  -5   2  116.74    9.75
   0  -5  -2  130.60    9.73
   0  -5   2  123.04    9.47
   0  -5   2  117.82    9.37
   0  -5   2  123.90    9.86
   0  -5   2  113.24    9.47
   0  -5   2  129.44    9.28
   0  -5   2  115.28    9.28
   0  -5   2  135.87    9.65
   0  -5   2  129.26    9.75
   0  -5   2  138.49    9.39
   0  -5   2  125.22    9.66
   0   5   2  126.51    9.72
   0   5  -2  118.89    9.36
   0   5  -2  137.29    9.72
   0   5  -2  131.08    9.82
   0   5  -2  135.72    9.42
   1  -5   2    0.34    0.23
   1  -5   2    0.10    0.20
  -1  -5  -2    0.53    0.12
   1  -5   2    0.07    0.25
   1  -5   2    0.64    0.23
  -1  -5  -2    0.45    0.21
   1  -5   2    0.40    0.23
   1  -5   2    0.40    0.21
  -1  -5  -2   -0.28    0.29
   1  -5   2    0.64    0.25
   1  -5   2    0.21    0.29
  -1   5  -2    0.47    0.25
  -1   5  -2    0.51    0.25
   1   5   2   -0.06    0.36
   1   5   2    0.39    0.37
  -1   5  -2    0.14    0.23
  -1   5  -2    0.23    0.25
   1   5   2    0.34    0.19
   2  -5   2    4.48    0.59
   2  -5   2    5.11    0.62
  -2  -5  -2    5.64    0.53
   2  -5   2    6.15    0.71
   2  -5   2    5.51    0.60
   2  -5   2    5.45    0.63
  -2  -5  -2    5.60    0.57
  -2  -5  -2    5.40    0.55
  -2  -5  -2    5.84    0.59
  -2  -5  -2    5.34    0.43
  -2  -5  -2    5.09    0.63
  -2  -5  -2    4.36    0.52
  -2  -5  -2    5.63    0.53
  -2  -5  -2    5.29    0.52
   2  -5   2    4.43    0.57
   2  -5   2    5.34    0.57
  -2  -5  -2    5.72    0.52
   2  -5   2    5.14    0.58
  -2  -5  -2    3.62    0.70
   2  -5   2    5.36    0.61
   2   5   2    3.88    0.73
   2   5   2    4.29    0.73
  -2   5  -2    4.92    0.63
  -2   5  -2    5.10    0.65
  -2   5  -2    5.38    0.60
   2   5   2    4.24    0.59
   2   5   2    5.33    0.51
   2   5   2    5.37    0.58
  -3  -5  -2  339.39   23.37
   3  -5   2  311.65   24.62
   3  -5   2  305.52   21.80
  -3  -5  -2  311.99   22.11
   3  -5   2  354.28   23.39
   3  -5   2  346.74   24.61
  -3  -5  -2  362.99   24.62
  -3  -5  -2  320.08   24.72
   3  -5   2  306.82   23.87
   3  -5   2  353.40   23.43
  -3  -5  -2  292.85   24.66
  -3  -5  -2  311.46   23.63
  -3  -5  -2  331.40   23.87
  -3  -5  -2  322.17   24.22
   3  -5   2  326.79   23.67
   3  -5   2  328.36   22.14
  -3  -5  -2  348.34   24.57
   3  -5   2  294.00   23.89
  -3  -5  -2  290.95   23.84
   3  -5   2  343.29   24.76
  -3  -5  -2  321.05   23.36
  -3  -5  -2  305.26   23.55
   3   5   2  276.48   24.19
  -3   5  -2  329.50   24.66
   3   5   2  306.00   24.61
  -3   5  -2  314.79   23.76
  -3   5  -2  313.67   23.56
   3   5   2  268.12   24.08
  -3   5  -2  331.20   24.70
   3   5   2  300.97   23.59
   4  -5   2    6.74    0.89
  -4  -5  -2    4.96    0.71
   4  -5   2    4.95    0.68
   4  -5   2    5.83    0.62
   4  -5   2    5.66    0.76
   4  -5   2    6.41    0.65
  -4  -5  -2    5.18    0.83
  -4  -5  -2    5.36    0.75
  -4  -5  -2    5.77    0.72
  -4  -5  -2    6.87    0.68
  -4  -5  -2    5.34    0.70
  -4  -5  -2    5.80    0.81
   4  -5   2    5.88    0.79
  -4  -5  -2    5.08    0.72
  -4  -5  -2    6.16    0.57
   4  -5   2    6.22    0.81
   4  -5   2    4.95    0.68
   4  -5   2    5.52    0.74
   4  -5   2    6.87    0.78
  -4  -5  -2    6.07    0.71
  -4  -5  -2    5.09    0.72
   4   5   2    5.60    0.92
  -4   5  -2    5.98    0.76
  -4   5  -2    5.82    0.63
  -4   5  -2    5.84    0.64
   4   5   2    5.10    0.51
   4   5   2    6.08    0.88
   4   5   2    5.26    0.73
  -4   5  -2    5.25    0.61
   4   5   2    5.45    0.51
  -4   5  -2    5.18    0.74
  -4   5  -2    5.32    0.80
   4   5   2    5.55    0.79
  -5  -5  -2    7.29    0.96
   5  -5   2    8.26    0.94
   5  -5   2    7.56    0.81
  -5  -5  -2    7.58    0.97
  -5  -5  -2    7.85    0.78
  -5  -5  -2    7.68    0.91
   5  -5   2    7.31    1.05
  -5  -5  -2    8.84    0.87
   5  -5   2    5.42    0.89
  -5  -5  -2    9.53    1.09
   5  -5   2    7.14    0.97
   5  -5   2    6.50    0.99
  -5  -5  -2    5.86    0.88
  -5  -5  -2    8.34    1.11
  -5  -5  -2    9.38    1.05
   5  -5   2    8.35    1.01
  -5  -5  -2    7.75    0.96
  -5  -5  -2    6.62    0.90
   5  -5   2    9.09    0.85
   5  -5   2    7.34    0.88
   5  -5   2    7.47    0.94
  -5   5  -2    8.22    0.84
  -5   5  -2    7.95    1.00
  -5   5  -2    7.57    0.85
  -5   5  -2    7.34    0.81
   5   5   2    7.41    0.98
   5   5   2    6.29    0.74
   5   5   2    7.77    0.77
   5   5   2    7.32    0.75
  -5   5  -2    8.57    1.01
  -5   5  -2    9.74    1.11
   5   5   2    5.79    0.98
   5   5   2    7.36    1.03
   5   5   2    7.78    1.17
  -6  -5  -2   74.06    5.97
   6  -5   2   78.45    5.73
   6  -5   2   76.71    5.65
   6  -5   2   73.61    5.15
  -6  -5  -2   74.70    5.86
   6  -5   2   57.45    5.86
   6  -5   2   73.78    5.87
   6  -5   2   76.10    5.97
  -6  -5  -2   78.46    5.25
  -6  -5  -2   73.53    5.96
  -6  -5  -2   69.02    5.53
  -6  -5  -2   72.41    5.68
  -6  -5  -2   73.36    5.64
  -6  -5  -2   70.38    5.70
   6  -5   2   62.11    5.66
   6  -5   2   71.54    5.53
  -6  -5  -2   68.93    5.65
  -6  -5  -2   71.52    5.05
  -6  -5  -2   74.74    5.58
   6   5   2   70.17    5.91
  -6   5  -2   63.73    5.59
   6   5   2   72.34    5.43
  -6   5  -2   66.22    5.84
   6   5   2   69.09    5.41
  -6   5  -2   63.94    5.46
   6   5   2   70.96    5.87
   6   5   2   64.42    5.60
  -6   5  -2   69.51    5.67
   6   5   2   69.77    5.70
   6   5   2   71.02    5.64
   6   5   2   73.14    5.71
  -6   5  -2   72.16    5.66
  -7  -5  -2    5.66    0.77
   7  -5   2    5.16    0.81
  -7  -5  -2    6.69    1.03
  -7  -5  -2    7.00    1.17
   7  -5   2    4.95    1.05
   7  -5   2    7.15    1.10
  -7  -5  -2    6.66    1.09
  -7   5  -2    5.58    0.83
   7   5   2    5.73    1.03
   7   5   2    6.55    1.09
   7   5   2    5.62    1.20
   7   5   2    5.77    0.76
  -7   5  -2    4.47    0.78
  -7   5  -2    5.48    1.02
   7   5   2    6.22    0.99
  -7   5  -2    5.72    1.01
   8  -5   2   44.91    3.88
  -8  -5  -2   44.61    3.35
  -8  -5  -2   45.01    3.88
  -8  -5  -2   43.41    4.06
   8  -5   2   45.04    3.44
   8  -5   2   48.72    4.17
  -8   5  -2   38.72    3.75
   8   5   2   36.43    3.88
  -8   5  -2   46.25    3.65
   8   5   2   41.03    3.85
   8   5   2   46.23    3.58
  -8   5  -2   40.86    3.93
  -9  -5  -2   -0.63    0.51
   9  -5   2   -0.02    0.65
  -9  -5  -2   -0.37    0.69
  -9  -5  -2   -0.48    0.70
   9  -5   2   -0.21    0.65
  -9   5  -2   -0.04    0.64
   9   5   2    0.50    0.66
  -9   5  -2    0.16    0.66
   9   5   2   -0.29    0.59
 -10  -5  -2    3.95    0.87
 -10   5  -2    2.89    1.04
  10   5   2    4.27    1.17
  10  -6  -2    0.38    0.73
 -10  -6   2    0.12    0.64
  10   6  -2   -0.96    0.59
 -10   6   2    0.75    0.72
 -10   6   2    0.33    0.77
  -9  -6   2  114.63    9.04
  -9  -6   2   98.78    8.48
  -9  -6   2  104.19    8.51
   9  -6  -2  101.95    8.88
  -9   6   2  109.96    7.92
  -9   6   2  102.98    8.45
  -9   6   2  102.72    8.74
   9   6  -2  105.84    8.56
   9   6  -2  107.15    8.77
  -8  -6   2    0.01    0.46
  -8  -6   2   -0.68    0.57
  -8  -6   2   -0.33    0.63
  -8  -6   2    0.00    0.64
   8  -6  -2    0.26    0.61
   8   6  -2    0.48    0.70
  -8   6   2   -0.27    0.55
   8   6  -2    0.21    0.56
   8   6  -2   -0.18    0.51
  -8   6   2    0.35    0.53
   7  -6  -2    5.83    0.90
  -7  -6   2    6.67    1.24
  -7  -6   2    7.17    1.14
   7  -6  -2    8.12    1.17
  -7  -6   2    6.09    0.89
  -7  -6   2    6.91    1.04
   7  -6  -2    6.36    0.94
   7  -6  -2    7.19    1.14
  -7  -6   2    6.85    0.86
   7  -6  -2    8.07    1.11
  -7  -6   2    6.01    1.12
   7   6  -2    5.49    1.07
   7   6  -2    5.93    1.16
   7   6  -2    7.23    1.07
  -7   6   2    7.18    1.04
  -7   6   2    5.60    1.02
  -6  -6   2    2.46    0.66
  -6  -6   2    1.18    0.53
   6  -6  -2    2.73    0.66
  -6  -6   2    1.68    0.52
  -6  -6   2    3.35    0.65
   6  -6  -2    2.01    0.55
   6  -6  -2    2.45    0.68
   6  -6  -2    3.12    0.61
   6  -6  -2    2.74    0.54
  -6  -6   2    2.49    0.49
   6  -6  -2    0.88    0.51
   6  -6  -2    2.71    0.68
  -6  -6   2    2.83    0.76
  -6  -6   2    2.26    0.62
   6  -6  -2    2.59    0.64
  -6  -6   2    2.81    0.69
  -6  -6   2    2.78    0.78
  -6  -6   2    1.21    0.63
  -6  -6   2    1.42    0.55
   6  -6  -2    1.87    0.45
   6   6  -2    2.34    0.44
   6   6  -2    1.50    0.67
  -6   6   2    1.64    0.62
  -6   6   2    3.05    0.64
   6   6  -2    2.23    0.78
   6   6  -2    1.90    0.58
   6   6  -2    1.41    0.44
  -5  -6   2    7.78    0.93
  -5  -6   2    8.80    0.97
   5  -6  -2    5.63    0.90
   5  -6  -2    6.67    0.89
   5  -6  -2    4.48    0.77
  -5  -6   2    6.14    0.90
   5  -6  -2    6.15    0.90
   5  -6  -2    7.74    0.86
  -5  -6   2    7.25    0.87
  -5  -6   2    7.50    0.96
  -5  -6   2    5.67    0.73
   5  -6  -2    6.11    0.68
  -5  -6   2    6.36    1.02
   5  -6  -2    4.96    0.82
   5  -6  -2    6.09    0.77
  -5  -6   2    6.80    0.71
   5  -6  -2    6.80    0.78
  -5  -6   2    7.25    0.88
  -5  -6   2    7.44    0.97
  -5  -6   2    6.32    0.95
   5   6  -2    7.01    1.00
   5   6  -2    7.77    0.70
   5   6  -2    6.80    0.73
  -5   6   2    7.71    0.84
   5   6  -2    7.25    1.03
   5   6  -2    7.31    0.90
  -5   6   2    6.75    0.87
  -5   6   2    6.17    0.82
   4  -6  -2    3.11    0.49
  -4  -6   2    3.33    0.56
  -4  -6   2    3.63    0.73
  -4  -6   2    2.48    0.55
   4  -6  -2    3.01    0.46
   4  -6  -2    3.68    0.47
   4  -6  -2    3.70    0.54
   4  -6  -2    3.70    0.54
  -4  -6   2    3.28    0.53
   4  -6  -2    3.48    0.55
   4  -6  -2    4.11    0.55
  -4  -6   2    3.49    0.60
   4  -6  -2    3.70    0.41
  -4  -6   2    2.84    0.47
   4  -6  -2    3.65    0.60
  -4  -6   2    3.22    0.64
  -4  -6   2    4.38    0.65
  -4  -6   2    3.78    0.58
  -4  -6   2    3.47    0.44
  -4  -6   2    3.80    0.63
   4   6  -2    3.76    0.60
   4   6  -2    3.20    0.40
  -4   6   2    3.10    0.45
   4   6  -2    3.34    0.57
   4   6  -2    2.50    0.63
  -4   6   2    3.63    0.56
   4   6  -2    3.15    0.70
  -4   6   2    3.14    0.47
   3  -6  -2    0.32    0.22
  -3  -6   2   -0.02    0.37
   3  -6  -2    0.18    0.21
   3  -6  -2    0.27    0.19
  -3  -6   2    0.34    0.29
  -3  -6   2    0.07    0.31
  -3  -6   2    0.78    0.31
   3  -6  -2    0.37    0.24
   3  -6  -2   -0.20    0.25
  -3  -6   2    0.35    0.32
   3  -6  -2    0.42    0.18
   3  -6  -2    0.14    0.18
   3  -6  -2    0.35    0.28
  -3  -6   2    0.16    0.23
  -3  -6   2    0.32    0.29
  -3  -6   2    0.85    0.34
   3  -6  -2    0.14    0.22
   3  -6  -2    0.34    0.21
  -3  -6   2   -0.01    0.27
  -3  -6   2    1.02    0.32
  -3  -6   2    0.16    0.31
   3   6  -2    0.22    0.28
   3   6  -2    0.28    0.28
   3   6  -2    0.60    0.40
  -3   6   2    0.38    0.23
   3   6  -2    0.48    0.36
  -3   6   2    0.32    0.26
  -2  -6   2    4.06    0.54
   2  -6  -2    3.18    0.42
  -2  -6   2    4.94    0.52
  -2  -6   2    4.19    0.61
  -2  -6   2    4.37    0.49
  -2  -6   2    3.48    0.60
  -2  -6   2    4.32    0.48
  -2  -6   2    3.09    0.45
  -2  -6   2    3.16    0.48
   2  -6  -2    3.25    0.43
  -2  -6   2    2.63    0.47
  -2  -6   2    5.19    0.59
  -2  -6   2    2.54    0.47
   2   6  -2    3.78    0.49
  -2   6   2    3.68    0.42
   2   6  -2    4.14    0.58
  -2   6   2    4.76    0.75
   2   6  -2    4.28    0.61
  -1  -6   2  537.67   40.45
  -1  -6   2  560.51   41.32
  -1  -6   2  557.71   41.72
  -1  -6   2  568.76   42.09
  -1  -6   2  548.04   42.52
  -1  -6   2  628.46   42.71
  -1  -6   2  630.96   42.76
  -1  -6   2  511.85   42.50
  -1  -6   2  574.49   40.89
  -1  -6   2  547.49   40.75
  -1  -6   2  524.01   40.42
  -1  -6   2  572.37   41.31
  -1   6   2  475.83   41.65
   1   6  -2  499.99   40.73
   1   6  -2  628.66   40.81
   1   6  -2  511.38   42.62
   0  -6   2    0.41    0.30
   0  -6  -2    2.29    0.51
   0  -6   2    1.05    0.25
   0  -6   2    1.26    0.29
   0  -6   2    1.01    0.26
   0  -6   2    1.24    0.27
   0  -6   2    1.34    0.25
   0  -6   2    0.93    0.25
   0  -6   2    0.54    0.20
   0  -6   2    1.04    0.24
   0  -6   2    0.74    0.37
   0  -6   2    1.27    0.29
   0   6  -2    1.65    0.34
   0   6   2    1.11    0.45
   0   6  -2    1.03    0.28
   0   6  -2    0.73    0.31
   0   6  -2    0.57    0.23
   1  -6   2    2.73    0.37
   1  -6   2    1.95    0.33
  -1  -6  -2    2.56    0.32
   1  -6   2    1.85    0.33
   1  -6   2    2.05    0.34
   1  -6   2    2.34    0.39
   1  -6   2    2.15    0.37
   1  -6   2    2.02    0.43
  -1  -6  -2    1.89    0.32
  -1  -6  -2    3.01    0.60
  -1   6  -2    1.90    0.35
  -1   6  -2    2.30    0.42
   1   6   2    2.06    0.31
  -1   6  -2    3.29    0.39
   1   6   2    2.65    0.62
  -2  -6  -2    3.48    0.37
  -2  -6  -2    3.19    0.50
  -2  -6  -2    3.30    0.47
  -2  -6  -2    2.68    0.35
   2  -6   2    2.48    0.42
   2  -6   2    3.12    0.46
   2  -6   2    3.09    0.47
   2  -6   2    2.77    0.54
   2  -6   2    2.69    0.43
   2  -6   2    3.19    0.47
  -2  -6  -2    3.61    0.37
   2  -6   2    3.04    0.47
   2  -6   2    2.67    0.43
  -2  -6  -2    3.04    0.38
  -2  -6  -2    4.04    0.40
  -2  -6  -2    3.38    0.40
  -2  -6  -2    2.29    0.34
  -2  -6  -2    3.05    0.36
  -2  -6  -2    2.29    0.62
   2  -6   2    2.68    0.47
   2   6   2    4.16    0.47
   2   6   2    3.97    0.49
  -2   6  -2    2.76    0.51
  -2   6  -2    3.24    0.43
  -2   6  -2    2.54    0.45
   2   6   2    2.19    0.62
   2   6   2    2.37    0.66
  -2   6  -2    2.76    0.44
  -3  -6  -2    7.09    0.82
  -3  -6  -2    7.63    0.85
  -3  -6  -2    8.41    0.84
   3  -6   2    8.39    0.92
  -3  -6  -2    8.04    0.93
  -3  -6  -2    7.57    0.83
  -3  -6  -2    8.05    0.91
   3  -6   2    7.52    0.98
  -3  -6  -2    9.37    0.89
   3  -6   2    9.28    0.82
   3  -6   2    8.86    0.86
   3  -6   2    8.69    0.87
   3  -6   2    6.47    0.85
  -3  -6  -2    8.46    1.10
   3  -6   2    8.92    0.96
   3  -6   2    7.67    0.89
  -3  -6  -2    9.73    0.91
  -3  -6  -2    8.06    0.75
   3  -6   2    8.54    0.89
  -3  -6  -2    9.29    0.86
  -3   6  -2    8.32    0.90
  -3   6  -2    7.77    0.87
  -3   6  -2    9.46    0.98
   3   6   2    8.99    0.93
   3   6   2    9.31    1.16
   3   6   2    9.23    0.83
   3   6   2    9.20    1.12
   4  -6   2    3.15    0.58
  -4  -6  -2    2.41    0.58
  -4  -6  -2    2.67    0.44
   4  -6   2    3.25    0.59
   4  -6   2    2.71    0.51
  -4  -6  -2    2.54    0.50
  -4  -6  -2    1.93    0.51
  -4  -6  -2    2.32    0.48
   4  -6   2    2.02    0.52
  -4  -6  -2    2.10    0.48
   4  -6   2    2.62    0.41
  -4  -6  -2    2.37    0.57
   4  -6   2    2.67    0.43
   4  -6   2    1.79    0.55
  -4  -6  -2    3.17    0.52
   4  -6   2    3.23    0.52
   4  -6   2    1.93    0.51
  -4  -6  -2    1.80    0.47
  -4  -6  -2    2.26    0.53
   4  -6   2    3.68    0.64
   4   6   2    0.82    0.59
   4   6   2    3.67    0.76
  -4   6  -2    2.10    0.54
   4   6   2    2.34    0.48
  -4   6  -2    2.49    0.52
  -4   6  -2    2.06    0.51
   4   6   2    0.98    0.48
   5  -6   2    4.51    0.78
  -5  -6  -2    3.80    0.68
  -5  -6  -2    2.91    0.65
  -5  -6  -2    4.27    0.69
   5  -6   2    2.94    0.64
  -5  -6  -2    4.21    0.78
   5  -6   2    2.93    0.59
   5  -6   2    2.67    0.51
   5  -6   2    3.72    0.67
   5  -6   2    2.57    0.63
  -5  -6  -2    3.10    0.62
  -5  -6  -2    4.02    0.81
   5  -6   2    1.38    0.57
  -5  -6  -2    2.96    0.62
   5  -6   2    2.40    0.68
   5  -6   2    3.19    0.59
  -5  -6  -2    2.80    0.55
  -5  -6  -2    2.30    0.61
  -5  -6  -2    3.94    0.66
   5   6   2    2.28    0.57
  -5   6  -2    3.34    0.65
  -5   6  -2    2.70    0.63
   5   6   2    2.28    0.76
   5   6   2    2.81    0.74
  -5   6  -2    3.52    0.68
   5   6   2    2.74    0.67
  -6  -6  -2    0.40    0.55
   6  -6   2    0.61    0.44
  -6  -6  -2    0.41    0.49
  -6  -6  -2    0.11    0.50
   6  -6   2    0.35    0.40
   6  -6   2    0.64    0.45
   6  -6   2    0.79    0.60
  -6  -6  -2   -0.17    0.35
  -6  -6  -2   -0.09    0.50
  -6  -6  -2    0.12    0.45
  -6  -6  -2    0.81    0.52
  -6  -6  -2    0.02    0.42
   6  -6   2   -0.22    0.41
  -6  -6  -2    0.33    0.52
   6  -6   2    0.06    0.48
   6   6   2    0.46    0.43
   6   6   2    0.79    0.52
  -6   6  -2    0.26    0.33
  -6   6  -2    0.14    0.44
  -6   6  -2    0.60    0.51
   6   6   2   -0.14    0.53
   6   6   2    0.47    0.27
   6   6   2    0.34    0.26
   6   6   2    0.17    0.52
   7  -6   2  206.43   17.69
   7  -6   2  220.91   18.59
  -7  -6  -2  273.46   17.81
  -7  -6  -2  246.25   18.64
  -7  -6  -2  236.15   16.59
   7   6   2  235.84   17.79
  -7   6  -2  228.47   18.47
   7   6   2  251.69   17.46
  -7   6  -2  220.26   17.67
   7   6   2  236.69   17.98
   7   6   2  213.90   18.24
  -7   6  -2  235.57   17.51
   7   6   2  240.25   18.46
  -8  -6  -2    1.17    0.72
   8  -6   2    0.00    0.50
   8  -6   2    1.00    0.67
  -8   6  -2    0.52    0.41
   8   6   2    0.68    0.40
  -8   6  -2    0.91    0.58
   8   6   2    0.72    0.67
  -8   6  -2   -0.07    0.47
   8   6   2    0.60    0.62
  -9  -6  -2    0.78    0.94
   9  -6   2    0.64    0.63
   9  -6   2    1.90    0.90
  -9  -6  -2    1.23    0.62
  -9   6  -2    1.24    0.81
  -9   6  -2    2.92    0.89
   9   6   2    0.47    0.69
   9   6   2    0.01    0.64
 -10  -6  -2    0.47    0.59
  10   6   2    0.09    0.71
 -10   6  -2    1.33    0.84
 -10  -7   2    8.43    1.16
 -10   7   2    6.04    1.42
  10   7  -2    7.25    1.50
  -9  -7   2    1.34    0.65
  -9  -7   2    0.21    0.79
   9  -7  -2    1.11    0.83
  -9   7   2   -0.01    0.58
   9   7  -2    0.92    0.70
   9   7  -2    1.15    0.65
  -9   7   2    1.97    0.77
  -8  -7   2   10.32    1.66
   8  -7  -2   10.28    1.55
  -8   7   2   11.77    1.41
  -8   7   2   10.57    1.45
   8   7  -2    9.94    1.41
   8   7  -2   10.62    1.54
  -7  -7   2    1.01    0.57
   7  -7  -2    1.02    0.49
   7  -7  -2    0.26    0.56
   7  -7  -2    0.68    0.58
  -7  -7   2    0.84    0.52
  -7  -7   2   -0.12    0.62
  -7   7   2    1.08    0.60
   7   7  -2    0.61    0.55
   7   7  -2    0.69    0.78
   7   7  -2    0.59    0.53
  -7   7   2    0.97    0.52
  -6  -7   2    1.33    0.73
  -6  -7   2    2.57    0.56
   6  -7  -2    2.03    0.59
   6  -7  -2    1.24    0.49
   6  -7  -2    1.09    0.46
  -6  -7   2    1.34    0.61
  -6  -7   2    1.80    0.64
  -6  -7   2    1.80    0.59
  -6  -7   2    1.11    0.59
   6  -7  -2    1.35    0.59
   6  -7  -2    1.14    0.52
   6  -7  -2    2.02    0.64
   6  -7  -2    2.01    0.64
  -6  -7   2    1.84    0.60
   6  -7  -2    1.87    0.45
   6   7  -2    2.16    0.61
  -6   7   2    1.84    0.53
   6   7  -2    1.64    0.77
  -6   7   2    1.28    0.56
   6   7  -2    0.90    0.59
   6   7  -2    1.55    0.35
  -5  -7   2  283.31   21.26
  -5  -7   2  247.72   20.52
  -5  -7   2  266.04   20.60
   5  -7  -2  234.41   21.07
  -5  -7   2  263.94   20.12
  -5  -7   2  259.36   21.18
   5  -7  -2  321.04   21.30
   5  -7  -2  272.65   20.10
  -5  -7   2  264.53   19.04
  -5  -7   2  244.17   20.15
   5  -7  -2  298.60   20.05
   5  -7  -2  277.27   20.54
   5  -7  -2  267.17   20.45
   5  -7  -2  296.46   21.17
  -5  -7   2  298.59   20.35
   5  -7  -2  287.36   18.95
  -5  -7   2  271.87   21.38
  -5  -7   2  299.67   20.39
  -5   7   2  262.86   21.07
   5   7  -2  258.38   20.84
   5   7  -2  280.25   20.40
  -5   7   2  280.45   20.24
   5   7  -2  233.29   21.15
  -4  -7   2    0.20    0.31
   4  -7  -2    0.27    0.20
   4  -7  -2    0.46    0.29
  -4  -7   2    0.37    0.41
   4  -7  -2   -0.04    0.27
   4  -7  -2    0.38    0.31
  -4  -7   2   -0.47    0.29
  -4  -7   2    0.40    0.32
  -4  -7   2   -0.09    0.31
   4  -7  -2    0.59    0.28
  -4  -7   2    0.62    0.37
  -4  -7   2    0.14    0.28
   4  -7  -2   -0.04    0.22
   4  -7  -2    0.58    0.32
  -4  -7   2   -0.69    0.36
  -4  -7   2    1.10    0.38
   4  -7  -2    0.10    0.31
  -4  -7   2    0.01    0.37
   4   7  -2    0.89    0.36
  -4   7   2   -0.05    0.31
   4   7  -2    0.03    0.38
   4   7  -2    0.17    0.49
  -3  -7   2    9.98    0.95
   3  -7  -2    8.16    0.77
  -3  -7   2    8.83    1.08
  -3  -7   2    8.12    0.93
  -3  -7   2    9.39    0.84
   3  -7  -2    9.43    0.83
   3  -7  -2   10.20    0.94
  -3  -7   2    7.76    0.94
  -3  -7   2   10.79    0.95
  -3  -7   2    8.90    0.97
   3  -7  -2    9.48    0.83
   3  -7  -2    8.46    0.81
   3  -7  -2    8.93    0.83
   3  -7  -2    8.48    0.77
  -3  -7   2   10.17    1.01
  -3  -7   2    8.34    0.89
  -3  -7   2    7.74    1.04
  -3  -7   2    9.09    1.00
  -3  -7   2    7.18    0.89
   3   7  -2    9.77    1.10
  -3   7   2   10.59    0.91
   3   7  -2   10.31    1.04
  -2  -7   2   53.67    4.06
  -2  -7   2   55.76    4.10
   2  -7  -2   52.18    4.22
  -2  -7   2   58.72    4.37
  -2  -7   2   57.65    4.18
  -2  -7   2   52.85    4.14
  -2  -7   2   53.75    4.18
  -2  -7   2   47.23    4.35
  -2  -7   2   52.70    4.09
  -2  -7   2   51.60    4.11
  -2  -7   2   48.83    4.27
  -2   7   2   53.42    4.02
  -2   7   2   52.12    4.01
   2   7  -2   60.89    4.19
   2   7  -2   51.03    4.22
  -1  -7   2   10.01    0.97
  -1  -7   2   10.99    1.01
  -1  -7   2   11.05    1.08
  -1  -7   2   10.76    1.02
  -1  -7   2   11.99    1.14
  -1  -7   2    9.82    0.98
  -1  -7   2   12.43    1.00
  -1  -7   2   12.27    1.01
  -1  -7   2   10.14    0.95
   1  -7  -2    9.85    1.22
  -1  -7   2   11.08    1.18
  -1  -7   2    9.95    0.98
   1   7  -2    9.65    0.99
  -1   7   2    9.53    1.26
   0  -7  -2   59.16    4.25
   0  -7   2   49.56    4.00
   0  -7   2   48.91    3.90
   0  -7   2   54.82    3.87
   0  -7   2   49.78    4.14
   0  -7   2   50.46    3.88
   0  -7   2   48.69    3.84
   0  -7   2   45.83    4.09
   0  -7   2   53.74    4.04
   0  -7   2   50.19    3.92
   0  -7   2   48.72    3.82
   0   7  -2   51.38    3.89
   0   7  -2   55.08    4.08
   0   7   2   45.19    4.18
   0   7  -2   49.45    3.93
   1  -7   2    0.81    0.28
   1  -7   2    0.86    0.29
  -1  -7  -2    1.61    0.57
   1  -7   2    1.36    0.29
   1  -7   2    0.88    0.30
   1  -7   2    1.26    0.29
   1  -7   2    1.48    0.41
   1  -7   2    1.45    0.36
   1   7   2    1.29    0.24
  -1   7  -2    1.49    0.39
   1   7   2    1.32    0.26
  -1   7  -2    1.19    0.22
  -1   7  -2    1.32    0.32
   1   7   2    2.06    0.60
   2  -7   2    0.27    0.27
  -2  -7  -2    0.42    0.18
   2  -7   2    0.41    0.33
   2  -7   2    0.45    0.27
  -2  -7  -2    0.31    0.19
  -2  -7  -2    0.27    0.17
   2  -7   2    0.29    0.26
  -2  -7  -2    0.21    0.20
   2  -7   2    0.39    0.26
  -2  -7  -2    0.21    0.17
  -2  -7  -2    0.22    0.19
  -2  -7  -2    0.49    0.31
  -2  -7  -2    0.46    0.48
   2  -7   2   -0.08    0.25
   2  -7   2    0.50    0.27
  -2  -7  -2    0.56    0.19
   2  -7   2    0.50    0.30
  -2  -7  -2   -0.22    0.24
   2  -7   2    0.57    0.33
   2   7   2    1.05    0.51
  -2   7  -2    0.01    0.23
  -2   7  -2    0.12    0.26
  -2   7  -2   -0.11    0.22
   2   7   2    0.78    0.30
   2   7   2    0.86    0.53
  -3  -7  -2  287.02   23.97
  -3  -7  -2  294.45   23.26
  -3  -7  -2  318.86   22.94
   3  -7   2  286.78   23.28
  -3  -7  -2  315.80   24.11
  -3  -7  -2  320.90   21.56
   3  -7   2  298.29   23.99
  -3  -7  -2  312.73   23.05
  -3  -7  -2  296.56   22.78
  -3  -7  -2  310.98   23.94
   3  -7   2  358.38   23.37
   3  -7   2  316.60   24.17
   3  -7   2  331.77   22.83
  -3  -7  -2  309.31   22.78
   3  -7   2  329.66   21.63
   3  -7   2  306.20   24.04
   3  -7   2  317.39   22.84
  -3  -7  -2  288.57   23.25
   3   7   2  311.97   23.71
  -3   7  -2  312.87   24.02
  -3   7  -2  314.46   22.99
   3   7   2  281.75   23.60
   3   7   2  336.52   23.04
  -3   7  -2  306.58   24.04
   4  -7   2    5.05    0.70
  -4  -7  -2    5.31    0.78
  -4  -7  -2    6.21    0.78
  -4  -7  -2    4.65    0.82
   4  -7   2    4.24    0.72
   4  -7   2    5.84    0.77
   4  -7   2    6.52    0.76
  -4  -7  -2    6.01    0.77
  -4  -7  -2    4.61    0.71
   4  -7   2    6.85    0.92
   4  -7   2    5.37    0.81
  -4  -7  -2    6.45    0.79
  -4  -7  -2    4.03    0.71
   4  -7   2    4.96    0.63
  -4  -7  -2    5.23    0.64
  -4  -7  -2    5.73    0.83
  -4  -7  -2    6.16    0.75
   4  -7   2    5.30    0.78
   4  -7   2    5.04    0.77
  -4  -7  -2    5.74    0.75
   4   7   2    6.04    0.67
   4   7   2    6.10    1.05
   4   7   2    5.04    0.80
   4   7   2    4.44    0.92
  -4   7  -2    7.39    0.80
  -4   7  -2    5.88    0.80
  -4   7  -2    5.43    0.75
  -5  -7  -2    4.39    0.72
   5  -7   2    3.26    0.59
   5  -7   2    4.58    0.78
   5  -7   2    4.51    0.76
  -5  -7  -2    3.51    0.70
  -5  -7  -2    4.63    0.74
   5  -7   2    2.97    0.68
   5  -7   2    4.27    0.77
  -5  -7  -2    3.45    0.82
  -5  -7  -2    4.64    0.73
   5  -7   2    4.02    0.69
   5  -7   2    4.01    0.69
  -5  -7  -2    4.37    0.73
   5  -7   2    2.61    0.76
  -5  -7  -2    4.21    0.64
  -5  -7  -2    4.14    0.83
   5  -7   2    5.00    0.91
  -5   7  -2    2.34    0.66
  -5   7  -2    3.40    0.68
   5   7   2    4.45    0.98
   5   7   2    5.39    0.70
   5   7   2    3.77    0.76
   5   7   2    4.04    0.87
  -6  -7  -2   50.73    3.59
   6  -7   2   46.87    3.75
   6  -7   2   46.83    4.08
  -6  -7  -2   46.05    3.79
  -6  -7  -2   48.90    3.80
  -6  -7  -2   49.00    3.87
   6  -7   2   36.12    3.98
   6  -7   2   47.23    3.92
  -6  -7  -2   49.99    4.02
  -6  -7  -2   50.41    4.12
  -6  -7  -2   44.45    3.88
   6   7   2   45.05    4.13
   6   7   2   46.65    3.95
   6   7   2   45.03    3.88
   6   7   2   39.17    3.83
  -6   7  -2   46.46    3.95
  -6   7  -2   39.25    3.78
  -7  -7  -2    9.18    1.21
   7  -7   2    7.17    1.29
  -7  -7  -2    8.31    1.32
  -7  -7  -2    9.23    1.09
   7   7   2    8.95    1.15
   7   7   2    8.63    1.25
   7   7   2    7.22    1.25
  -7   7  -2    8.28    1.18
  -7   7  -2    7.57    1.19
  -8  -7  -2    5.49    1.26
   8  -7   2    7.04    1.32
   8   7   2    5.61    1.02
  -8   7  -2    4.54    1.03
  -8   7  -2    5.02    1.05
   8   7   2    5.65    1.20
  -9  -7  -2    0.47    0.92
   9  -7   2    0.24    0.70
  -9   7  -2    1.35    0.75
   9   7   2    0.02    0.56
   9   7   2    0.86    0.68
  -9   7  -2    0.13    0.71
  -9  -8   2   39.36    3.90
   9   8  -2   38.63    3.65
  -9   8   2   35.18    3.48
   9   8  -2   38.73    3.57
  -8  -8   2    6.26    1.42
   8   8  -2    8.82    1.24
  -8   8   2    8.99    1.31
   8   8  -2    8.04    1.39
   7  -8  -2   22.30    1.96
  -7  -8   2   19.69    1.90
  -7  -8   2   17.83    2.30
   7  -8  -2   21.01    2.15
   7   8  -2   18.97    2.15
  -7   8   2   20.99    2.09
   7   8  -2   22.71    2.14
   7   8  -2   21.11    2.29
   6  -8  -2   58.98    4.79
   6  -8  -2   70.69    5.07
   6  -8  -2   66.30    4.54
  -6  -8   2   56.20    4.98
   6  -8  -2   57.45    4.86
  -6  -8   2   63.04    5.38
  -6  -8   2   59.41    4.59
   6  -8  -2   60.90    5.17
  -6  -8   2   54.83    4.94
   6  -8  -2   66.99    5.17
   6  -8  -2   67.34    4.94
   6  -8  -2   60.98    5.20
   6   8  -2   58.62    5.22
   6   8  -2   59.50    5.05
  -6   8   2   60.75    4.91
   6   8  -2   60.26    5.11
  -5  -8   2    0.84    0.53
  -5  -8   2    2.41    0.71
   5  -8  -2    0.84    0.34
   5  -8  -2    0.93    0.38
  -5  -8   2    1.01    0.49
  -5  -8   2    1.31    0.52
   5  -8  -2    1.12    0.52
   5  -8  -2    0.13    0.45
   5  -8  -2    1.32    0.50
  -5  -8   2    1.58    0.49
  -5  -8   2    2.28    0.52
   5  -8  -2    1.80    0.43
   5  -8  -2    1.07    0.46
   5  -8  -2    1.79    0.49
  -5  -8   2    2.04    0.61
  -5  -8   2    0.82    0.54
  -5   8   2    1.73    0.51
   5   8  -2    0.65    0.64
   5   8  -2    1.27    0.47
   5   8  -2    0.53    0.51
   4  -8  -2   78.96    6.42
  -4  -8   2   82.11    6.78
  -4  -8   2   89.82    6.51
  -4  -8   2   80.62    6.90
   4  -8  -2   87.06    6.31
  -4  -8   2   91.28    6.58
   4  -8  -2   76.83    6.48
  -4  -8   2   87.16    6.07
   4  -8  -2   84.93    5.93
  -4  -8   2   88.09    6.82
  -4  -8   2   81.47    6.49
  -4  -8   2   81.58    6.40
   4  -8  -2   82.88    6.75
   4  -8  -2   83.99    6.66
  -4  -8   2   79.18    6.58
   4  -8  -2   90.00    6.69
   4  -8  -2   88.71    6.38
  -4   8   2   86.31    6.41
   4   8  -2   76.64    6.54
   4   8  -2   87.57    6.79
  -3  -8   2   13.90    1.32
   3  -8  -2   11.50    1.21
  -3  -8   2   14.19    1.51
  -3  -8   2   12.89    1.40
   3  -8  -2   13.92    1.12
   3  -8  -2   12.14    1.09
   3  -8  -2   11.48    1.05
  -3  -8   2   12.79    1.24
  -3  -8   2   13.18    1.23
   3  -8  -2   12.73    1.09
  -3  -8   2   10.31    1.22
  -3  -8   2   13.16    1.21
  -3  -8   2   11.83    1.10
  -3  -8   2   14.14    1.24
  -3  -8   2   13.48    1.28
  -3  -8   2   13.69    1.31
   3  -8  -2   12.91    1.11
   3  -8  -2   12.86    1.04
  -3   8   2   14.95    1.18
   3   8  -2   11.80    1.41
   3   8  -2   13.31    1.32
  -2  -8   2   15.49    1.36
  -2  -8   2   14.17    1.32
  -2  -8   2   12.59    1.29
  -2  -8   2   16.66    1.32
  -2  -8   2   13.80    1.46
  -2  -8   2   16.57    1.35
  -2  -8   2   13.06    1.33
  -2  -8   2   14.61    1.53
   2  -8  -2   16.76    1.31
  -2  -8   2   15.25    1.40
  -2   8   2   13.33    1.20
  -2   8   2   15.62    1.29
  -2   8   2   15.25    1.21
   2   8  -2   13.61    1.36
  -1  -8   2  130.23   10.13
  -1  -8   2  128.96    9.52
  -1  -8   2  132.25    9.62
  -1  -8   2  125.33    9.73
  -1  -8   2  129.66    9.98
  -1  -8   2  127.88    9.99
  -1  -8   2  126.83   10.00
  -1  -8   2  133.17    9.57
  -1  -8   2  130.94    9.71
  -1  -8   2  117.92    9.49
  -1   8   2  124.02   10.07
  -1   8   2  131.52    9.80
   1   8  -2  129.87    9.61
   0  -8   2   13.20    1.18
   0  -8   2   15.83    1.25
   0  -8   2   14.81    1.27
   0  -8   2   13.34    1.17
   0  -8  -2   14.31    1.52
   0  -8   2   12.26    1.19
   0  -8   2   14.07    1.37
   0  -8   2   11.62    1.18
   0  -8  -2   14.59    1.14
   0  -8   2   15.43    1.47
   0  -8   2   14.46    1.19
   0  -8   2   13.94    1.22
   0   8  -2   15.01    1.36
   0   8  -2   11.87    1.21
   0   8   2   10.95    1.50
  -1  -8  -2   33.76    2.50
   1  -8   2   30.65    2.40
  -1  -8  -2   30.50    2.49
   1  -8   2   30.57    2.64
   1  -8   2   31.08    2.55
   1  -8   2   28.51    2.45
   1  -8   2   30.97    2.51
   1  -8   2   29.44    2.46
   1   8   2   30.68    2.35
   1   8   2   31.25    2.36
   1   8   2   27.37    2.76
  -1   8  -2   29.46    2.43
  -2  -8  -2  106.68    7.65
  -2  -8  -2   89.66    7.13
  -2  -8  -2   92.34    7.48
  -2  -8  -2   95.44    7.65
   2  -8   2   88.74    7.38
   2  -8   2  102.12    7.75
   2  -8   2  100.21    7.25
  -2  -8  -2   94.31    7.13
   2  -8   2  105.60    7.26
   2  -8   2  102.56    7.61
  -2  -8  -2  101.98    7.23
   2  -8   2  100.08    7.66
   2  -8   2  100.16    7.40
  -2  -8  -2   87.28    7.27
  -2  -8  -2   88.72    7.28
   2  -8   2   96.01    7.38
  -2   8  -2   94.54    7.30
  -2   8  -2   92.02    7.49
   2   8   2  103.66    7.30
   2   8   2  102.78    7.74
  -3  -8  -2   15.46    1.40
   3  -8   2   16.19    1.41
   3  -8   2   16.95    1.46
   3  -8   2   15.10    1.46
  -3  -8  -2   15.39    1.42
  -3  -8  -2   15.34    1.40
  -3  -8  -2   16.61    1.56
  -3  -8  -2   16.74    1.50
   3  -8   2   15.91    1.60
   3  -8   2   14.78    1.53
  -3  -8  -2   15.83    1.39
  -3  -8  -2   14.17    1.37
   3  -8   2   14.54    1.49
   3  -8   2   16.73    1.46
   3  -8   2   14.84    1.32
  -3  -8  -2   14.08    1.37
  -3  -8  -2   14.65    1.25
   3   8   2   16.88    1.78
  -3   8  -2   17.39    1.47
   3   8   2   16.11    1.75
  -3   8  -2   16.53    1.42
  -3   8  -2   16.82    1.41
   3   8   2   16.79    1.49
   4  -8   2   77.25    5.95
   4  -8   2   80.03    5.83
  -4  -8  -2   67.00    5.75
  -4  -8  -2   78.64    6.17
  -4  -8  -2   82.10    6.15
   4  -8   2   72.74    6.13
  -4  -8  -2   72.58    5.41
  -4  -8  -2   69.50    5.90
   4  -8   2   70.32    6.19
   4  -8   2   70.12    5.42
   4  -8   2   78.25    5.77
  -4  -8  -2   79.09    6.07
   4  -8   2   86.83    6.15
  -4  -8  -2   79.99    5.78
  -4  -8  -2   65.93    5.85
   4  -8   2   76.74    5.90
  -4   8  -2   74.99    5.83
   4   8   2   76.16    6.23
   4   8   2   71.60    5.86
   4   8   2   77.81    6.16
  -4   8  -2   73.90    6.01
   4   8   2   78.70    5.89
  -5  -8  -2   33.69    3.03
  -5  -8  -2   32.76    3.04
  -5  -8  -2   29.03    2.56
  -5  -8  -2   33.23    2.83
   5  -8   2   35.22    2.60
   5  -8   2   31.84    2.80
   5  -8   2   36.03    2.85
  -5  -8  -2   31.79    2.84
   5  -8   2   30.76    2.75
   5  -8   2   30.54    2.98
  -5  -8  -2   27.64    2.74
   5  -8   2   32.75    2.88
  -5  -8  -2   33.80    2.93
   5  -8   2   31.95    3.04
  -5  -8  -2   35.86    2.81
   5  -8   2   36.95    2.99
   5   8   2   31.25    2.85
  -5   8  -2   30.79    2.83
   5   8   2   34.67    3.19
   5   8   2   39.44    3.12
  -5   8  -2   34.38    2.85
   5   8   2   32.66    2.77
  -6  -8  -2    2.43    0.64
   6  -8   2    4.58    0.88
  -6  -8  -2    3.23    0.76
  -6  -8  -2    2.57    0.88
   6  -8   2    3.85    0.75
   6  -8   2    4.47    0.94
  -6  -8  -2    2.93    0.78
  -6   8  -2    3.00    0.76
   6   8   2    3.60    1.04
   6   8   2    4.31    0.70
  -6   8  -2    3.31    0.73
   6   8   2    4.15    0.92
   6   8   2    2.38    0.73
   7  -8   2   41.06    3.96
  -7  -8  -2   39.05    3.67
  -7  -8  -2   44.87    3.47
  -7  -8  -2   51.40    4.12
  -7   8  -2   40.77    3.69
   7   8   2   43.64    3.85
   7   8   2   39.33    3.70
   7   8   2   45.88    3.82
  -7   8  -2   43.11    3.79
  -8  -8  -2    5.56    1.32
   8  -8   2    4.19    1.13
  -8   8  -2    4.73    0.96
   8   8   2    2.62    0.94
  -8   8  -2    2.80    0.89
   8   8   2    4.34    0.92
   9   8   2    4.00    1.08
  -9   8  -2    2.89    1.05
   9   9  -2    5.47    1.32
  -9   9   2    6.21    1.24
   8   9  -2   34.11    3.41
  -8   9   2   36.81    3.30
   8   9  -2   37.56    3.36
  -7  -9   2   37.12    3.50
   7  -9  -2   38.93    3.26
  -7  -9   2   38.63    2.93
   7  -9  -2   34.85    2.98
   7   9  -2   31.47    3.12
  -7   9   2   34.42    3.10
   7   9  -2   31.68    3.19
   6  -9  -2   10.13    1.15
  -6  -9   2   10.89    1.37
   6  -9  -2   11.57    1.34
   6  -9  -2    9.75    1.16
  -6  -9   2   11.70    1.19
  -6  -9   2   12.09    1.59
   6  -9  -2    9.84    1.26
  -6  -9   2   10.91    1.30
   6  -9  -2   11.47    1.26
   6  -9  -2   10.93    1.09
   6   9  -2   10.49    1.53
   6   9  -2   10.58    1.38
   6   9  -2   10.05    1.21
  -6   9   2    9.49    1.22
   5  -9  -2    9.24    0.99
   5  -9  -2    7.87    1.00
   5  -9  -2    9.94    0.92
  -5  -9   2   10.37    1.23
   5  -9  -2    8.36    1.04
  -5  -9   2    8.63    1.11
  -5  -9   2    8.56    0.99
   5  -9  -2    9.72    1.10
  -5  -9   2    9.74    1.28
   5  -9  -2    8.19    0.95
  -5  -9   2    9.27    1.17
  -5  -9   2   10.47    1.13
  -5  -9   2    7.91    1.15
  -5  -9   2   12.09    1.45
   5   9  -2    8.48    1.18
   5   9  -2    8.79    1.33
  -5   9   2    9.77    1.07
  -4  -9   2    2.82    0.61
   4  -9  -2    2.63    0.49
  -4  -9   2    2.24    0.63
  -4  -9   2    1.61    0.56
   4  -9  -2    2.74    0.50
  -4  -9   2    2.69    0.64
  -4  -9   2    2.08    0.52
   4  -9  -2    1.61    0.37
  -4  -9   2    2.46    0.48
  -4  -9   2    2.18    0.55
   4  -9  -2    2.13    0.33
   4  -9  -2    1.68    0.45
  -4  -9   2    2.48    0.71
   4  -9  -2    1.02    0.36
  -4   9   2    1.75    0.47
   4   9  -2    0.92    0.48
   4   9  -2    2.47    0.72
   3  -9  -2   72.19    6.21
  -3  -9   2   90.95    6.89
   3  -9  -2   71.16    6.24
  -3  -9   2   77.70    6.72
  -3  -9   2   82.85    6.37
   3  -9  -2   86.33    6.36
  -3  -9   2   82.17    6.44
   3  -9  -2   86.45    6.56
   3  -9  -2   89.70    6.39
  -3  -9   2   89.74    6.52
   3  -9  -2   87.66    6.56
  -3  -9   2   85.30    6.57
  -3  -9   2   89.86    6.03
  -3  -9   2   89.16    6.77
   3   9  -2   86.08    6.52
  -3   9   2   85.89    6.34
  -2  -9   2  126.20    9.73
  -2  -9   2  126.29   10.31
  -2  -9   2  121.33    9.89
  -2  -9   2  146.62   10.27
  -2  -9   2  136.18   10.22
  -2  -9   2  125.86    9.79
  -2  -9   2  138.04    9.71
  -2  -9   2  125.47    9.93
   2   9  -2  124.68    9.79
  -2   9   2  136.26    9.64
  -1  -9   2    2.88    0.49
  -1  -9   2    2.47    0.44
  -1  -9   2    2.48    0.46
  -1  -9   2    2.89    0.46
  -1  -9   2    3.91    0.75
  -1  -9   2    2.06    0.53
  -1  -9   2    2.19    0.44
  -1  -9   2    3.15    0.51
  -1  -9   2    2.13    0.43
   1  -9  -2    2.75    0.35
  -1   9   2    3.09    0.34
   1   9  -2    2.91    0.46
   0  -9   2   58.00    4.76
   0  -9   2   60.29    4.86
   0  -9   2   66.29    5.01
   0  -9  -2   66.97    4.94
   0  -9   2   56.20    4.77
   0  -9   2   65.26    4.83
   0  -9   2   62.86    5.16
   0  -9   2   69.67    5.05
   0  -9   2   59.23    4.88
   0  -9  -2   64.79    4.93
   0  -9   2   65.90    5.17
   0   9  -2   61.01    4.82
   0   9   2   64.07    5.31
   1  -9   2  132.77    9.21
   1  -9   2  124.04    9.36
   1  -9   2  120.22    9.26
   1  -9   2  113.40    8.94
  -1  -9  -2  127.33    9.20
  -1  -9  -2  124.96    9.19
   1  -9   2  114.71    9.21
   1  -9   2  108.49    8.73
   1  -9   2   97.70    8.92
   1   9   2  113.79    8.71
   1   9   2  111.55    9.34
  -1   9  -2  124.42    8.83
  -2  -9  -2   23.30    1.94
  -2  -9  -2   26.45    2.00
   2  -9   2   26.34    2.30
  -2  -9  -2   27.39    2.00
   2  -9   2   24.07    2.15
   2  -9   2   22.62    2.11
  -2  -9  -2   27.70    2.04
   2  -9   2   24.07    2.11
  -2  -9  -2   25.97    1.96
   2  -9   2   23.80    2.06
   2  -9   2   31.41    2.28
   2  -9   2   20.78    2.06
  -2  -9  -2   25.03    2.18
   2  -9   2   23.02    2.05
  -2  -9  -2   23.72    1.98
   2   9   2   27.67    2.54
  -2   9  -2   25.63    2.09
   2   9   2   23.65    2.03
   3  -9   2    3.03    0.52
   3  -9   2    4.11    0.61
  -3  -9  -2    2.88    0.51
   3  -9   2    3.67    0.56
  -3  -9  -2    3.44    0.66
   3  -9   2    4.85    0.77
   3  -9   2    3.95    0.68
  -3  -9  -2    4.22    0.55
   3  -9   2    3.49    0.58
  -3  -9  -2    3.02    0.43
  -3  -9  -2    4.62    0.56
  -3  -9  -2    1.51    0.47
   3  -9   2    4.52    0.66
  -3  -9  -2    4.74    0.63
   3  -9   2    3.51    0.61
  -3  -9  -2    3.45    0.55
   3   9   2    3.92    0.93
   3   9   2    4.27    0.62
   3   9   2    2.71    0.89
  -3   9  -2    3.07    0.56
   4  -9   2    1.80    0.44
  -4  -9  -2    0.90    0.46
   4  -9   2    1.24    0.49
  -4  -9  -2    2.14    0.53
  -4  -9  -2    2.63    0.58
   4  -9   2    1.33    0.50
   4  -9   2    2.43    0.52
   4  -9   2    2.63    0.57
   4  -9   2    2.20    0.57
  -4  -9  -2    0.91    0.46
  -4  -9  -2    1.53    0.51
  -4  -9  -2    1.22    0.41
  -4  -9  -2    1.98    0.58
   4  -9   2    1.38    0.56
   4  -9   2    2.57    0.52
   4   9   2    1.79    0.73
  -4   9  -2    1.86    0.39
  -4   9  -2    1.61    0.52
   4   9   2    2.44    0.85
   4   9   2    1.68    0.56
  -5  -9  -2   27.47    2.46
   5  -9   2   26.16    2.47
  -5  -9  -2   28.89    2.72
   5  -9   2   28.38    2.48
   5  -9   2   29.93    2.75
   5  -9   2   33.50    2.78
  -5  -9  -2   28.87    2.54
  -5  -9  -2   27.74    2.27
  -5  -9  -2   32.58    2.52
  -5  -9  -2   27.23    2.58
  -5  -9  -2   26.50    2.47
   5  -9   2   32.72    2.31
   5  -9   2   29.86    2.48
   5  -9   2   25.47    2.52
  -5   9  -2   26.00    2.43
  -5   9  -2   25.31    2.47
   5   9   2   27.48    2.83
   5   9   2   25.84    2.74
   5   9   2   25.89    2.51
  -6  -9  -2   61.65    4.90
  -6  -9  -2   66.15    5.34
   6  -9   2   65.40    5.19
  -6  -9  -2   64.83    5.24
   6  -9   2   74.25    5.46
   6   9   2   64.36    5.55
  -6   9  -2   61.71    5.25
   6   9   2   64.23    5.31
  -7  -9  -2    0.23    0.48
   7   9   2    0.45    0.56
   7   9   2    0.21    0.68
  -7   9  -2    0.41    0.55
  -8   9  -2   14.11    1.74
   8   9   2   13.26    1.77
  -8  10   2    3.28    0.87
   8  10  -2    1.13    0.78
   7 -10  -2   34.18    3.08
   7 -10  -2   33.97    3.29
  -7  10   2   40.91    3.27
   7  10  -2   37.48    3.39
  -6 -10   2    8.11    1.07
   6 -10  -2   10.26    1.16
  -6 -10   2    8.36    1.21
   6 -10  -2   10.19    1.02
   6 -10  -2   10.86    1.28
  -6 -10   2   11.15    1.39
   6 -10  -2   12.02    1.26
   6 -10  -2    9.96    1.12
  -6  10   2    9.05    1.18
   6  10  -2    6.90    1.41
   6  10  -2   10.68    1.38
  -5 -10   2   25.34    2.22
  -5 -10   2   24.70    2.20
   5 -10  -2   23.05    1.88
   5 -10  -2   24.02    2.10
   5 -10  -2   24.05    2.07
  -5 -10   2   24.90    2.26
  -5 -10   2   25.53    2.38
  -5 -10   2   21.25    2.00
  -5 -10   2   23.41    2.27
   5 -10  -2   22.04    2.01
   5 -10  -2   27.01    2.19
  -5  10   2   25.09    2.12
   5  10  -2   24.67    2.45
   5  10  -2   18.64    2.20
  -4 -10   2   13.63    1.51
  -4 -10   2   12.93    1.32
   4 -10  -2   13.53    1.27
  -4 -10   2   10.28    1.33
   4 -10  -2   13.49    1.20
   4 -10  -2   15.18    1.09
  -4 -10   2   12.72    1.22
  -4 -10   2   13.14    1.40
  -4 -10   2   11.56    1.41
   4 -10  -2   12.61    1.22
   4 -10  -2   12.01    1.17
  -4 -10   2   13.13    1.35
  -4  10   2   14.28    1.28
   4  10  -2   11.64    1.40
  -3 -10   2  125.14    8.65
  -3 -10   2  126.64    9.68
  -3 -10   2  128.35    9.16
  -3 -10   2  118.34    9.21
   3 -10  -2  133.55    9.23
   3 -10  -2  121.26    9.18
  -3 -10   2  123.78    9.67
   3 -10  -2  112.40    9.02
  -3 -10   2  138.27    9.37
  -3 -10   2  111.02    9.38
   3 -10  -2  114.41    8.99
  -3  10   2  127.72    9.11
   3  10  -2  107.18    9.24
  -2 -10   2   39.92    3.70
  -2 -10   2   44.46    3.64
  -2 -10   2   47.58    3.69
  -2 -10   2   50.89    3.85
  -2 -10   2   43.51    3.60
   2  10  -2   51.59    3.70
  -1 -10   2    6.58    0.78
  -1 -10   2    6.98    0.75
  -1 -10   2    7.53    0.86
  -1 -10   2    6.12    0.76
  -1 -10   2    5.57    0.75
   1  10  -2    7.35    0.78
   0 -10   2   25.18    2.10
   0 -10   2   22.69    2.11
   0 -10   2   22.89    2.05
   0 -10   2   23.51    2.01
   0 -10   2   23.91    2.04
   0 -10   2   26.73    2.01
   0  10  -2   25.81    2.03
   1 -10   2   35.44    2.79
   1 -10   2   35.19    2.80
   1 -10   2   36.62    2.91
   1 -10   2   34.83    2.87
   1 -10   2   29.55    2.70
   1  10   2   32.36    3.20
   1  10   2   38.99    2.61
  -1  10  -2   29.45    2.71
  -2 -10  -2   17.88    1.53
   2 -10   2   18.88    1.69
  -2 -10  -2   17.47    1.51
   2 -10   2   18.18    1.67
   2 -10   2   19.84    1.65
  -2 -10  -2   20.11    1.57
   2 -10   2   19.80    1.67
   2 -10   2   18.78    1.70
  -2 -10  -2   19.59    1.55
   2 -10   2   19.17    1.73
   2  10   2   17.95    1.59
  -2  10  -2   18.43    1.65
   2  10   2   17.49    2.08
  -3 -10  -2    2.64    0.51
  -3 -10  -2    3.04    0.43
   3 -10   2    3.54    0.63
  -3 -10  -2    2.20    0.50
   3 -10   2    3.36    0.60
   3 -10   2    3.85    0.62
   3 -10   2    2.95    0.51
   3 -10   2    2.30    0.52
  -3 -10  -2    3.25    0.53
  -3 -10  -2    3.78    0.56
   3 -10   2    2.79    0.58
   3  10   2    2.69    0.53
   3  10   2    2.27    0.88
  -3  10  -2    2.10    0.52
   4 -10   2    6.22    0.75
  -4 -10  -2    5.38    0.80
  -4 -10  -2    5.51    0.72
   4 -10   2    6.36    0.83
  -4 -10  -2    6.58    0.85
  -4 -10  -2    5.38    0.79
   4 -10   2    5.12    0.88
   4 -10   2    6.71    0.88
   4 -10   2    5.73    0.83
  -4 -10  -2    5.99    0.82
   4 -10   2    4.95    0.85
  -4  10  -2    7.40    0.89
   4  10   2    4.05    1.10
   4  10   2    7.29    0.91
   4  10   2    5.60    1.18
  -5 -10  -2  101.83    7.80
  -5 -10  -2  105.74    8.02
  -5 -10  -2  102.53    7.95
   5 -10   2  113.80    7.83
   5 -10   2   98.79    7.34
  -5 -10  -2   93.17    7.30
   5 -10   2  102.71    8.03
  -5 -10  -2   89.94    7.76
   5 -10   2  105.42    7.86
   5 -10   2  100.44    7.94
  -5  10  -2  101.24    7.88
   5  10   2  104.58    7.93
   5  10   2  104.69    8.34
  -6 -10  -2   15.54    1.63
  -6 -10  -2   16.48    1.66
  -6 -10  -2   13.83    1.46
   6 -10   2   11.42    1.47
   6  10   2   16.73    1.93
   6  10   2   13.32    1.62
  -6  10  -2   13.57    1.57
  -7 -10  -2    2.59    0.77
  -7  10  -2    3.59    0.89
   7  10   2    1.75    0.73
   8  10   2   11.18    1.61
  -8  10  -2   10.50    1.52
   7 -11  -2   30.49    2.50
   7  11  -2   22.78    2.65
  -7  11   2   27.88    2.55
   6 -11  -2   21.40    2.37
   6 -11  -2   25.83    2.12
   6 -11  -2   27.64    2.37
  -6 -11   2   24.39    2.23
   6 -11  -2   25.16    2.29
  -6 -11   2   28.47    2.58
   6  11  -2   24.87    2.51
  -6  11   2   31.09    2.44
  -5 -11   2    9.98    1.34
   5 -11  -2   10.61    1.04
   5 -11  -2   10.01    1.13
   5 -11  -2    9.63    1.23
   5 -11  -2   12.75    1.26
  -5 -11   2   11.73    1.31
  -5 -11   2   11.15    1.18
   5 -11  -2   11.95    1.19
  -5  11   2   11.48    1.22
   5  11  -2   10.92    1.38
   4 -11  -2   74.06    5.54
  -4 -11   2   74.88    5.83
   4 -11  -2   62.62    5.56
  -4 -11   2   65.31    5.33
   4 -11  -2   74.23    5.65
   4 -11  -2   68.41    5.20
   4 -11  -2   71.95    5.72
  -4 -11   2   85.83    5.97
  -4 -11   2   67.76    5.74
  -4 -11   2   74.74    5.70
  -4  11   2   82.36    5.63
   4  11  -2   83.75    5.84
  -3 -11   2   34.63    2.76
   3 -11  -2   29.91    2.55
  -3 -11   2   36.45    2.88
   3 -11  -2   29.11    2.51
   3 -11  -2   33.84    2.59
  -3 -11   2   34.17    2.54
  -3 -11   2   34.93    2.71
   3 -11  -2   32.73    2.62
  -3 -11   2   34.61    2.79
   3  11  -2   30.62    2.73
  -2 -11   2    5.98    0.81
  -2 -11   2    8.41    0.87
  -2 -11   2    5.47    0.83
  -2 -11   2    7.42    0.91
   2  11  -2    7.41    0.85
  -1 -11   2    7.06    0.77
  -1 -11   2    6.63    0.79
  -1 -11   2    5.40    0.76
  -1 -11   2    6.78    0.80
   1  11  -2    5.88    0.75
   0 -11   2    0.58    0.36
   0 -11   2   -0.41    0.29
   0 -11   2   -0.30    0.30
   0 -11   2    0.41    0.34
   0  11  -2    0.52    0.32
   1 -11   2   89.12    7.16
   1 -11   2   96.89    7.02
   1 -11   2   92.32    7.16
  -1  11  -2   93.53    7.02
  -2 -11  -2   27.01    2.33
   2 -11   2   27.02    2.47
   2 -11   2   26.11    2.46
  -2 -11  -2   29.95    2.30
  -2 -11  -2   27.79    2.36
   2 -11   2   33.61    2.47
  -2 -11  -2   29.37    2.32
   2 -11   2   29.94    2.47
   2 -11   2   27.07    2.42
  -2  11  -2   30.86    2.41
   2  11   2   33.01    2.33
   3 -11   2   10.92    1.05
  -3 -11  -2    9.60    0.88
   3 -11   2    9.55    1.08
  -3 -11  -2    9.79    1.02
   3 -11   2    8.61    1.05
  -3 -11  -2    8.80    0.98
   3 -11   2    8.83    1.03
   3 -11   2   11.73    1.04
  -3 -11  -2    9.03    1.00
  -3 -11  -2    8.65    0.96
  -3  11  -2    8.10    0.99
   3  11   2    9.12    1.01
   4 -11   2   47.90    4.19
  -4 -11  -2   56.40    3.80
  -4 -11  -2   48.00    4.13
  -4 -11  -2   49.86    4.10
   4 -11   2   54.62    4.07
   4 -11   2   51.12    4.09
   4 -11   2   50.90    4.14
  -4 -11  -2   46.03    4.02
   4 -11   2   54.54    3.84
  -4 -11  -2   49.81    4.02
  -4  11  -2   52.35    4.09
   4  11   2   45.75    4.06
  -5 -11  -2   11.46    1.28
  -5 -11  -2    9.71    1.19
  -5 -11  -2    8.70    1.18
  -5 -11  -2    8.94    1.17
   5 -11   2    8.23    1.22
   5 -11   2   10.96    1.20
  -5 -11  -2    8.14    1.01
  -5  11  -2    9.20    1.18
   5  11   2    8.46    1.18
  -6 -11  -2    3.40    0.89
  -6 -11  -2    4.29    0.80
   6 -11   2    2.94    0.78
   6  11   2    3.39    0.87
  -6  11  -2    3.68    0.83
  -7 -11  -2   -0.63    0.57
   7  11   2   -0.31    0.55
  -7  11  -2    0.50    0.68
   6 -12  -2   19.42    2.00
   6 -12  -2   23.20    2.16
  -6 -12   2   25.39    2.09
  -6 -12   2   22.99    2.32
   6 -12  -2   21.56    1.90
  -6  12   2   23.81    2.12
   6  12  -2   21.01    2.27
   5 -12  -2    3.18    0.66
  -5 -12   2    4.12    0.92
  -5 -12   2    4.56    0.89
  -5 -12   2    5.28    0.82
   5 -12  -2    6.70    0.86
   5 -12  -2    4.67    0.63
   5 -12  -2    4.56    0.74
   5  12  -2    3.33    0.89
  -4 -12   2    1.37    0.61
  -4 -12   2    1.77    0.53
  -4 -12   2    1.98    0.59
   4 -12  -2    1.12    0.44
   4 -12  -2    1.96    0.44
  -4 -12   2    1.63    0.60
   4 -12  -2    1.20    0.34
  -4 -12   2    1.47    0.62
   4 -12  -2    1.06    0.38
   4  12  -2    0.64    0.55
  -3 -12   2    5.35    0.79
  -3 -12   2    7.44    0.94
  -3 -12   2    5.88    0.85
  -3 -12   2    5.70    0.78
  -3 -12   2    4.82    0.70
   3 -12  -2    4.86    0.61
   3 -12  -2    5.52    0.65
   3 -12  -2    5.58    0.61
   3 -12  -2    6.03    0.67
   3  12  -2    4.80    0.80
  -2 -12   2   38.75    3.25
  -2 -12   2   40.42    3.19
  -2 -12   2   37.26    3.22
  -2 -12   2   41.53    3.32
   2  12  -2   39.63    3.20
  -1 -12   2    0.56    0.40
  -1 -12   2    0.25    0.40
  -1 -12   2    1.17    0.43
  -1 -12   2    1.28    0.47
   1  12  -2    0.67    0.36
   0 -12   2  110.49    8.25
   0 -12   2  117.71    8.43
   0 -12   2   99.44    8.20
   0  12  -2  110.75    8.23
   1 -12   2    6.09    0.76
  -1 -12  -2    4.44    0.50
   1 -12   2    3.93    0.68
  -1 -12  -2    5.32    0.53
   1 -12   2    5.35    0.71
  -1 -12  -2    4.44    0.51
  -1  12  -2    5.06    0.64
   2 -12   2   21.38    1.94
   2 -12   2   18.58    1.88
  -2 -12  -2   21.64    1.83
  -2 -12  -2   22.37    1.80
  -2 -12  -2   20.75    1.77
  -2 -12  -2   19.57    1.74
   2 -12   2   23.42    1.93
   2 -12   2   21.70    1.91
   2 -12   2   23.33    1.98
  -2  12  -2   21.78    1.85
  -3 -12  -2    0.64    0.43
   3 -12   2    0.68    0.49
  -3 -12  -2    0.46    0.41
   3 -12   2    0.79    0.44
   3 -12   2    0.77    0.43
   3 -12   2    0.32    0.48
   3 -12   2    1.83    0.53
  -3 -12  -2    0.68    0.42
  -3 -12  -2    0.46    0.43
  -3 -12  -2    0.69    0.36
  -3  12  -2    0.97    0.44
   4 -12   2    2.63    0.64
   4 -12   2    2.69    0.68
   4 -12   2    3.78    0.76
  -4 -12  -2    2.54    0.64
   4 -12   2    3.25    0.63
  -4 -12  -2    3.62    0.61
   4 -12   2    2.52    0.69
  -4 -12  -2    3.87    0.71
  -4 -12  -2    3.21    0.71
  -4 -12  -2    3.58    0.68
   4  12   2    2.31    0.62
  -4  12  -2    3.09    0.67
   5 -12   2    8.68    1.20
   5 -12   2    7.65    1.09
  -5 -12  -2    7.62    1.12
  -5 -12  -2    8.48    1.00
  -5 -12  -2    7.00    1.10
   5  12   2    8.03    1.11
  -5  12  -2    8.38    1.11
  -6 -12  -2   22.76    2.12
   6 -12   2   24.04    2.27
  -6 -12  -2   26.06    2.40
  -6  12  -2   24.22    2.29
   6  12   2   20.30    2.22
   5 -13  -2    7.46    0.88
   5 -13  -2    9.24    1.10
   5 -13  -2    9.75    1.04
  -5 -13   2    6.22    1.15
  -5 -13   2    8.06    1.06
   5  13  -2    8.78    1.19
  -4 -13   2   66.84    5.33
   4 -13  -2   60.25    5.05
   4 -13  -2   71.07    4.78
  -4 -13   2   66.73    4.94
   4 -13  -2   70.33    5.15
   4  13  -2   61.48    5.24
  -3 -13   2    0.66    0.51
  -3 -13   2   -0.24    0.43
  -3 -13   2    0.58    0.43
   3 -13  -2   -0.05    0.26
   3 -13  -2    0.30    0.35
  -3 -13   2    0.60    0.49
   3  13  -2   -0.37    0.44
  -2 -13   2   11.77    1.29
  -2 -13   2   10.58    1.24
   2 -13  -2   11.83    1.02
  -2 -13   2   11.23    1.20
   2  13  -2   10.28    1.16
  -1 -13   2    1.30    0.57
  -1 -13   2    2.16    0.57
  -1 -13   2    2.27    0.56
   1  13  -2    2.45    0.51
   0 -13   2    9.75    1.09
   0 -13   2    9.03    1.06
   0 -13   2   11.15    1.15
  -1 -13  -2    3.59    0.49
  -1 -13  -2    2.51    0.45
   1 -13   2    4.29    0.69
   1 -13   2    4.04    0.66
   2 -13   2   26.06    2.24
  -2 -13  -2   25.77    2.14
   2 -13   2   21.74    2.24
   2 -13   2   24.59    2.21
   2 -13   2   27.28    2.28
  -2 -13  -2   27.15    2.10
   3 -13   2    4.37    0.71
   3 -13   2    4.07    0.76
  -3 -13  -2    5.52    0.78
   3 -13   2    5.23    0.77
   3 -13   2    4.54    0.82
  -3 -13  -2    4.78    0.72
  -3 -13  -2    3.63    0.58
  -3  13  -2    3.48    0.68
   4 -13   2   66.40    5.60
   4 -13   2   74.74    5.28
  -4 -13  -2   74.38    5.62
  -4 -13  -2   71.79    5.53
  -4 -13  -2   73.71    5.22
   4 -13   2   64.61    5.52
  -4  13  -2   69.78    5.58
  -5 -13  -2    4.11    0.89
   5 -13   2    5.46    0.96
  -5 -13  -2    4.84    0.82
  -5  13  -2    5.06    0.88
   4 -14  -2   -0.42    0.32
  -4 -14   2    1.16    0.56
   3 -14  -2   31.21    2.55
   3 -14  -2   31.89    2.59
  -3 -14   2   32.77    2.59
  -3 -14   2   31.94    2.76
   2 -14  -2   17.56    1.56
  -2 -14   2   18.59    1.77
  -2 -14   2   18.95    1.83
   2 -14  -2   19.97    1.58
   1 -14  -2   16.27    1.36
   1 -14  -2   15.68    1.37
  -1 -14   2   16.63    1.62
  -1 -14   2   18.69    1.65
   0 -14  -2   30.02    2.23
   0 -14   2   28.48    2.43
   0 -14  -2   26.44    2.23
  -1 -14  -2   11.21    1.05
   1 -14   2   11.04    1.20
   1 -14   2   10.95    1.21
  -1 -14  -2   11.16    1.08
   2 -14   2    0.87    0.54
  -2 -14  -2    0.64    0.44
  -2 -14  -2    1.55    0.43
   2 -14   2    0.96    0.52
   3 -14   2    5.11    0.85
  -3 -14  -2    3.65    0.63
   3 -14   2    3.51    0.74
  -3 -14  -2    4.04    0.75
   3 -14   2    4.64    0.78
  -3 -14  -2    4.27    0.72
  11   0  -3    1.41    0.58
 -11   0   3    0.96    0.45
  11   0  -3    1.59    0.86
 -11   0   3    2.77    1.16
  10   0  -3   -0.31    0.64
 -10   0   3   -0.31    0.57
 -10   0   3   -0.35    0.68
 -10   0   3    0.42    0.41
  10   0  -3    0.05    0.67
  10   0  -3   -0.03    0.45
   9   0  -3    0.51    0.63
  -9   0   3    0.92    0.55
  -9   0   3    0.38    0.64
  -9   0   3    1.07    0.72
  -9   0   3    0.12    0.37
   9   0  -3    0.43    0.41
   9   0  -3    0.65    0.55
   8   0  -3   -0.10    0.35
   8   0  -3    0.61    0.56
  -8   0   3    0.16    0.36
   8   0  -3    0.26    0.52
  -8   0   3    0.08    0.57
  -8   0   3   -0.41    0.40
  -8   0   3    0.51    0.48
  -8   0   3    0.15    0.57
   7   0  -3    0.75    0.45
  -7   0   3   -0.03    0.45
   7   0  -3    0.51    0.56
  -7   0   3    0.91    0.46
  -7   0   3    0.00    0.30
  -7   0   3    0.19    0.33
  -7   0   3    1.03    0.45
  -7   0   3    0.62    0.53
  -7   0   3    0.44    0.52
   7   0  -3    0.71    0.47
  -7   0   3    0.69    0.51
   7   0  -3    0.74    0.49
   7   0  -3    0.59    0.43
   7   0  -3    0.33    0.47
   7   0  -3    0.95    0.57
   6   0  -3    0.65    0.40
   6   0  -3   -0.03    0.37
   6   0  -3   -0.01    0.33
  -6   0   3   -0.31    0.29
  -6   0   3    0.16    0.44
   6   0  -3   -0.22    0.32
   6   0  -3    0.05    0.37
  -6   0   3   -0.09    0.28
  -6   0   3   -0.45    0.35
  -6   0   3    0.39    0.35
   6   0  -3    0.04    0.32
  -6   0   3   -0.08    0.26
   6   0  -3    0.21    0.41
  -6   0   3    0.33    0.46
   6   0  -3   -0.20    0.32
  -6   0   3   -0.38    0.27
  -6   0   3   -0.31    0.36
   6   0  -3    0.19    0.40
   5   0  -3  439.89   35.95
  -5   0   3  546.89   36.05
  -5   0   3  462.82   35.78
   5   0  -3  482.15   34.09
   5   0  -3  443.45   34.80
   5   0  -3  504.47   34.03
   5   0  -3  398.32   35.79
  -5   0   3  411.80   34.75
  -5   0   3  472.31   34.39
  -5   0   3  428.01   31.73
  -5   0   3  469.13   34.35
  -5   0   3  432.65   35.79
   5   0  -3  480.42   34.35
  -5   0   3  477.70   34.73
   5   0  -3  539.06   34.45
  -5   0   3  453.40   35.96
  -4   0   3    0.29    0.35
   4   0  -3    0.18    0.30
  -4   0   3   -0.05    0.27
   4   0  -3    0.19    0.30
  -4   0   3    0.13    0.21
  -4   0   3   -0.34    0.20
  -4   0   3    0.34    0.29
  -4   0   3    0.15    0.22
   4   0  -3    0.12    0.27
  -4   0   3   -0.58    0.30
   4   0  -3   -0.37    0.30
  -4   0   3    0.37    0.24
  -4   0   3   -0.29    0.23
   4   0  -3    0.50    0.34
   4   0  -3    0.41    0.29
  -4   0   3   -0.16    0.19
  -4   0   3    0.13    0.30
  -4   0   3    0.22    0.25
   4   0  -3    0.66    0.35
  -4   0   3   -0.19    0.32
   4   0  -3    0.27    0.35
   3   0  -3   10.09    1.03
   3   0  -3   11.54    1.12
   3   0  -3   12.47    1.19
   3   0  -3   12.14    1.10
   3   0  -3   10.86    1.03
   3   0  -3   12.21    1.10
  -3   0   3   11.10    1.02
   3   0  -3   11.74    1.16
  -3   0   3   11.18    1.05
  -3   0   3    8.69    1.15
  -3   0   3   12.62    1.04
  -3   0   3   13.62    1.07
  -3   0   3   12.67    1.13
  -3   0   3   13.88    1.19
  -3   0   3   11.74    1.12
  -3   0   3   12.41    0.96
  -3   0   3    9.69    1.03
  -3   0   3   10.33    0.92
   3   0  -3   12.40    1.17
  -3   0   3   12.80    1.15
  -2   0   3    0.52    0.26
   2   0  -3    0.25    0.22
   2   0  -3   -0.15    0.18
  -2   0   3    0.11    0.20
  -2   0   3    0.21    0.15
  -2   0   3    0.31    0.27
  -2   0   3    0.10    0.23
  -2   0   3    0.15    0.19
   2   0  -3    0.15    0.22
   2   0  -3    0.16    0.21
  -2   0   3    0.14    0.17
  -2   0   3   -0.24    0.15
   2   0  -3    0.70    0.30
  -2   0   3    0.42    0.24
   2   0  -3    0.03    0.20
  -2   0   3    0.03    0.19
  -2   0   3   -0.07    0.18
   2   0  -3    0.10    0.15
   2   0  -3   -0.01    0.23
   2   0  -3   -0.02    0.23
  -2   0   3    0.76    0.19
  -1   0   3  102.95    6.75
   1   0  -3   90.64    7.14
  -1   0   3   84.45    7.15
   1   0  -3   95.70    6.75
   1   0  -3   92.75    7.12
  -1   0   3   82.49    6.28
  -1   0   3   89.56    6.89
  -1   0   3   85.34    6.82
  -1   0   3  102.32    7.14
  -1   0   3  100.40    7.12
  -1   0   3   83.42    7.11
   1   0  -3   99.29    7.18
  -1   0   3   91.34    6.28
   1   0  -3   98.04    6.29
  -1   0   3   77.90    6.82
  -1   0   3  104.66    6.40
  -1   0   3   93.80    6.84
  -1   0   3   96.00    6.82
   1   0  -3   85.86    7.11
   1   0  -3   85.84    6.82
  -1   0   3   84.80    6.88
   1   0  -3   88.64    6.90
   0   0   3    0.05    0.15
   0   0   3    0.08    0.17
   0   0  -3   -0.10    0.15
   0   0  -3    0.12    0.14
   0   0   3    0.12    0.11
   0   0  -3   -0.07    0.13
   0   0   3    0.29    0.13
   0   0   3    0.02    0.14
   0   0   3    0.00    0.16
   0   0  -3    0.01    0.14
   0   0   3    0.02    0.11
   0   0  -3   -0.15    0.16
   0   0   3    0.26    0.12
   0   0   3    0.39    0.11
   0   0   3   -0.08    0.14
   0   0  -3    0.25    0.17
   0   0   3   -0.03    0.17
   0   0  -3    0.12    0.15
   0   0   3   -0.05    0.14
   0   0  -3    0.15    0.13
   0   0   3    0.04    0.15
   0   0  -3    0.13    0.14
   0   0   3    0.03    0.14
   0   0  -3    0.25    0.12
   0   0   3    0.13    0.13
   0   0  -3    0.18    0.18
   0   0  -3   -0.04    0.11
  -1   0  -3   76.57    6.09
   1   0   3   76.43    5.92
   1   0   3   72.80    5.87
  -1   0  -3   82.05    5.79
   1   0   3   77.03    5.38
   1   0   3   91.26    5.99
   1   0   3   67.19    6.13
  -1   0  -3   77.31    6.16
   1   0   3   82.26    6.08
  -1   0  -3   67.69    5.37
   1   0   3   83.11    5.79
  -1   0  -3   89.90    5.87
  -1   0  -3   75.77    5.91
   1   0   3   82.85    5.86
   1   0   3   78.49    6.09
   1   0   3   82.22    6.11
  -1   0  -3   82.17    5.80
  -1   0  -3   78.68    5.87
  -1   0  -3   72.20    5.82
   1   0   3   89.39    5.47
   1   0   3   73.73    5.78
   1   0   3   66.53    5.84
  -1   0  -3   73.01    5.47
   2   0   3    0.23    0.17
   2   0   3    1.26    0.27
   2   0   3    0.13    0.23
  -2   0  -3    0.42    0.23
  -2   0  -3    0.09    0.19
   2   0   3    0.52    0.26
   2   0   3   -0.08    0.16
   2   0   3   -0.02    0.20
   2   0   3   -0.20    0.17
  -2   0  -3    0.30    0.20
  -2   0  -3    0.11    0.16
   2   0   3    0.09    0.15
  -2   0  -3   -0.09    0.16
   2   0   3    0.30    0.25
   2   0   3    0.32    0.16
   2   0   3    0.19    0.18
   2   0   3    0.02    0.24
  -2   0  -3   -0.04    0.22
   2   0   3    0.27    0.23
  -2   0  -3    0.10    0.16
  -2   0  -3    0.15    0.22
   2   0   3    0.31    0.20
  -3   0  -3  532.92   38.87
  -3   0  -3  539.95   41.03
   3   0   3  589.67   41.04
  -3   0  -3  533.32   41.01
   3   0   3  511.41   43.32
   3   0   3  537.65   41.91
   3   0   3  568.53   41.01
  -3   0  -3  592.57   41.91
   3   0   3  551.17   43.14
  -3   0  -3  530.00   38.30
   3   0   3  532.77   41.48
  -3   0  -3  561.29   41.50
  -3   0  -3  610.85   43.15
   3   0   3  630.50   38.34
  -3   0  -3  595.27   41.34
   3   0   3  605.82   41.41
   3   0   3  589.45   43.19
   3   0   3  507.35   41.88
  -4   0  -3    0.38    0.25
  -4   0  -3    0.36    0.26
  -4   0  -3   -0.18    0.25
  -4   0  -3   -0.13    0.21
   4   0   3   -0.08    0.25
   4   0   3   -0.05    0.23
   4   0   3    0.60    0.29
  -4   0  -3    0.02    0.31
   4   0   3    0.24    0.29
   4   0   3   -0.29    0.26
   4   0   3    0.18    0.28
  -4   0  -3    0.47    0.27
  -4   0  -3    0.23    0.32
  -4   0  -3    0.13    0.26
   4   0   3    0.42    0.34
   4   0   3    0.41    0.29
  -4   0  -3   -0.12    0.25
   4   0   3    0.14    0.33
   5   0   3    9.62    1.00
  -5   0  -3    9.63    0.86
  -5   0  -3    8.31    1.05
   5   0   3   10.03    0.95
   5   0   3    6.90    0.96
   5   0   3    8.55    1.06
   5   0   3    7.20    0.96
   5   0   3    8.23    1.09
  -5   0  -3    9.02    0.95
  -5   0  -3    6.17    1.00
   5   0   3    7.56    1.04
  -5   0  -3    9.63    0.96
  -5   0  -3   10.11    0.90
  -5   0  -3    7.81    0.97
  -5   0  -3    8.35    1.01
   5   0   3    8.14    0.94
  -5   0  -3    8.02    0.99
  -5   0  -3    8.57    1.04
   6   0   3   -0.13    0.33
  -6   0  -3    0.55    0.36
  -6   0  -3   -0.38    0.29
  -6   0  -3   -0.10    0.41
  -6   0  -3   -0.36    0.36
  -6   0  -3    0.01    0.41
   6   0   3    0.48    0.43
   6   0   3    0.09    0.39
   6   0   3   -0.03    0.43
  -6   0  -3   -0.04    0.38
  -6   0  -3    0.14    0.47
   6   0   3   -0.22    0.46
   6   0   3    0.77    0.48
  -6   0  -3    0.60    0.47
   6   0   3   -0.34    0.26
   7   0   3    0.35    0.46
  -7   0  -3    0.32    0.43
   7   0   3   -0.09    0.43
   7   0   3    0.47    0.57
  -7   0  -3    0.28    0.51
  -7   0  -3    0.67    0.40
   7   0   3    1.11    0.58
   7   0   3   -0.01    0.35
  -7   0  -3    0.20    0.48
   8   0   3    0.55    0.64
   8   0   3    0.54    0.58
  -8   0  -3   -0.06    0.59
  -8   0  -3   -0.02    0.49
  -8   0  -3    0.39    0.41
  -8   0  -3    0.23    0.57
  -9   0  -3    1.72    0.57
  -9   0  -3    2.78    0.83
   9   0   3    2.16    0.88
  -9   0  -3    1.37    0.75
  -9   0  -3    2.73    0.91
   9   0   3    2.07    0.54
   9   0   3    2.90    0.99
 -10   0  -3    1.10    0.54
  10   0   3    0.61    0.44
 -10   0  -3   -0.56    0.61
  10   0   3    0.13    0.65
 -11  -1   3    0.31    0.49
 -11  -1   3    0.04    0.85
  11  -1  -3    0.87    0.77
  11  -1  -3    0.89    0.53
  11   1  -3    0.22    0.46
  11   1  -3   -0.65    0.61
 -11   1   3    0.58    0.85
  10  -1  -3    0.29    0.46
 -10  -1   3    1.37    0.63
 -10  -1   3    0.16    0.46
 -10  -1   3    0.84    0.87
  10  -1  -3    0.12    0.63
  10  -1  -3    0.59    0.70
 -10  -1   3    0.55    0.77
 -10   1   3    1.36    0.89
 -10   1   3   -0.37    0.66
  10   1  -3    0.86    0.66
  10   1  -3    0.22    0.41
 -10   1   3    0.69    0.33
  10   1  -3    0.97    0.73
  -9  -1   3  145.20   11.52
   9  -1  -3  172.58   12.29
  -9  -1   3  170.03   11.77
  -9  -1   3  151.74   12.21
  -9  -1   3  140.08   10.47
   9  -1  -3  157.11   11.64
  -9   1   3  151.44   10.34
  -9   1   3  136.36   11.59
   9   1  -3  128.79   12.08
  -9   1   3  150.37   12.16
   9   1  -3  137.54   10.43
  -9   1   3  166.31   11.53
   9   1  -3  144.14   11.61
  -8  -1   3    0.39    0.46
   8  -1  -3    1.06    0.61
  -8  -1   3    0.08    0.53
  -8  -1   3    0.74    0.63
  -8  -1   3    0.13    0.41
   8  -1  -3   -0.44    0.52
  -8   1   3    0.18    0.31
  -8   1   3    0.24    0.58
  -8   1   3    0.38    0.41
   8   1  -3    0.79    0.56
  -8   1   3    0.46    0.48
   8   1  -3   -0.41    0.31
   8   1  -3   -0.36    0.41
  -8   1   3    0.17    0.58
  -8   1   3    0.11    0.55
  -7  -1   3   -0.23    0.47
  -7  -1   3   -0.04    0.42
   7  -1  -3    0.13    0.39
  -7  -1   3    0.59    0.41
  -7  -1   3   -0.17    0.36
   7  -1  -3   -0.60    0.45
   7  -1  -3    0.90    0.52
  -7  -1   3   -0.03    0.35
  -7  -1   3   -0.42    0.31
  -7  -1   3    0.37    0.40
  -7  -1   3    0.08    0.51
   7  -1  -3    0.24    0.47
   7  -1  -3    0.16    0.45
   7   1  -3   -0.54    0.42
   7   1  -3    0.42    0.49
   7   1  -3    0.05    0.39
  -7   1   3    0.09    0.28
   7   1  -3    0.31    0.33
  -7   1   3   -0.18    0.42
  -7   1   3    0.01    0.51
   7   1  -3    0.25    0.47
   7   1  -3   -0.55    0.30
  -7   1   3   -0.11    0.39
  -7   1   3    0.01    0.35
  -7   1   3   -0.18    0.48
  -7   1   3   -0.29    0.40
   7   1  -3    0.43    0.44
   7   1  -3   -0.25    0.38
  -7   1   3   -0.26    0.32
  -6  -1   3   79.57    6.21
  -6  -1   3   86.94    5.80
   6  -1  -3   78.38    6.55
  -6  -1   3   79.47    6.25
   6  -1  -3   86.44    6.52
  -6  -1   3   68.29    6.24
  -6  -1   3   84.57    6.61
  -6  -1   3   80.42    5.68
   6  -1  -3   83.42    6.15
   6  -1  -3   79.12    6.19
  -6  -1   3   84.63    6.55
   6  -1  -3   80.22    6.23
   6  -1  -3   73.68    6.50
   6  -1  -3   73.85    6.24
   6  -1  -3   80.33    6.34
  -6  -1   3   77.10    6.46
  -6   1   3   83.35    6.31
   6   1  -3   84.01    6.35
   6   1  -3   79.37    6.29
   6   1  -3   74.11    6.56
   6   1  -3   92.89    6.24
  -6   1   3   76.20    6.54
  -6   1   3   80.08    6.48
   6   1  -3   77.91    6.53
   6   1  -3   84.92    6.51
  -6   1   3   63.47    6.13
  -6   1   3   91.16    6.48
  -6   1   3   84.84    6.22
   6   1  -3   78.75    5.64
  -6   1   3   76.35    5.59
   6   1  -3   82.08    6.27
  -6   1   3   77.14    6.25
   5  -1  -3    3.05    0.58
   5  -1  -3    3.19    0.61
  -5  -1   3    2.58    0.50
  -5  -1   3    3.30    0.48
  -5  -1   3    2.72    0.50
  -5  -1   3    3.45    0.60
   5  -1  -3    2.94    0.61
  -5  -1   3    2.30    0.62
   5  -1  -3    3.29    0.63
  -5  -1   3    3.09    0.59
   5  -1  -3    3.17    0.59
   5  -1  -3    3.61    0.60
   5  -1  -3    3.58    0.56
  -5  -1   3    2.38    0.44
   5  -1  -3    2.19    0.48
  -5  -1   3    3.55    0.67
  -5  -1   3    3.15    0.54
   5  -1  -3    2.66    0.50
  -5  -1   3    2.99    0.62
   5   1  -3    3.25    0.63
  -5   1   3    3.87    0.55
   5   1  -3    3.30    0.67
   5   1  -3    2.70    0.53
  -5   1   3    3.27    0.52
  -5   1   3    3.30    0.57
   5   1  -3    2.18    0.40
   5   1  -3    1.95    0.50
   5   1  -3    3.29    0.59
  -5   1   3    3.25    0.52
  -5   1   3    3.35    0.38
  -5   1   3    3.14    0.55
  -5   1   3    4.79    0.71
   5   1  -3    3.04    0.53
   5   1  -3    3.58    0.61
  -5   1   3    2.44    0.47
  -5   1   3    2.52    0.59
   5   1  -3    3.20    0.64
   4  -1  -3  105.78    7.76
  -4  -1   3  104.23    8.09
  -4  -1   3  112.69    7.68
  -4  -1   3   92.75    8.16
   4  -1  -3   97.45    7.80
   4  -1  -3  108.05    7.72
  -4  -1   3   98.52    7.76
   4  -1  -3   96.08    8.07
  -4  -1   3  106.52    8.20
   4  -1  -3  119.97    8.21
  -4  -1   3   99.35    7.13
  -4  -1   3   89.18    8.09
  -4  -1   3   93.04    7.85
   4  -1  -3  105.43    7.25
   4  -1  -3   93.09    7.85
  -4  -1   3  104.58    7.26
  -4  -1   3  119.33    7.75
  -4  -1   3  110.28    7.83
   4  -1  -3  116.36    8.18
   4  -1  -3   98.89    7.65
   4  -1  -3  109.42    8.12
   4  -1  -3  115.35    7.82
   4   1  -3  105.12    8.16
   4   1  -3   95.01    7.80
  -4   1   3   90.24    8.13
   4   1  -3  100.79    7.82
   4   1  -3  105.14    7.11
  -4   1   3  108.33    7.07
   4   1  -3  116.33    7.28
   4   1  -3   98.19    7.75
  -4   1   3   94.68    7.65
  -4   1   3  108.26    8.07
   4   1  -3   99.17    7.71
   4   1  -3  106.59    8.11
  -4   1   3  116.43    8.19
  -4   1   3  108.78    8.07
   4   1  -3   96.43    7.86
  -4   1   3  101.80    7.79
  -4   1   3   90.13    7.80
   4   1  -3   87.55    8.08
  -4   1   3   97.60    7.78
  -4   1   3   86.37    7.69
   3  -1  -3   21.13    1.64
  -3  -1   3   21.49    1.61
  -3  -1   3   16.51    1.65
   3  -1  -3   18.98    1.61
   3  -1  -3   19.94    1.59
  -3  -1   3   18.62    1.78
  -3  -1   3   16.22    1.70
   3  -1  -3   23.24    1.51
  -3  -1   3   19.80    1.50
  -3  -1   3   17.36    1.73
   3  -1  -3   20.52    1.73
  -3  -1   3   21.27    1.74
  -3  -1   3   18.27    1.65
  -3  -1   3   18.88    1.68
   3  -1  -3   16.84    1.72
   3  -1  -3   19.35    1.70
  -3  -1   3   18.03    1.46
   3  -1  -3   20.29    1.66
   3  -1  -3   17.22    1.64
  -3  -1   3   20.78    1.64
   3  -1  -3   23.30    1.64
   3  -1  -3   23.14    1.78
  -3  -1   3   18.66    1.62
  -3   1   3   21.66    1.76
   3   1  -3   21.58    1.65
   3   1  -3   17.12    1.64
  -3   1   3   17.97    1.38
   3   1  -3   16.67    1.74
   3   1  -3   21.19    1.52
  -3   1   3   21.16    1.67
  -3   1   3   17.74    1.57
   3   1  -3   15.66    1.69
  -3   1   3   21.06    1.56
  -3   1   3   19.47    1.76
  -3   1   3   20.06    1.68
  -3   1   3   19.38    1.61
   3   1  -3   18.34    1.44
  -3   1   3   19.60    1.53
  -3   1   3   17.25    1.65
   3   1  -3   16.90    1.72
   3   1  -3   18.57    1.70
  -3   1   3   21.23    1.60
  -3   1   3   21.14    1.60
   3   1  -3   19.27    1.64
   3   1  -3   21.71    1.72
   2  -1  -3   62.82    4.47
  -2  -1   3   59.14    4.81
  -2  -1   3   48.45    4.72
  -2  -1   3   57.08    4.76
   2  -1  -3   62.80    4.72
   2  -1  -3   61.65    4.73
  -2  -1   3   65.12    4.49
   2  -1  -3   69.52    4.81
  -2  -1   3   56.05    4.58
  -2  -1   3   50.57    4.52
   2  -1  -3   58.32    4.22
   2  -1  -3   60.19    4.58
   2  -1  -3   58.83    4.56
   2  -1  -3   59.31    4.53
  -2  -1   3   53.49    4.17
   2  -1  -3   63.79    4.76
   2  -1  -3   58.84    4.49
  -2  -1   3   66.49    4.26
   2  -1  -3   61.64    4.54
   2   1  -3   52.88    4.57
  -2   1   3   53.25    4.69
   2   1  -3   57.68    4.81
   2   1  -3   58.55    4.51
  -2   1   3   62.90    4.54
  -2   1   3   59.48    4.51
  -2   1   3   58.20    4.57
  -2   1   3   68.24    4.57
   2   1  -3   56.89    4.53
  -2   1   3   58.24    4.55
  -2   1   3   67.68    4.71
   2   1  -3   63.36    4.17
  -2   1   3   55.89    4.54
  -2   1   3   67.47    4.78
   2   1  -3   55.16    4.76
  -2   1   3   67.27    4.76
   2   1  -3   59.17    4.74
  -2   1   3   63.72    4.46
   1  -1  -3  902.20   62.97
   1  -1  -3  890.59   66.38
  -1  -1   3  810.93   64.25
   1  -1  -3  770.76   64.32
   1  -1  -3  819.82   66.34
   1  -1  -3 1000.00   63.60
  -1  -1   3  861.63   66.41
  -1  -1   3  860.68   62.91
  -1  -1   3  833.80   66.36
   1  -1  -3  815.69   66.16
   1  -1  -3  893.25   59.75
   1  -1  -3  907.90   59.86
   1  -1  -3  858.13   63.08
   1  -1  -3  871.39   63.73
  -1  -1   3  933.98   66.19
   1  -1  -3  811.20   64.33
   1  -1  -3  889.63   64.42
   1  -1  -3  986.45   63.83
  -1   1   3  925.61   66.57
  -1   1   3  728.38   66.20
  -1   1   3  929.61   66.30
   1   1  -3  913.43   58.99
  -1   1   3  806.52   62.89
   1   1  -3  862.00   63.61
  -1   1   3  762.74   66.36
   1   1  -3  834.21   64.26
   1   1  -3  803.97   64.26
  -1   1   3  767.35   64.35
  -1   1   3  895.02   63.03
  -1   1   3  803.81   63.67
   1   1  -3  905.23   66.38
   1   1  -3  820.27   58.95
   1   1  -3  937.93   63.12
  -1   1   3  944.38   63.35
  -1   1   3  919.57   64.45
   0  -1   3    5.59    0.51
   0  -1  -3    5.20    0.56
   0  -1  -3    5.84    0.56
   0  -1   3    5.76    0.54
   0  -1  -3    5.84    0.49
   0  -1  -3    5.26    0.49
   0  -1  -3    5.01    0.39
   0  -1  -3    5.12    0.44
   0  -1  -3    5.00    0.52
   0  -1  -3    4.63    0.47
   0  -1  -3    4.57    0.53
   0  -1   3    7.49    0.56
   0  -1  -3    6.26    0.51
   0  -1  -3    6.18    0.52
   0  -1   3    4.77    0.48
   0  -1  -3    5.01    0.48
   0  -1   3    4.53    0.54
   0  -1   3    5.64    0.62
   0  -1  -3    4.72    0.47
   0  -1   3    5.70    0.58
   0  -1   3    3.85    0.53
   0  -1  -3    4.77    0.44
   0  -1   3    7.10    0.57
   0   1  -3    7.20    0.58
   0   1   3    4.81    0.52
   0   1  -3    5.14    0.52
   0   1   3    4.36    0.51
   0   1   3    4.48    0.49
   0   1  -3    5.31    0.58
   0   1  -3    4.49    0.51
   0   1  -3    5.06    0.55
   0   1  -3    4.18    0.53
   0   1   3    4.85    0.46
   0   1   3    5.46    0.47
   0   1  -3    5.37    0.52
   0   1   3    4.98    0.54
   0   1  -3    4.26    0.56
   0   1  -3    5.04    0.52
   0   1   3    4.05    0.52
   0   1   3    5.45    0.46
   0   1   3    5.01    0.50
   0   1   3    6.23    0.46
   0   1   3    6.22    0.56
   0   1   3    5.05    0.45
   0   1  -3    5.61    0.51
   0   1  -3    4.96    0.45
   0   1  -3    5.54    0.49
   1  -1   3    0.13    0.22
  -1  -1  -3    0.63    0.18
  -1  -1  -3    0.29    0.24
   1  -1   3    0.27    0.19
  -1  -1  -3    0.31    0.17
  -1  -1  -3    0.16    0.19
  -1  -1  -3    0.21    0.16
   1  -1   3    0.35    0.22
   1  -1   3    0.44    0.24
  -1  -1  -3    0.48    0.13
   1  -1   3    0.42    0.17
   1  -1   3   -0.06    0.19
  -1  -1  -3    0.19    0.16
  -1  -1  -3    0.14    0.18
  -1  -1  -3    0.52    0.23
   1  -1   3    0.53    0.26
  -1  -1  -3    0.45    0.15
  -1  -1  -3    0.16    0.18
   1  -1   3    0.23    0.20
  -1  -1  -3    0.21    0.16
  -1  -1  -3    0.31    0.23
   1   1   3    0.04    0.14
   1   1   3    0.11    0.18
  -1   1  -3    0.32    0.23
   1   1   3    0.04    0.14
  -1   1  -3    0.24    0.16
  -1   1  -3    0.23    0.18
  -1   1  -3    0.56    0.27
  -1   1  -3    0.10    0.18
   1   1   3    0.28    0.14
   1   1   3    0.02    0.20
  -1   1  -3    1.09    0.22
   1   1   3   -0.07    0.19
   1   1   3    0.51    0.19
  -1   1  -3    1.15    0.27
  -1   1  -3    0.46    0.17
   1   1   3    0.44    0.21
  -1   1  -3    0.64    0.16
  -1   1  -3   -0.01    0.17
   1   1   3    0.61    0.23
   1   1   3    0.19    0.24
   1   1   3    0.08    0.16
  -1   1  -3    0.22    0.16
  -2  -1  -3   62.81    5.04
   2  -1   3   70.96    5.14
   2  -1   3   69.05    5.31
   2  -1   3   71.41    5.09
  -2  -1  -3   60.47    4.72
  -2  -1  -3   61.75    5.10
   2  -1   3   68.83    4.73
  -2  -1  -3   72.79    5.01
   2  -1   3   68.79    5.11
  -2  -1  -3   66.33    5.12
   2  -1   3   71.75    5.04
  -2  -1  -3   68.75    4.63
   2  -1   3   68.79    5.28
   2  -1   3   69.82    5.35
  -2  -1  -3   62.86    5.25
  -2  -1  -3   76.34    5.36
  -2  -1  -3   80.53    5.34
   2  -1   3   61.29    4.66
  -2  -1  -3   71.38    5.08
  -2   1  -3   66.69    5.11
  -2   1  -3   63.36    5.06
   2   1   3   67.97    5.05
  -2   1  -3   60.58    5.25
  -2   1  -3   61.38    4.63
   2   1   3   66.72    5.26
  -2   1  -3   65.83    5.08
  -2   1  -3   74.56    5.15
  -2   1  -3   62.90    5.29
   2   1   3   64.47    4.97
   2   1   3   63.37    5.32
   2   1   3   67.77    5.22
   2   1   3   61.67    5.09
  -2   1  -3   61.03    4.99
   2   1   3   62.24    5.08
   2   1   3   71.02    5.11
   2   1   3   57.77    5.23
   2   1   3   69.35    5.00
  -2   1  -3   67.79    4.73
   2   1   3   65.81    5.04
   2   1   3   72.76    5.28
  -3  -1  -3   15.49    1.39
  -3  -1  -3   16.01    1.17
  -3  -1  -3   16.64    1.33
  -3  -1  -3   13.86    1.36
  -3  -1  -3   17.23    1.38
   3  -1   3   13.99    1.42
  -3  -1  -3   17.60    1.36
   3  -1   3   15.92    1.37
   3  -1   3   15.34    1.48
  -3  -1  -3   13.30    1.33
  -3  -1  -3   19.53    1.53
  -3  -1  -3   13.76    1.42
  -3  -1  -3   15.87    1.32
   3  -1   3   16.30    1.23
   3  -1   3   13.61    1.20
   3  -1   3   16.77    1.33
   3  -1   3   13.94    1.32
  -3  -1  -3   13.53    1.20
   3  -1   3   13.12    1.30
   3   1   3   14.93    1.31
   3   1   3   16.63    1.39
  -3   1  -3   15.20    1.48
  -3   1  -3   16.63    1.37
   3   1   3   14.39    1.38
  -3   1  -3   13.97    1.42
   3   1   3   13.27    1.29
   3   1   3   14.69    1.27
   3   1   3   14.46    1.30
  -3   1  -3   15.97    1.18
   3   1   3   13.68    1.40
  -3   1  -3   17.77    1.34
   3   1   3   12.30    1.39
  -3   1  -3   15.75    1.33
  -3   1  -3   17.00    1.39
   3   1   3   13.84    1.32
  -3   1  -3   13.52    1.35
  -3   1  -3   14.06    1.21
  -3   1  -3   12.92    1.31
  -4  -1  -3   75.53    6.35
   4  -1   3   70.68    5.61
  -4  -1  -3   84.86    5.60
  -4  -1  -3   74.36    6.13
  -4  -1  -3   80.64    5.72
  -4  -1  -3   81.34    6.16
   4  -1   3   70.54    6.35
   4  -1   3   73.60    6.40
   4  -1   3   84.58    6.08
  -4  -1  -3   72.27    6.06
   4  -1   3   75.72    6.16
  -4  -1  -3   73.31    6.03
   4  -1   3   76.70    6.13
  -4  -1  -3   77.92    6.18
   4  -1   3   84.16    6.51
   4  -1   3   84.74    6.21
  -4   1  -3   87.99    6.39
   4   1   3   79.83    6.46
   4   1   3   72.60    6.01
   4   1   3   69.13    6.33
   4   1   3   79.49    6.19
  -4   1  -3   82.79    6.08
  -4   1  -3   82.71    6.15
  -4   1  -3   91.98    6.09
   4   1   3   79.36    6.40
  -4   1  -3   80.21    6.14
  -4   1  -3   73.00    5.69
  -4   1  -3   87.09    6.25
   4   1   3   92.67    5.57
  -4   1  -3   90.01    6.46
   4   1   3   80.51    6.12
  -4   1  -3   77.80    6.16
   4   1   3   72.45    6.13
  -4   1  -3   90.69    6.55
  -4   1  -3   84.49    5.60
   4   1   3   87.23    6.21
  -5  -1  -3   10.26    1.08
  -5  -1  -3   11.87    1.13
  -5  -1  -3    8.19    0.94
   5  -1   3   10.52    1.11
   5  -1   3   10.27    0.96
  -5  -1  -3   10.47    1.19
  -5  -1  -3   10.14    1.14
   5  -1   3    9.29    1.12
   5  -1   3   10.95    1.16
  -5  -1  -3   11.58    1.12
   5  -1   3   11.64    1.12
  -5  -1  -3    8.23    1.08
  -5  -1  -3   10.67    1.12
   5  -1   3    8.35    1.13
   5  -1   3   10.23    1.22
  -5  -1  -3   11.44    0.93
   5  -1   3   11.99    1.12
   5  -1   3    9.98    1.18
  -5   1  -3    7.74    1.12
   5   1   3   10.06    1.08
   5   1   3   10.84    1.20
  -5   1  -3    9.59    0.97
   5   1   3   12.67    1.26
   5   1   3    9.88    1.06
   5   1   3    9.87    1.08
   5   1   3    9.88    1.09
   5   1   3   10.36    1.11
   5   1   3   10.37    1.05
  -5   1  -3    9.04    1.09
  -5   1  -3   10.04    1.12
  -5   1  -3    9.00    1.13
  -5   1  -3    9.32    1.03
  -5   1  -3   10.25    1.09
  -5   1  -3    9.40    0.91
  -5   1  -3    8.85    1.07
   5   1   3   10.24    1.20
  -5   1  -3   10.47    1.19
   6  -1   3    0.05    0.43
  -6  -1  -3    0.31    0.47
   6  -1   3    0.22    0.45
  -6  -1  -3    0.27    0.33
  -6  -1  -3    0.50    0.51
  -6  -1  -3    0.33    0.41
  -6  -1  -3   -0.07    0.43
   6  -1   3   -0.26    0.39
  -6  -1  -3    0.30    0.35
  -6  -1  -3    0.19    0.32
   6  -1   3    0.36    0.40
   6  -1   3   -0.12    0.34
  -6  -1  -3    0.19    0.39
  -6  -1  -3    1.06    0.49
  -6  -1  -3    0.23    0.42
   6  -1   3    0.35    0.40
   6  -1   3    0.71    0.44
  -6   1  -3    0.87    0.35
  -6   1  -3    0.80    0.48
  -6   1  -3    0.57    0.43
  -6   1  -3    0.94    0.44
   6   1   3    0.83    0.53
   6   1   3   -0.42    0.34
   6   1   3    1.15    0.50
  -6   1  -3    0.23    0.43
   6   1   3    0.06    0.44
   6   1   3    0.27    0.40
  -6   1  -3    0.57    0.37
   6   1   3    0.38    0.40
  -6   1  -3    0.71    0.46
   6   1   3    0.38    0.41
  -6   1  -3    0.27    0.43
   6   1   3    0.86    0.49
   7  -1   3  143.74   12.99
  -7  -1  -3  164.27   12.44
  -7  -1  -3  160.58   13.01
  -7  -1  -3  147.29   12.37
   7  -1   3  183.70   12.58
  -7  -1  -3  167.57   11.33
  -7   1  -3  156.00   11.28
   7   1   3  142.45   12.44
  -7   1  -3  162.22   12.39
   7   1   3  154.52   13.03
  -7   1  -3  176.92   12.45
   7   1   3  179.39   12.47
   7   1   3  168.47   12.86
  -7   1  -3  162.80   12.96
   7   1   3  169.03   12.95
  -7   1  -3  159.47   12.99
  -8  -1  -3    0.42    0.43
  -8  -1  -3    0.37    0.60
  -8  -1  -3    0.47    0.64
   8  -1   3    1.05    0.69
  -8  -1  -3    0.60    0.59
   8  -1   3   -0.47    0.50
   8   1   3    0.53    0.58
  -8   1  -3    0.52    0.51
  -8   1  -3    0.43    0.57
  -8   1  -3    0.54    0.40
  -8   1  -3    0.70    0.59
   8   1   3    0.30    0.34
   8   1   3    1.00    0.71
   9  -1   3    1.18    0.74
   9  -1   3    1.13    0.77
  -9  -1  -3    1.47    0.56
  -9  -1  -3    2.11    0.91
  -9  -1  -3    1.65    0.72
  -9  -1  -3    1.03    0.77
  -9   1  -3    1.20    0.50
  -9   1  -3    1.19    0.75
   9   1   3    1.20    0.72
  -9   1  -3    1.20    0.73
   9   1   3    1.47    0.82
   9   1   3    1.79    0.47
  -9   1  -3    2.08    0.75
  10  -1   3   12.79    1.81
 -10  -1  -3   10.03    1.14
 -10  -1  -3   10.22    1.62
  10   1   3   12.88    1.85
  10   1   3    7.93    0.94
 -10   1  -3    8.66    1.57
 -10   1  -3    9.71    1.06
  11  -2  -3    6.59    1.38
 -11  -2   3    6.92    1.50
  11  -2  -3    6.59    0.98
 -11  -2   3    6.02    0.92
 -11   2   3    6.16    1.45
  11   2  -3    5.22    0.75
  11   2  -3    5.30    1.31
 -10  -2   3   35.67    3.48
  10  -2  -3   38.55    3.39
 -10  -2   3   35.72    2.82
  10  -2  -3   39.29    3.63
 -10  -2   3   33.51    3.59
 -10  -2   3   33.11    3.22
 -10   2   3   32.51    3.44
 -10   2   3   37.05    3.45
  10   2  -3   35.27    2.67
  10   2  -3   32.10    3.43
  10   2  -3   29.87    3.27
  -9  -2   3    0.69    0.72
   9  -2  -3   -0.25    0.56
  -9  -2   3    0.15    0.50
  -9  -2   3    0.30    0.63
  -9  -2   3    0.68    0.49
   9  -2  -3   -0.01    0.53
   9   2  -3    0.28    0.38
   9   2  -3    0.11    0.57
   9   2  -3    0.44    0.68
  -9   2   3    1.03    0.64
  -9   2   3    0.52    0.51
  -9   2   3   -0.34    0.55
  -9   2   3    0.34    0.66
  -8  -2   3   92.49    7.72
  -8  -2   3   97.20    7.42
  -8  -2   3   79.66    7.18
  -8  -2   3   85.27    6.57
   8  -2  -3   88.86    7.64
   8  -2  -3   99.81    7.36
  -8   2   3  102.11    7.22
   8   2  -3   98.75    7.40
  -8   2   3   95.89    7.50
   8   2  -3   85.24    7.63
  -8   2   3   86.21    7.44
  -8   2   3  102.38    7.72
   8   2  -3   91.99    6.51
  -8   2   3   89.22    7.34
   7  -2  -3   34.72    3.11
   7  -2  -3   32.13    3.03
  -7  -2   3   38.08    3.19
  -7  -2   3   37.90    2.73
   7  -2  -3   34.54    3.16
  -7  -2   3   39.63    3.16
  -7  -2   3   37.25    3.30
  -7  -2   3   32.75    3.20
   7  -2  -3   40.00    3.06
   7  -2  -3   31.52    3.16
   7  -2  -3   36.06    3.23
  -7  -2   3   35.79    3.02
  -7  -2   3   34.89    3.01
   7  -2  -3   39.00    3.00
  -7   2   3   35.54    3.09
  -7   2   3   36.92    2.95
   7   2  -3   34.15    2.63
   7   2  -3   34.49    3.12
   7   2  -3   37.12    3.21
  -7   2   3   36.83    2.95
  -7   2   3   33.13    3.06
  -7   2   3   31.57    3.07
   7   2  -3   35.06    3.01
   7   2  -3   28.90    3.04
   7   2  -3   35.38    3.00
   7   2  -3   35.74    3.12
   7   2  -3   35.12    3.23
  -7   2   3   31.71    3.18
  -6  -2   3    0.66    0.34
  -6  -2   3   -0.10    0.29
  -6  -2   3    0.46    0.40
  -6  -2   3    0.84    0.36
   6  -2  -3    0.38    0.41
  -6  -2   3    0.32    0.48
  -6  -2   3    0.52    0.37
  -6  -2   3    0.34    0.47
   6  -2  -3    0.62    0.47
   6  -2  -3    0.95    0.51
   6  -2  -3    0.66    0.40
  -6  -2   3    1.20    0.50
   6  -2  -3    0.23    0.33
   6  -2  -3    0.59    0.41
   6  -2  -3    0.12    0.37
   6  -2  -3    0.38    0.40
  -6  -2   3   -0.24    0.31
  -6  -2   3    0.85    0.54
   6  -2  -3    0.41    0.36
   6   2  -3    0.81    0.47
   6   2  -3    0.12    0.39
  -6   2   3    0.72    0.33
   6   2  -3    0.61    0.47
   6   2  -3    0.17    0.34
   6   2  -3    0.40    0.29
  -6   2   3    0.13    0.44
   6   2  -3    0.18    0.38
   6   2  -3    0.68    0.40
   6   2  -3    0.89    0.49
  -6   2   3    0.19    0.30
  -6   2   3    0.45    0.33
  -6   2   3    1.40    0.44
  -6   2   3    1.74    0.57
   6   2  -3    1.38    0.45
  -6   2   3    0.79    0.35
  -5  -2   3  103.44    7.93
   5  -2  -3  107.05    7.69
  -5  -2   3  107.60    7.87
   5  -2  -3   98.34    8.18
   5  -2  -3  102.38    7.80
  -5  -2   3  105.79    8.15
  -5  -2   3  100.76    7.76
  -5  -2   3  108.07    7.17
  -5  -2   3   99.48    7.29
   5  -2  -3  102.61    7.82
   5  -2  -3   92.45    8.14
   5  -2  -3   97.75    7.91
  -5  -2   3   91.32    7.79
   5  -2  -3  105.61    8.14
   5  -2  -3  104.29    7.28
  -5  -2   3  100.15    7.70
  -5  -2   3   91.26    8.20
   5  -2  -3  107.75    7.86
  -5  -2   3   93.01    7.73
   5  -2  -3  104.56    7.77
  -5  -2   3  108.39    7.91
   5   2  -3   94.11    8.17
   5   2  -3   96.71    7.11
  -5   2   3  111.73    7.87
   5   2  -3  103.29    7.79
   5   2  -3   92.38    8.09
   5   2  -3   98.75    7.91
   5   2  -3   98.79    7.86
   5   2  -3  100.69    8.14
  -5   2   3  108.61    8.21
  -5   2   3   91.51    8.05
   5   2  -3  123.76    7.75
   5   2  -3   98.82    7.86
  -5   2   3  100.49    7.73
  -5   2   3  108.93    8.21
  -5   2   3  117.36    7.82
  -5   2   3  108.91    7.84
  -4  -2   3    0.35    0.22
   4  -2  -3    0.27    0.33
  -4  -2   3   -0.40    0.30
  -4  -2   3    0.49    0.36
  -4  -2   3    0.28    0.25
   4  -2  -3   -0.09    0.27
   4  -2  -3   -0.10    0.32
   4  -2  -3    0.50    0.34
  -4  -2   3    0.21    0.28
   4  -2  -3    0.05    0.21
  -4  -2   3    0.25    0.36
   4  -2  -3    0.18    0.22
  -4  -2   3    0.52    0.30
  -4  -2   3    0.63    0.28
   4  -2  -3    0.48    0.33
   4  -2  -3    0.34    0.28
   4  -2  -3    0.20    0.26
  -4  -2   3    0.28    0.32
   4  -2  -3    0.44    0.38
  -4  -2   3    0.44    0.33
  -4  -2   3    0.17    0.33
  -4  -2   3    0.09    0.28
   4  -2  -3    0.83    0.34
   4  -2  -3    1.81    0.41
  -4   2   3    0.19    0.36
   4   2  -3   -0.29    0.26
  -4   2   3    0.07    0.32
  -4   2   3    1.14    0.31
  -4   2   3    0.09    0.27
   4   2  -3    0.21    0.26
   4   2  -3    0.29    0.30
   4   2  -3    0.34    0.28
  -4   2   3    0.63    0.27
  -4   2   3    0.28    0.21
   4   2  -3    0.09    0.35
   4   2  -3    0.76    0.39
  -4   2   3    0.04    0.26
   4   2  -3    0.05    0.33
   4   2  -3    0.46    0.23
   4   2  -3    0.28    0.22
   4   2  -3   -0.14    0.30
   4   2  -3    0.38    0.35
   4   2  -3    0.39    0.33
  -4   2   3    0.16    0.30
  -3  -2   3    5.35    0.75
  -3  -2   3    5.14    0.60
  -3  -2   3    4.89    0.51
   3  -2  -3    5.31    0.66
  -3  -2   3    5.08    0.63
   3  -2  -3    4.36    0.62
   3  -2  -3    6.63    0.71
   3  -2  -3    5.15    0.52
   3  -2  -3    4.90    0.57
  -3  -2   3    3.61    0.63
   3  -2  -3    4.82    0.49
  -3  -2   3    4.55    0.58
  -3  -2   3    4.79    0.59
  -3  -2   3    4.69    0.67
  -3  -2   3    5.47    0.54
   3  -2  -3    4.64    0.61
   3  -2  -3    4.52    0.54
   3  -2  -3    6.19    0.65
  -3  -2   3    4.47    0.66
   3  -2  -3    6.12    0.61
   3  -2  -3    4.74    0.55
   3  -2  -3    6.42    0.64
   3   2  -3    4.62    0.59
   3   2  -3    4.58    0.48
   3   2  -3    4.03    0.66
   3   2  -3    5.54    0.68
   3   2  -3    5.64    0.70
   3   2  -3    5.03    0.65
   3   2  -3    6.38    0.66
  -3   2   3    7.59    0.61
  -3   2   3    3.94    0.52
  -3   2   3    4.54    0.51
   3   2  -3    5.23    0.62
  -3   2   3    6.08    0.69
  -3   2   3    4.52    0.54
  -3   2   3    6.30    0.67
   3   2  -3    4.33    0.65
   3   2  -3    5.89    0.53
  -3   2   3    5.33    0.52
   3   2  -3    6.95    0.65
   3   2  -3    5.38    0.61
  -3   2   3    5.72    0.55
  -3   2   3    5.83    0.65
  -2  -2   3  218.75   17.58
  -2  -2   3  225.20   17.54
  -2  -2   3  205.29   16.75
   2  -2  -3  221.04   15.68
   2  -2  -3  234.05   16.93
   2  -2  -3  243.90   17.53
  -2  -2   3  220.29   15.73
   2  -2  -3  230.63   17.42
  -2  -2   3  224.48   16.78
  -2  -2   3  218.77   15.50
  -2  -2   3  235.91   16.64
  -2  -2   3  204.32   17.46
   2  -2  -3  248.59   17.54
   2  -2  -3  263.90   17.45
   2  -2  -3  210.38   16.74
   2  -2  -3  247.52   16.58
   2  -2  -3  238.11   16.72
  -2  -2   3  227.88   16.98
   2  -2  -3  211.85   16.90
  -2  -2   3  203.86   16.94
  -2  -2   3  221.02   16.59
   2   2  -3  243.29   16.79
   2   2  -3  230.91   15.47
   2   2  -3  234.97   16.63
   2   2  -3  204.04   17.45
  -2   2   3  201.04   16.90
  -2   2   3  222.21   16.72
  -2   2   3  252.99   16.74
  -2   2   3  245.96   16.74
   2   2  -3  253.34   15.48
   2   2  -3  220.68   16.77
  -2   2   3  253.48   16.74
  -2   2   3  202.59   17.49
   2   2  -3  208.21   17.57
   2   2  -3  221.81   16.94
   2   2  -3  213.45   16.58
  -2   2   3  214.02   16.72
  -2   2   3  213.69   17.49
   2   2  -3  212.24   17.52
  -2   2   3  244.45   16.93
  -2   2   3  239.22   17.04
   1  -2  -3   23.55    1.85
  -1  -2   3   24.05    2.02
   1  -2  -3   27.73    1.97
  -1  -2   3   29.64    2.05
  -1  -2   3   23.42    1.94
   1  -2  -3   21.58    1.84
  -1  -2   3   22.95    1.95
   1  -2  -3   23.72    1.91
  -1  -2   3   21.26    1.74
  -1  -2   3   26.38    1.94
   1  -2  -3   22.79    1.84
  -1  -2   3   23.30    2.05
  -1  -2   3   23.56    1.90
  -1  -2   3   23.63    1.89
   1  -2  -3   24.81    1.81
   1  -2  -3   22.71    1.91
  -1  -2   3   20.66    1.90
   1  -2  -3   27.39    1.99
   1  -2  -3   23.42    1.81
   1  -2  -3   28.67    1.85
  -1  -2   3   23.63    2.01
   1  -2  -3   21.60    1.84
  -1   2   3   26.74    1.95
  -1   2   3   27.20    1.96
  -1   2   3   24.25    1.88
   1   2  -3   24.37    1.71
   1   2  -3   25.19    1.93
   1   2  -3   25.15    1.89
  -1   2   3   21.19    1.87
   1   2  -3   24.62    1.93
   1   2  -3   25.70    1.88
   1   2  -3   24.30    1.90
   1   2  -3   26.35    2.07
   1   2  -3   22.02    1.99
  -1   2   3   25.43    1.98
   1   2  -3   23.70    1.94
   1   2  -3   21.31    1.89
   0  -2   3  363.56   25.21
   0  -2  -3  278.35   23.91
   0  -2  -3  345.85   24.47
   0  -2   3  287.28   24.96
   0  -2   3  313.35   25.21
   0  -2  -3  312.55   24.19
   0  -2   3  330.79   24.22
   0  -2   3  314.26   24.47
   0  -2   3  367.05   23.98
   0  -2  -3  342.60   24.09
   0  -2  -3  321.05   23.93
   0  -2  -3  320.47   24.69
   0  -2  -3  329.67   25.20
   0  -2  -3  323.43   24.20
   0  -2  -3  348.52   25.27
   0  -2   3  372.02   24.27
   0  -2  -3  337.87   25.20
   0  -2   3  346.03   24.49
   0  -2   3  325.27   25.33
   0  -2   3  367.47   23.97
   0  -2   3  314.91   22.38
   0  -2   3  286.10   24.14
   0  -2  -3  336.81   24.46
   0   2   3  334.13   25.24
   0   2   3  377.40   24.10
   0   2  -3  278.77   25.18
   0   2  -3  279.21   24.12
   0   2  -3  354.72   23.97
   0   2   3  313.58   24.63
   0   2   3  306.52   24.68
   0   2  -3  349.72   22.35
   0   2   3  319.01   24.93
   0   2  -3  367.33   25.33
   0   2   3  338.88   24.12
   0   2  -3  311.00   24.46
   0   2   3  318.78   25.25
   0   2  -3  306.45   24.46
   0   2  -3  331.89   24.21
  -1  -2  -3  170.57   12.55
   1  -2   3  149.36   13.24
  -1  -2  -3  191.43   12.84
   1  -2   3  159.24   11.92
  -1  -2  -3  168.06   11.88
   1  -2   3  156.48   12.71
   1  -2   3  183.90   12.86
   1  -2   3  158.74   12.57
   1  -2   3  174.98   12.73
  -1  -2  -3  164.21   12.69
  -1  -2  -3  165.31   12.82
   1  -2   3  154.46   12.73
  -1  -2  -3  165.81   13.21
  -1  -2  -3  191.12   12.56
   1  -2   3  179.48   12.60
  -1  -2  -3  189.53   12.66
  -1  -2  -3  161.13   12.69
   1  -2   3  177.52   12.88
   1  -2   3  168.97   13.14
  -1  -2  -3  192.06   13.03
  -1  -2  -3  180.55   13.20
   1  -2   3  166.20   13.33
  -1  -2  -3  186.74   13.29
   1  -2   3  163.45   13.24
  -1   2  -3  164.25   12.58
   1   2   3  162.74   12.97
  -1   2  -3  160.73   12.57
   1   2   3  156.93   12.66
   1   2   3  165.13   12.69
  -1   2  -3  166.53   12.86
  -1   2  -3  175.70   12.74
   1   2   3  168.96   12.79
   1   2   3  169.89   12.79
   1   2   3  182.01   12.52
   1   2   3  196.91   12.66
   1   2   3  158.50   13.19
  -1   2  -3  168.34   12.69
   1   2   3  188.49   12.68
   1   2   3  184.59   13.21
   1   2   3  159.05   13.00
   1   2   3  171.77   13.11
   1   2   3  187.32   13.28
  -1   2  -3  161.36   13.24
  -1   2  -3  185.02   12.86
  -1   2  -3  152.01   12.83
  -1   2  -3  181.64   13.23
  -1   2  -3  172.64   11.71
   2  -2   3    6.65    0.76
   2  -2   3    8.32    0.90
   2  -2   3    8.73    0.82
  -2  -2  -3    7.33    0.76
  -2  -2  -3    7.77    0.77
   2  -2   3    7.93    0.82
   2  -2   3    7.13    0.84
   2  -2   3    7.64    0.78
  -2  -2  -3    7.09    0.75
   2  -2   3    7.61    0.80
  -2  -2  -3    9.43    0.86
  -2  -2  -3    7.10    0.68
  -2  -2  -3    8.52    0.88
   2  -2   3    8.24    0.87
   2  -2   3   10.42    0.75
  -2  -2  -3    7.35    0.77
  -2  -2  -3    7.36    0.79
  -2  -2  -3    7.35    0.74
  -2  -2  -3    8.29    0.64
   2  -2   3    8.35    0.87
   2   2   3    7.03    0.84
   2   2   3    6.87    0.86
   2   2   3    6.80    0.76
  -2   2  -3    6.04    0.68
   2   2   3    7.44    0.83
  -2   2  -3    8.95    0.81
  -2   2  -3    7.95    0.65
   2   2   3    7.87    0.83
  -2   2  -3   11.37    0.89
  -2   2  -3    7.85    0.89
   2   2   3    8.16    0.74
   2   2   3    8.41    0.82
   2   2   3    9.20    0.74
  -2   2  -3    5.72    0.73
  -2   2  -3   10.13    0.83
  -2   2  -3    9.11    0.82
  -2   2  -3    5.55    0.75
   2   2   3    8.81    0.73
   2   2   3    7.59    0.74
  -2   2  -3    8.28    0.78
  -2   2  -3    7.01    0.74
   2   2   3    9.03    0.73
   3  -2   3  185.38   14.32
   3  -2   3  183.19   14.34
  -3  -2  -3  210.41   13.90
  -3  -2  -3  178.08   13.71
  -3  -2  -3  189.65   13.77
  -3  -2  -3  200.98   12.65
   3  -2   3  200.25   13.61
  -3  -2  -3  179.27   13.58
  -3  -2  -3  180.49   14.34
  -3  -2  -3  199.73   14.44
   3  -2   3  201.91   13.96
   3  -2   3  184.36   13.61
  -3  -2  -3  182.71   14.28
   3  -2   3  176.68   13.77
  -3  -2  -3  186.88   12.87
  -3  -2  -3  196.24   13.61
   3  -2   3  162.92   12.68
   3  -2   3  162.24   14.40
   3  -2   3  203.16   13.80
  -3   2  -3  190.07   13.76
   3   2   3  155.97   14.35
  -3   2  -3  183.05   14.43
   3   2   3  183.29   14.26
   3   2   3  191.96   14.30
  -3   2  -3  160.71   12.84
  -3   2  -3  191.45   13.59
  -3   2  -3  176.03   13.91
   3   2   3  205.47   13.87
  -3   2  -3  203.28   13.88
  -3   2  -3  204.52   14.34
   3   2   3  176.12   14.09
   3   2   3  152.22   13.71
   3   2   3  192.48   13.71
  -3   2  -3  192.24   12.64
   3   2   3  202.42   14.02
  -3   2  -3  170.40   13.70
  -3   2  -3  173.63   12.65
   3   2   3  161.26   13.81
  -3   2  -3  165.47   13.59
   4  -2   3   -0.22    0.25
  -4  -2  -3    0.00    0.22
  -4  -2  -3    0.49    0.33
  -4  -2  -3    0.02    0.25
   4  -2   3   -0.11    0.28
   4  -2   3   -0.09    0.25
  -4  -2  -3    0.25    0.34
   4  -2   3    0.12    0.30
  -4  -2  -3    0.07    0.29
  -4  -2  -3    0.44    0.26
   4  -2   3    0.25    0.26
  -4  -2  -3    0.11    0.30
  -4  -2  -3    0.45    0.29
  -4  -2  -3    0.36    0.29
   4  -2   3    0.64    0.41
   4  -2   3    0.36    0.36
   4  -2   3    0.59    0.29
  -4  -2  -3    0.08    0.29
   4   2   3   -0.37    0.28
   4   2   3    0.07    0.15
   4   2   3   -0.03    0.30
   4   2   3    0.33    0.27
  -4   2  -3    0.20    0.22
   4   2   3    0.26    0.28
   4   2   3    0.31    0.33
  -4   2  -3    0.07    0.29
   4   2   3    0.32    0.37
   4   2   3    0.35    0.28
  -4   2  -3    0.16    0.22
   4   2   3    0.58    0.29
  -4   2  -3    0.18    0.30
  -4   2  -3    0.16    0.27
   4   2   3    0.15    0.34
  -4   2  -3    0.37    0.28
  -4   2  -3    0.16    0.34
   4   2   3    0.13    0.14
  -4   2  -3   -0.30    0.27
  -4   2  -3    0.12    0.30
  -4   2  -3    0.00    0.25
  -5  -2  -3    1.82    0.48
   5  -2   3    2.43    0.57
  -5  -2  -3    1.79    0.38
  -5  -2  -3    2.84    0.58
   5  -2   3    1.42    0.43
   5  -2   3    2.18    0.54
  -5  -2  -3    2.48    0.60
[truncated: 1,137,623 more chars]
