# Supplementary material for: Di-tert-butyl­tin(IV)–hydroxide–iodide, t Bu2Sn(OH)I, the last missing member in the series of pure di-tert-butyl­tin(IV)–hydroxide–halides
Source: Acta Crystallogr E Crystallogr Commun. 2022 May 20;78(Pt 6):633–7. doi: 10.1107/S205698902200514X (PMC9431778; doi:10.1107/S205698902200514X)
Supplement: Supplementary file 2 [file e-78-00633-Isup2.hkl]

data_I                                                                          
_shelx_title ' Imw007_0m in P2(1)/n'                                            
_shelx_refln_list_code          4                                               
_shelx_F_calc_maximum      306.77                                               
_exptl_crystal_F_000       712.00                                               
_reflns_d_resolution_high  0.7570                                               
                                                                                
loop_                                                                           
 _space_group_symop_operation_xyz                                               
 'x, y, z'                                                                      
 '-x+1/2, y+1/2, -z+1/2'                                                        
 '-x, -y, -z'                                                                   
 'x-1/2, -y-1/2, z-1/2'                                                         
                                                                                
_cell_length_a     8.4903                                                       
_cell_length_b    10.8848                                                       
_cell_length_c    13.5107                                                       
_cell_angle_alpha  90.000                                                       
_cell_angle_beta  101.881                                                       
_cell_angle_gamma  90.000                                                       
                                                                                
_shelx_F_squared_multiplier     1.000                                           
                                                                                
loop_                                                                           
 _refln_index_h                                                                 
 _refln_index_k                                                                 
 _refln_index_l                                                                 
 _refln_F_squared_calc                                                          
 _refln_F_squared_meas                                                          
 _refln_F_squared_sigma                                                         
 _refln_observed_status                                                         
   2   0   0       2080.21       2227.23        38.74 o                         
   4   0   0       1826.50       1917.47        37.05 o                         
   6   0   0         28.30         55.22         9.13 o                         
   8   0   0      27451.65      28077.13       859.71 o                         
  10   0   0        100.21         84.21        30.12 o                         
   1   1   0      22692.48      23662.50       302.30 o                         
   2   1   0       4616.81       4572.84        50.23 o                         
   3   1   0        286.78        302.08         6.32 o                         
   4   1   0      49878.47      47914.65       577.91 o                         
   5   1   0        296.69        339.46         9.21 o                         
   6   1   0         61.65         86.33         7.01 o                         
   7   1   0       6742.05       6749.57        95.68 o                         
   8   1   0        309.34        308.28        19.93 o                         
   9   1   0       2305.82       2355.14        66.56 o                         
  10   1   0        111.72        109.43        20.61 o                         
   0   2   0      25563.31      25258.96       944.60 o                         
   1   2   0       1248.13       1326.78        18.99 o                         
   2   2   0      16860.91      17208.40       194.30 o                         
   3   2   0      32753.89      33508.20       380.23 o                         
   4   2   0         35.80         66.66         4.63 o                         
   5   2   0      17992.57      17486.20       208.57 o                         
   6   2   0       5347.43       5360.50        75.21 o                         
   7   2   0        104.73        116.37         9.25 o                         
   8   2   0       3482.52       3547.31        77.59 o                         
   9   2   0          0.42         -3.32        13.25 o                         
  10   2   0        375.00        485.69        34.16 o                         
   1   3   0      11410.77      11131.91       186.74 o                         
   2   3   0      34627.86      35579.98       434.22 o                         
   3   3   0       1153.38       1047.93        15.52 o                         
   4   3   0        791.72        816.52        13.74 o                         
   5   3   0       2555.03       2660.76        35.45 o                         
   6   3   0       7436.19       7392.01        96.16 o                         
   7   3   0       5649.65       5688.43        92.57 o                         
   8   3   0        245.17        278.72        18.54 o                         
   9   3   0       5166.75       5120.83       125.77 o                         
  10   3   0       3711.31       3799.15       135.39 o                         
   0   4   0       1235.28       1106.04        39.31 o                         
   1   4   0      12664.38      12910.13       252.68 o                         
   2   4   0      25955.43      26471.62       342.24 o                         
   3   4   0       4221.14       4187.21        57.13 o                         
   4   4   0       1075.05       1111.69        16.90 o                         
   5   4   0       2049.19       1968.05        28.89 o                         
   6   4   0      15702.13      15781.42       214.80 o                         
   7   4   0       4082.08       4191.66        75.63 o                         
   8   4   0       1592.41       1610.11        46.30 o                         
   9   4   0       2983.92       2960.75        99.76 o                         
  10   4   0       3224.40       3226.75       128.63 o                         
   1   5   0        743.48        784.80        23.35 o                         
   2   5   0       8739.68       8540.99       120.16 o                         
   3   5   0      14613.58      14481.51       198.36 o                         
   4   5   0       2807.94       2793.22        42.81 o                         
   5   5   0       9978.06       9898.99       133.77 o                         
   6   5   0       4885.81       5089.45        71.89 o                         
   7   5   0        266.03        297.87        15.85 o                         
   8   5   0        219.15        205.37        20.79 o                         
   9   5   0        331.66        330.71        34.03 o                         
  10   5   0       1911.79       1910.15       106.90 o                         
   0   6   0        620.60        629.41        38.63 o                         
   1   6   0      28399.22      28619.84       715.75 o                         
   2   6   0        202.80        235.74         7.00 o                         
   3   6   0       3871.70       3879.37        57.42 o                         
   4   6   0        114.72        120.95         8.07 o                         
   5   6   0       4357.19       4600.31        67.55 o                         
   6   6   0        860.51        941.09        22.08 o                         
   7   6   0      10625.66      10566.99       250.88 o                         
   8   6   0         11.04          2.77        16.60 o                         
   9   6   0       5777.58       5790.14       188.70 o                         
   1   7   0       1447.36       1561.27        50.52 o                         
   2   7   0       1411.48       1456.80        27.14 o                         
   3   7   0      19434.61      18788.59       275.44 o                         
   4   7   0       3118.41       3282.25        53.48 o                         
   5   7   0      11162.31      11187.40       175.72 o                         
   6   7   0       2500.26       2461.31        49.64 o                         
   7   7   0       1633.60       1634.35        50.19 o                         
   8   7   0          9.62         18.78        20.40 o                         
   9   7   0        203.54        202.00        34.99 o                         
   0   8   0       4338.19       4536.70       208.00 o                         
   1   8   0      12523.45      12384.92       314.27 o                         
   2   8   0      13397.22      13200.87       249.47 o                         
   3   8   0        247.52        272.54        11.40 o                         
   4   8   0        178.48        178.85        10.37 o                         
   5   8   0        216.33        208.74        12.47 o                         
   6   8   0       5105.33       5110.66       100.15 o                         
   7   8   0       3231.65       3171.93        92.33 o                         
   8   8   0       1606.91       1666.04        97.92 o                         
   9   8   0       1981.64       1953.63       114.75 o                         
   1   9   0       5329.89       5230.98       114.91 o                         
   2   9   0       8636.16       8640.06       169.67 o                         
   3   9   0       1456.39       1418.71        33.10 o                         
   4   9   0        460.85        480.30        18.95 o                         
   5   9   0       1027.61       1030.45        28.33 o                         
   6   9   0       5116.66       5299.13       116.16 o                         
   7   9   0       1371.60       1203.17        72.38 o                         
   8   9   0          0.29         30.95        43.02 o                         
   0  10   0        876.15        859.33        44.25 o                         
   1  10   0        510.41        487.51        16.70 o                         
   2  10   0       3935.63       3778.50        98.68 o                         
   3  10   0       9939.86       9605.38       209.53 o                         
   4  10   0         79.18         78.55        11.81 o                         
   5  10   0       9022.76       8741.33       187.23 o                         
   6  10   0       2470.84       2398.75        79.56 o                         
   7  10   0        430.16        462.28        64.54 o                         
   1  11   0       7836.80       7579.35       179.44 o                         
   2  11   0        125.58        130.44        11.81 o                         
   3  11   0        202.55        170.17        13.79 o                         
   4  11   0       8389.28       8409.92       194.19 o                         
   5  11   0          2.01         -2.36        12.40 o                         
   6  11   0        361.02        423.64        35.33 o                         
   7  11   0       2018.19       1957.27       118.47 o                         
   0  12   0      21817.98      21510.46       797.18 o                         
   1  12   0         32.73         49.00        11.37 o                         
   2  12   0        130.32        123.70        13.40 o                         
   3  12   0        363.42        354.53        19.06 o                         
   4  12   0         14.79         33.39        12.89 o                         
   5  12   0       1057.51       1109.53        42.58 o                         
   6  12   0        180.61        145.94        30.54 o                         
   1  13   0       1289.48       1216.33        47.86 o                         
   2  13   0         13.42         50.44        16.17 o                         
   3  13   0        126.44        114.30        20.91 o                         
   4  13   0      10748.03      10941.27       313.59 o                         
   0  14   0       4206.23       3963.96       223.39 o                         
   1  14   0        116.92        127.88        26.77 o                         
   2  14   0        433.31        419.68        33.89 o                         
 -11   0   1        804.03        806.06        58.29 o                         
  -9   0   1        988.22        916.83        50.35 o                         
  -7   0   1       3555.17       3568.67        79.95 o                         
  -5   0   1      57073.08      53822.68       993.16 o                         
  -3   0   1      18821.27      17990.58       341.18 o                         
  -1   0   1      13929.00      14618.01       341.33 o                         
   1   0   1      21420.50      21748.73       415.07 o                         
   3   0   1      57618.63      58599.62      1078.07 o                         
   5   0   1      12412.48      12803.85       234.38 o                         
   7   0   1       1993.36       1977.79        51.72 o                         
   9   0   1        669.10        614.70        39.35 o                         
 -11   1   1        543.36        579.38        34.63 o                         
 -10   1   1        383.68        426.54        27.33 o                         
  -9   1   1      10690.26      10509.57       226.86 o                         
  -8   1   1        968.36       1030.34        35.63 o                         
  -7   1   1       6291.73       6212.12        91.54 o                         
  -6   1   1       9836.45       9792.36       128.78 o                         
  -5   1   1       1385.11       1552.13        23.06 o                         
  -4   1   1       3841.02       3810.11        46.88 o                         
  -3   1   1        447.21        387.46         7.12 o                         
  -2   1   1       2736.69       2831.52        30.96 o                         
  -1   1   1      61596.73      63939.27       857.04 o                         
   1   1   1       8306.03       8590.37       101.09 o                         
   2   1   1      19005.26      19040.89       229.34 o                         
   3   1   1       2608.50       2584.33        33.85 o                         
   4   1   1       1370.34       1293.59        18.82 o                         
   5   1   1       1075.37       1155.99        19.47 o                         
   6   1   1       1492.50       1506.17        25.77 o                         
   7   1   1      17752.57      17568.36       257.79 o                         
   8   1   1       1968.12       1930.05        54.07 o                         
   9   1   1       2285.79       2172.09        60.43 o                         
  10   1   1       2162.47       2201.23        82.23 o                         
 -10   2   1       5938.84       6022.10       154.24 o                         
  -9   2   1          6.18         11.69        13.16 o                         
  -8   2   1       1864.35       1781.87        45.39 o                         
  -7   2   1       3217.43       3222.93        50.83 o                         
  -6   2   1       7458.77       7269.95        94.17 o                         
  -5   2   1      12700.77      12535.13       146.75 o                         
  -4   2   1       6510.37       6766.24        75.64 o                         
  -3   2   1      13447.73      13170.97       153.28 o                         
  -2   2   1      40033.48      39783.72       427.79 o                         
  -1   2   1        319.24        366.34         7.59 o                         
   0   2   1       8601.18       8808.45       170.85 o                         
   1   2   1      14231.96      14448.08       177.12 o                         
   2   2   1      45707.84      47334.82       537.85 o                         
   3   2   1      13990.90      13388.98       147.97 o                         
   4   2   1       1073.80       1077.56        16.31 o                         
   5   2   1       5335.61       5321.38        66.40 o                         
   6   2   1      13983.88      13758.51       186.30 o                         
   7   2   1         70.22        105.87         9.88 o                         
   8   2   1       1336.60       1392.49        40.38 o                         
   9   2   1       1048.03       1049.47        37.81 o                         
  10   2   1       1844.19       1797.61        65.64 o                         
 -10   3   1       2500.44       2446.24        79.09 o                         
  -9   3   1         73.87         73.61        16.97 o                         
  -8   3   1         36.49         37.52        12.42 o                         
  -7   3   1       4746.83       4793.18        78.25 o                         
  -6   3   1      12721.39      12645.99       159.46 o                         
  -5   3   1       7727.15       7786.77        92.43 o                         
  -4   3   1        633.94        589.20         9.99 o                         
  -3   3   1      24082.87      24099.45       283.25 o                         
  -2   3   1      11186.63      11072.79       129.39 o                         
  -1   3   1        633.70        640.54        16.73 o                         
   0   3   1       3009.95       3085.58        61.21 o                         
   1   3   1       5998.90       6192.34       108.01 o                         
   2   3   1      33566.12      33831.39       401.03 o                         
   3   3   1       9571.36      10094.09       123.60 o                         
   4   3   1       6586.73       6791.00        85.08 o                         
   5   3   1      11963.60      11851.89       144.19 o                         
   6   3   1       7461.77       7209.14        91.56 o                         
   7   3   1        390.30        409.07        16.87 o                         
   8   3   1        233.84        260.82        17.35 o                         
   9   3   1       1172.67       1198.61        51.74 o                         
  10   3   1       3192.58       3263.91       128.23 o                         
 -10   4   1        691.41        804.99        53.23 o                         
  -9   4   1       5929.02       5841.73       149.37 o                         
  -8   4   1         43.34         29.47        13.58 o                         
  -7   4   1      11371.00      11084.69       180.74 o                         
  -6   4   1       3544.83       3585.55        51.12 o                         
  -5   4   1        285.71        336.91         9.49 o                         
  -4   4   1       8500.50       8499.31       103.77 o                         
  -3   4   1       2898.73       2747.18        35.51 o                         
  -2   4   1       4805.13       4731.21        63.16 o                         
  -1   4   1      16358.34      15765.63       258.36 o                         
   0   4   1       5175.39       5096.36       103.66 o                         
   1   4   1      42549.14      42223.31       767.45 o                         
   2   4   1      13758.74      12963.65       174.56 o                         
   3   4   1         82.52        116.09         4.63 o                         
   4   4   1       9954.56       9873.83       120.10 o                         
   5   4   1       3249.06       3407.79        47.81 o                         
   6   4   1       3768.76       3573.24        55.54 o                         
   7   4   1       4399.48       4430.05        86.06 o                         
   8   4   1        363.90        399.45        22.89 o                         
   9   4   1       8528.53       8562.76       235.31 o                         
  10   4   1       1031.65       1168.96        74.63 o                         
 -10   5   1        494.02        512.35        66.24 o                         
  -9   5   1         79.61         78.84        23.90 o                         
  -8   5   1      12041.06      12086.43       251.44 o                         
  -7   5   1       1386.11       1407.52        33.05 o                         
  -6   5   1         23.34         28.72         6.59 o                         
  -5   5   1       3013.67       2955.25        44.66 o                         
  -4   5   1        221.95        264.52         9.48 o                         
  -3   5   1      14311.64      14534.38       198.46 o                         
  -2   5   1       6094.72       6214.63       112.08 o                         
  -1   5   1       1036.25       1060.43        22.46 o                         
   0   5   1      42590.03      41475.91       924.38 o                         
   1   5   1       4608.34       4872.82        88.69 o                         
   2   5   1        207.76        268.34         7.12 o                         
   3   5   1       2042.82       2026.75        32.85 o                         
   4   5   1          3.06          6.43         4.87 o                         
   5   5   1      15581.00      15694.86       202.73 o                         
   6   5   1       2637.45       2696.68        42.29 o                         
   7   5   1       1222.34       1139.67        31.87 o                         
   8   5   1       9011.45       8806.64       272.70 o                         
   9   5   1        188.10        210.15        30.12 o                         
  10   5   1        429.67        429.92        60.58 o                         
 -10   6   1       1013.57       1064.99        79.63 o                         
  -9   6   1        537.31        575.08        44.53 o                         
  -8   6   1        224.41        254.32        35.40 o                         
  -7   6   1         34.72         25.89        13.58 o                         
  -6   6   1       1376.73       1320.31        27.22 o                         
  -5   6   1         33.34         40.27         7.20 o                         
  -4   6   1      42660.82      41092.52       608.41 o                         
  -3   6   1         63.66         59.27         5.44 o                         
  -2   6   1       1204.76       1247.37        29.17 o                         
  -1   6   1         59.65         73.74         5.09 o                         
   0   6   1        682.34        719.51        18.90 o                         
   1   6   1       1547.71       1528.45        33.31 o                         
   2   6   1       8761.21       8882.18       129.67 o                         
   3   6   1          1.47         19.85         5.46 o                         
   4   6   1      47804.73      47851.57       697.57 o                         
   5   6   1          2.31          4.51         6.68 o                         
   6   6   1       2513.63       2615.56        45.48 o                         
   7   6   1         11.80          6.51        12.14 o                         
   8   6   1         57.89         49.06        17.89 o                         
   9   6   1        152.88        196.72        30.90 o                         
  -9   7   1        140.19        126.54        32.18 o                         
  -8   7   1      10579.03      10483.71       317.98 o                         
  -7   7   1          4.50          7.20        13.89 o                         
  -6   7   1         86.72         86.96         9.59 o                         
  -5   7   1        212.04        264.96        12.38 o                         
  -4   7   1       1631.93       1657.95        31.08 o                         
  -3   7   1       4829.66       4888.15        78.19 o                         
  -2   7   1       3001.83       3015.03        84.44 o                         
  -1   7   1       1688.84       1782.89        36.29 o                         
   0   7   1      42566.29      44006.48       963.46 o                         
   1   7   1       1012.97       1031.75        25.36 o                         
   2   7   1        653.41        698.01        15.00 o                         
   3   7   1       1487.77       1505.07        26.30 o                         
   4   7   1        220.90        236.16        10.25 o                         
   5   7   1       3945.42       4026.74        68.39 o                         
   6   7   1       2439.10       2525.10        53.91 o                         
   7   7   1       1371.76       1484.68        53.31 o                         
   8   7   1      11487.04      10978.43       333.91 o                         
   9   7   1        176.17        136.18        35.31 o                         
  -9   8   1       1065.06       1052.11       116.37 o                         
  -8   8   1          2.06         12.91        30.04 o                         
  -7   8   1       9943.23       9581.60       230.03 o                         
  -6   8   1       2039.72       2008.06        47.67 o                         
  -5   8   1       1273.41       1291.57        29.44 o                         
  -4   8   1      13279.53      12731.17       222.57 o                         
  -3   8   1        335.96        345.51        11.76 o                         
  -2   8   1       1267.97       1306.86        36.52 o                         
  -1   8   1       7033.80       7049.18       140.08 o                         
   0   8   1        436.77        474.29        14.01 o                         
   1   8   1      14823.51      14841.78       312.40 o                         
   2   8   1       3214.74       3240.69        61.35 o                         
   3   8   1       1638.74       1756.98        34.40 o                         
   4   8   1       8471.15       8610.07       145.52 o                         
   5   8   1        836.38        897.88        23.39 o                         
   6   8   1        487.73        497.73        21.10 o                         
   7   8   1       4037.13       4128.22       114.19 o                         
   8   8   1        520.60        667.16        53.73 o                         
  -8   9   1        170.82        214.28        47.91 o                         
  -7   9   1        702.16        735.11        42.08 o                         
  -6   9   1       4456.80       4496.19       108.84 o                         
  -5   9   1       3251.68       3277.16        68.54 o                         
  -4   9   1       1028.85       1019.11        25.94 o                         
  -3   9   1      11145.37      11218.62       206.56 o                         
  -2   9   1       6583.85       6558.19       160.13 o                         
  -1   9   1        113.05        137.06        10.74 o                         
   0   9   1       1060.86       1097.77        26.65 o                         
   1   9   1       2015.23       1991.12        50.25 o                         
   2   9   1       6484.86       6171.16       116.29 o                         
   3   9   1       5593.14       5550.29       100.56 o                         
   4   9   1       2752.11       2763.51        53.84 o                         
   5   9   1       6924.95       6942.04       136.08 o                         
   6   9   1       4379.91       4412.44       131.22 o                         
   7   9   1         29.80         64.15        28.41 o                         
   8   9   1         35.86         31.00        46.87 o                         
  -7  10   1       2290.42       2343.28       115.79 o                         
  -6  10   1       3017.21       2880.07        80.85 o                         
  -5  10   1        989.39        976.16        33.29 o                         
  -4  10   1       1120.64       1112.43        32.13 o                         
  -3  10   1       1941.05       1867.52        47.49 o                         
  -2  10   1      15365.05      14973.25       395.74 o                         
  -1  10   1        795.54        863.35        30.32 o                         
   0  10   1        870.66        891.29        35.38 o                         
   1  10   1       5240.21       5092.09       136.79 o                         
   2  10   1       7822.49       7645.13       174.64 o                         
   3  10   1       3889.70       3768.35        84.10 o                         
   4  10   1        652.32        639.55        22.21 o                         
   5  10   1       2378.37       2429.51        63.43 o                         
   6  10   1       4184.50       4088.03       131.39 o                         
   7  10   1        465.37        525.71        49.45 o                         
  -7  11   1       1310.46       1380.24        93.23 o                         
  -6  11   1       5824.75       5900.00       166.88 o                         
  -5  11   1        179.94        173.40        17.22 o                         
  -4  11   1        536.80        574.15        30.79 o                         
  -3  11   1        202.42        212.67        14.23 o                         
  -2  11   1       1793.27       1641.08        47.46 o                         
  -1  11   1       7907.67       7814.04       266.29 o                         
   0  11   1       1238.04       1262.16        75.22 o                         
   1  11   1       3452.31       3362.43        83.35 o                         
   2  11   1       7676.31       7426.51       178.99 o                         
   3  11   1        303.87        300.46        16.79 o                         
   4  11   1       1658.41       1727.47        47.33 o                         
   5  11   1         26.78         41.17        14.14 o                         
   6  11   1       2263.33       2303.63        83.50 o                         
  -6  12   1        119.15         78.87        26.89 o                         
  -5  12   1       9597.55       9504.60       241.84 o                         
  -4  12   1         53.81         79.79        13.91 o                         
  -3  12   1       2157.65       2068.04        57.63 o                         
  -2  12   1        782.77        804.70        31.11 o                         
  -1  12   1       2271.36       2221.37        80.53 o                         
   0  12   1        312.61        308.35        19.84 o                         
   1  12   1       1162.25       1116.42        37.12 o                         
   2  12   1        588.13        577.15        24.22 o                         
   3  12   1      12978.72      12564.92       284.29 o                         
   4  12   1         58.14         87.68        14.07 o                         
   5  12   1       2482.25       2456.84        75.02 o                         
  -4  13   1        572.06        618.69        32.71 o                         
  -3  13   1        922.15        889.00        38.47 o                         
  -2  13   1        223.65        261.14        30.02 o                         
  -1  13   1      12181.82      11920.80       445.43 o                         
   0  13   1       1251.98       1180.20        50.75 o                         
   1  13   1       2133.30       2065.93        88.56 o                         
   2  13   1       1230.41       1212.65        50.14 o                         
   3  13   1        976.05        950.55        37.46 o                         
   4  13   1          2.09          3.05        26.19 o                         
  -2  14   1       3049.28       3217.02       131.71 o                         
  -1  14   1          1.40          3.21        21.36 o                         
   0  14   1       1075.03       1042.32        62.52 o                         
   1  14   1        251.39        255.89        30.27 o                         
   2  14   1        901.91        923.28        52.12 o                         
 -10   0   2       2065.45       2106.54        88.56 o                         
  -8   0   2      15012.81      14593.43       424.03 o                         
  -6   0   2       6775.97       6819.81       137.17 o                         
  -4   0   2       3169.14       3051.64        60.05 o                         
  -2   0   2      12595.37      12295.36       221.23 o                         
   0   0   2      72188.21      83238.60      1868.99 o                         
   2   0   2       5490.25       5458.87        93.74 o                         
   4   0   2         54.14        109.61         9.05 o                         
   6   0   2      19503.52      19057.00       392.86 o                         
   8   0   2      12605.45      12366.80       393.41 o                         
  10   0   2       2463.53       2439.89       125.65 o                         
 -11   1   2        976.04        984.91        44.60 o                         
 -10   1   2        679.33        598.00        29.21 o                         
  -9   1   2        123.49        129.33        17.47 o                         
  -8   1   2        696.93        710.85        26.81 o                         
  -7   1   2       7631.80       7250.65       107.20 o                         
  -6   1   2       9699.11       9557.53       125.76 o                         
  -5   1   2       3036.72       3089.20        43.59 o                         
  -4   1   2      45695.93      44779.25       538.12 o                         
  -3   1   2       3924.80       3812.71        45.78 o                         
  -2   1   2        598.32        656.39         9.58 o                         
  -1   1   2         12.18         38.89         2.22 o                         
   0   1   2       5703.28       5639.71        71.13 o                         
   1   1   2      22097.84      22194.40       246.46 o                         
   2   1   2      27346.66      26688.22       310.93 o                         
   3   1   2       3545.56       3668.79        45.83 o                         
   4   1   2      41456.22      41701.77       488.84 o                         
   5   1   2       1367.43       1382.51        23.01 o                         
   6   1   2       2677.83       2617.94        39.54 o                         
   7   1   2         66.12         60.48        10.30 o                         
   8   1   2          4.32         23.07        13.79 o                         
   9   1   2       2575.31       2568.37        69.21 o                         
  10   1   2       1997.46       2162.50        81.71 o                         
 -11   2   2       4672.28       4523.62       188.48 o                         
 -10   2   2       1476.76       1533.36        56.23 o                         
  -9   2   2       2091.57       2071.56        59.41 o                         
  -8   2   2       4523.69       4528.29        94.78 o                         
  -7   2   2       3856.34       3880.89        58.83 o                         
  -6   2   2       1891.68       1863.68        29.17 o                         
  -5   2   2       1962.05       2085.64        29.64 o                         
  -4   2   2       1103.00       1206.64        18.05 o                         
  -3   2   2      45218.48      45365.66       499.98 o                         
  -2   2   2      24309.28      24506.13       283.27 o                         
  -1   2   2       2510.62       2542.62        34.29 o                         
   0   2   2      29605.00      30664.15       501.15 o                         
   1   2   2      12120.31      11861.71       130.93 o                         
   2   2   2         73.94        119.77         4.08 o                         
   3   2   2       4313.28       4504.64        56.83 o                         
   4   2   2       3769.12       3765.57        46.86 o                         
   5   2   2      16724.82      16505.03       206.39 o                         
   6   2   2       9644.34       9339.22       125.51 o                         
   7   2   2       1605.84       1695.73        38.17 o                         
   8   2   2       4644.71       4445.68       104.47 o                         
   9   2   2       3112.52       2974.87        76.86 o                         
  10   2   2          0.51         14.07        18.52 o                         
 -10   3   2       3882.54       4114.59       111.94 o                         
  -9   3   2        456.92        516.47        28.08 o                         
  -8   3   2       4187.79       4103.75        91.41 o                         
  -7   3   2       9994.88      10047.66       154.22 o                         
  -6   3   2       3511.91       3532.22        51.11 o                         
  -5   3   2        234.18        257.71         7.77 o                         
  -4   3   2        183.62        150.26         5.64 o                         
  -3   3   2      16022.22      15379.14       184.75 o                         
  -2   3   2      33274.77      32949.30       413.28 o                         
  -1   3   2       3003.53       3076.20        44.11 o                         
   0   3   2      12694.53      12888.19       201.45 o                         
   1   3   2      31065.45      30560.31       367.63 o                         
   2   3   2      15996.24      16433.95       195.90 o                         
   3   3   2       1655.97       1830.05        25.02 o                         
   4   3   2        705.58        734.00        13.82 o                         
   5   3   2       9391.51       9451.81       116.00 o                         
   6   3   2       5521.04       5799.42        78.97 o                         
   7   3   2       1825.15       1811.02        41.64 o                         
   8   3   2       5252.61       5269.21       120.34 o                         
   9   3   2       6659.28       6798.67       181.64 o                         
  10   3   2       1279.38       1386.27        91.54 o                         
 -10   4   2        529.94        594.85        44.82 o                         
  -9   4   2       2128.58       2122.65        67.34 o                         
  -8   4   2        842.50        804.35        31.86 o                         
  -7   4   2       1230.52       1198.70        29.76 o                         
  -6   4   2      13425.76      13310.25       174.37 o                         
  -5   4   2       1018.10       1077.66        18.82 o                         
  -4   4   2      11192.99      11391.33       141.47 o                         
  -3   4   2       9678.78       9814.78       124.00 o                         
  -2   4   2       3402.27       3293.70        53.53 o                         
  -1   4   2      14275.96      14142.38       232.33 o                         
   0   4   2        141.67        138.25         9.31 o                         
   1   4   2       8856.82       8906.79       144.14 o                         
   2   4   2      35571.52      36578.25       469.94 o                         
   3   4   2        916.21       1094.78        17.11 o                         
   4   4   2      15406.24      15185.74       182.79 o                         
   5   4   2       5650.43       5443.58        72.16 o                         
   6   4   2       2828.92       2779.67        44.35 o                         
   7   4   2       2543.40       2496.87        55.28 o                         
   8   4   2        351.03        373.94        23.14 o                         
   9   4   2       1255.08       1255.44        56.65 o                         
  10   4   2       3434.53       3397.97       145.30 o                         
 -10   5   2       3645.00       3749.11       133.94 o                         
  -9   5   2         79.24         48.80        20.17 o                         
  -8   5   2       1748.45       1691.36        49.83 o                         
  -7   5   2         86.64         81.09        11.93 o                         
  -6   5   2        122.42        129.41         9.37 o                         
  -5   5   2      29958.56      29607.89       410.13 o                         
  -4   5   2        102.36        116.22         7.42 o                         
  -3   5   2       2103.60       2109.89        29.37 o                         
  -2   5   2      16749.00      16894.14       292.24 o                         
  -1   5   2       1431.28       1482.24        29.78 o                         
   0   5   2      12852.76      13153.89       240.67 o                         
   1   5   2         41.66         34.89         5.40 o                         
   2   5   2        535.95        536.07        11.28 o                         
   3   5   2      33854.62      33570.29       455.67 o                         
   4   5   2        552.17        585.12        12.55 o                         
   5   5   2        797.02        792.57        16.19 o                         
   6   5   2       7324.68       7337.09       102.70 o                         
   7   5   2        608.25        602.35        24.42 o                         
   8   5   2       4528.92       4501.95       111.82 o                         
   9   5   2         35.86        -17.11        21.61 o                         
 -10   6   2         27.13          7.74        31.26 o                         
  -9   6   2      10890.01      10883.64       294.89 o                         
  -8   6   2          1.52         -2.29        18.34 o                         
  -7   6   2        667.71        688.78        26.71 o                         
  -6   6   2        200.97        232.52        11.53 o                         
  -5   6   2        671.49        699.13        16.42 o                         
  -4   6   2        346.30        353.32        10.30 o                         
  -3   6   2         17.37         31.32         5.02 o                         
  -2   6   2        372.26        395.63        15.87 o                         
  -1   6   2      57259.59      59363.86      1104.99 o                         
   0   6   2         77.85        111.04         8.09 o                         
   1   6   2        246.88        237.58         9.83 o                         
   2   6   2        320.02        320.54         8.53 o                         
   3   6   2        847.81        872.73        17.72 o                         
   4   6   2        254.14        256.93        10.56 o                         
   5   6   2        253.99        324.09        12.96 o                         
   6   6   2         13.34         30.14         8.87 o                         
   7   6   2      24249.22      24425.54       514.38 o                         
   8   6   2         67.07         58.49        17.98 o                         
   9   6   2        129.28        111.36        26.70 o                         
  -9   7   2        124.08         95.49        27.00 o                         
  -8   7   2       1019.34       1093.93        62.77 o                         
  -7   7   2         98.87         72.43        17.45 o                         
  -6   7   2        146.64        168.53        12.37 o                         
  -5   7   2      28322.23      28531.30       444.66 o                         
  -4   7   2          2.46         21.73         6.95 o                         
  -3   7   2        934.35        940.17        19.93 o                         
  -2   7   2       5436.81       5536.39       110.80 o                         
  -1   7   2       1118.00       1107.09        28.70 o                         
   0   7   2       5223.95       5247.75       105.98 o                         
   1   7   2         85.69        130.90         8.44 o                         
   2   7   2         26.32         32.27         4.96 o                         
   3   7   2      33821.29      32609.74       495.90 o                         
   4   7   2        556.35        576.08        15.12 o                         
   5   7   2        403.46        419.36        15.72 o                         
   6   7   2       4687.94       4749.75        97.23 o                         
   7   7   2        833.53        863.56        41.42 o                         
   8   7   2        523.94        569.67        47.37 o                         
   9   7   2         52.41         49.94        29.26 o                         
  -9   8   2       3855.18       3904.39       187.29 o                         
  -8   8   2        874.65        848.66        68.59 o                         
  -7   8   2       1929.68       2132.81        76.72 o                         
  -6   8   2       6446.37       6352.77       128.26 o                         
  -5   8   2        123.29        132.75        11.36 o                         
  -4   8   2       8612.83       8716.72       150.17 o                         
  -3   8   2       1312.15       1331.04        27.04 o                         
  -2   8   2       1478.96       1530.90        36.56 o                         
  -1   8   2      13672.24      13290.61       280.59 o                         
   0   8   2       1474.88       1421.06        33.59 o                         
   1   8   2       3232.13       3135.91        73.83 o                         
   2   8   2       9741.06      10064.26       171.04 o                         
   3   8   2       1639.31       1626.27        31.15 o                         
   4   8   2       7799.55       7799.73       130.01 o                         
   5   8   2       3490.12       3410.14        62.85 o                         
   6   8   2        335.56        362.35        22.46 o                         
   7   8   2       4515.96       4463.48       129.47 o                         
   8   8   2        410.85        421.87        41.90 o                         
  -8   9   2       3577.40       3729.47       199.34 o                         
  -7   9   2       3529.70       3653.65       122.12 o                         
  -6   9   2       1081.04       1100.42        34.87 o                         
  -5   9   2        914.22        951.44        27.41 o                         
  -4   9   2        192.74        216.13        12.09 o                         
  -3   9   2       8679.75       8753.75       166.51 o                         
  -2   9   2      13527.99      13544.73       324.25 o                         
  -1   9   2        275.09        284.18        13.26 o                         
   0   9   2       6463.84       6514.83       141.58 o                         
   1   9   2      12221.55      12223.51       270.41 o                         
   2   9   2       2687.93       2597.21        50.72 o                         
   3   9   2        384.52        382.19        15.16 o                         
   4   9   2        165.65        190.72        11.83 o                         
   5   9   2       2820.79       2920.86        59.73 o                         
   6   9   2       6728.36       6735.21       191.94 o                         
   7   9   2         20.85         33.56        28.51 o                         
   8   9   2       1425.84       1409.18       127.58 o                         
  -8  10   2        261.13        233.22       110.49 o                         
  -7  10   2       3788.40       3783.82       167.29 o                         
  -6  10   2       1002.88       1021.51        38.10 o                         
  -5  10   2       2421.35       2458.78        59.18 o                         
  -4  10   2       1334.87       1342.83        35.29 o                         
  -3  10   2      13027.50      12674.88       263.85 o                         
  -2  10   2       4792.45       4797.89       170.15 o                         
  -1  10   2        610.30        690.54        32.63 o                         
   0  10   2       2490.07       2519.72        79.67 o                         
   1  10   2       3507.04       3540.39       102.24 o                         
   2  10   2       1981.25       1933.05        46.96 o                         
   3  10   2        293.23        307.03        15.00 o                         
   4  10   2        599.96        618.79        22.63 o                         
   5  10   2      10750.29      10525.49       224.03 o                         
   6  10   2       1449.76       1480.85        66.04 o                         
   7  10   2        268.97        274.74        46.79 o                         
  -7  11   2       3000.43       2836.38       194.38 o                         
  -6  11   2       2611.52       2702.58        87.95 o                         
  -5  11   2       1054.24       1138.56        39.54 o                         
  -4  11   2       7688.83       7640.02       170.05 o                         
  -3  11   2       3478.23       3409.19        86.57 o                         
  -2  11   2        746.29        724.37        48.77 o                         
  -1  11   2        581.98        657.01        35.55 o                         
   0  11   2         19.97         13.34        21.48 o                         
   1  11   2       9872.04       9602.02       365.60 o                         
   2  11   2       3042.75       3030.49        74.20 o                         
   3  11   2        989.85        973.47        29.78 o                         
   4  11   2       5258.97       5244.52       120.10 o                         
   5  11   2        931.01        962.07        40.18 o                         
   6  11   2        305.45        370.28        38.20 o                         
  -6  12   2       2384.72       2321.89        82.01 o                         
  -5  12   2        416.87        484.27        31.11 o                         
  -4  12   2        129.42        146.67        15.55 o                         
  -3  12   2        597.31        573.39        23.38 o                         
  -2  12   2       4155.58       4070.79       148.90 o                         
  -1  12   2         62.44         78.40        18.72 o                         
   0  12   2      11401.05      11336.11       426.95 o                         
   1  12   2        499.22        506.89        24.45 o                         
   2  12   2       2192.25       2210.23        60.45 o                         
   3  12   2         49.56         76.97        13.50 o                         
   4  12   2        313.05        323.97        19.77 o                         
   5  12   2        759.14        823.73        42.75 o                         
  -4  13   2       6977.06       6847.77       213.24 o                         
  -3  13   2         27.34         18.27        15.72 o                         
  -2  13   2       1306.61       1151.89        53.82 o                         
  -1  13   2        267.04        218.42        28.30 o                         
   0  13   2       1036.22       1027.46        65.18 o                         
   1  13   2        346.03        362.46        34.97 o                         
   2  13   2       2763.55       2632.99        92.34 o                         
   3  13   2        499.35        458.51        26.03 o                         
   4  13   2       7030.72       7319.68       213.02 o                         
  -2  14   2       2097.40       1933.45        86.02 o                         
  -1  14   2       1880.91       1720.42        76.19 o                         
   0  14   2       3063.94       2919.90       136.07 o                         
   1  14   2       1235.81       1141.55        58.00 o                         
 -11   0   3        196.42        151.49        32.49 o                         
  -9   0   3         48.07         54.93        19.87 o                         
  -7   0   3          9.24         54.23        11.80 o                         
  -5   0   3      53209.93      49664.86       921.24 o                         
  -3   0   3       1166.37       1212.11        24.82 o                         
  -1   0   3       9211.05       9615.92       151.64 o                         
   1   0   3       7992.42       8173.20       126.25 o                         
   3   0   3      62577.74      60754.59      1045.89 o                         
   5   0   3        914.05        886.90        23.75 o                         
   7   0   3          2.09         34.66        15.46 o                         
   9   0   3        235.54        223.70        28.23 o                         
 -11   1   3         45.98         32.33        23.22 o                         
 -10   1   3         31.82         55.50        15.78 o                         
  -9   1   3      15772.81      15577.24       328.25 o                         
  -8   1   3         33.86         19.09        12.06 o                         
  -7   1   3          0.18         -1.38         7.50 o                         
  -6   1   3       8292.46       8305.59       114.21 o                         
  -5   1   3        282.80        317.34         9.17 o                         
  -4   1   3      10816.19      10707.47       124.55 o                         
  -3   1   3       1979.05       2021.40        25.86 o                         
  -2   1   3       5913.13       6248.02        77.75 o                         
  -1   1   3      94107.06     100584.70      1248.86 o                         
   0   1   3        551.70        547.16         9.20 o                         
   1   1   3         16.02         32.93         3.12 o                         
   2   1   3       7031.40       6955.67        82.94 o                         
   3   1   3       1515.22       1563.72        23.55 o                         
   4   1   3       8151.07       8324.71       105.22 o                         
   5   1   3       1063.39       1046.11        18.44 o                         
   6   1   3         12.83         38.19         7.33 o                         
   7   1   3      17184.28      16895.37       323.33 o                         
   8   1   3         58.08         47.64        14.64 o                         
   9   1   3        131.01        148.82        19.12 o                         
  10   1   3       1062.48       1020.52        58.12 o                         
 -11   2   3        568.74        617.13        41.87 o                         
 -10   2   3       3627.71       3597.43       101.26 o                         
  -9   2   3         53.84         29.69        15.60 o                         
  -8   2   3       9631.41       9576.13       201.35 o                         
  -7   2   3       3550.46       3645.16        59.55 o                         
  -6   2   3         32.62         53.88         6.70 o                         
  -5   2   3      10932.17      10643.06       133.23 o                         
  -4   2   3         31.49         31.41         4.45 o                         
  -3   2   3        644.49        545.38        10.87 o                         
  -2   2   3      24556.86      24001.80       276.56 o                         
  -1   2   3       2349.34       2513.50        32.33 o                         
   0   2   3      34423.15      35346.28       423.83 o                         
   1   2   3      18276.19      18047.57       195.55 o                         
   2   2   3        653.84        828.61        14.56 o                         
   3   2   3      19309.01      19340.81       229.22 o                         
   4   2   3          4.68         17.00         4.34 o                         
   5   2   3        213.19        239.17         8.30 o                         
   6   2   3       7011.68       7050.84        98.51 o                         
   7   2   3       1360.82       1324.96        34.44 o                         
   8   2   3      11350.47      11098.55       238.93 o                         
   9   2   3       1459.06       1488.30        49.62 o                         
  10   2   3         42.28         37.17        21.29 o                         
 -10   3   3         17.20        -12.81        17.96 o                         
  -9   3   3         39.08         32.09        15.66 o                         
  -8   3   3        288.06        315.51        18.99 o                         
  -7   3   3       9614.25       9350.29       144.19 o                         
  -6   3   3       5879.42       5859.74        81.31 o                         
  -5   3   3         57.84         66.03         5.61 o                         
  -4   3   3      25237.41      25048.15       280.51 o                         
  -3   3   3      31053.95      31205.25       369.43 o                         
  -2   3   3        722.91        693.30        14.75 o                         
  -1   3   3       1045.48       1133.23        19.92 o                         
   0   3   3       3140.13       3217.39        50.89 o                         
   1   3   3      18243.54      17886.25       218.42 o                         
   2   3   3      23657.15      23586.55       284.53 o                         
   3   3   3       1104.71       1123.62        16.38 o                         
   4   3   3      18732.59      18660.43       231.40 o                         
   5   3   3      12769.14      12563.56       156.89 o                         
   6   3   3       1147.04       1212.90        22.55 o                         
   7   3   3          0.53         -1.90        10.18 o                         
   8   3   3        125.92        176.00        18.04 o                         
   9   3   3       2839.32       2993.53        93.68 o                         
  10   3   3       2280.68       2123.65       114.58 o                         
 -10   4   3        140.59        167.31        28.76 o                         
  -9   4   3         35.04         26.00        13.50 o                         
  -8   4   3       1077.81       1116.06        35.48 o                         
  -7   4   3       6798.70       6864.33       122.15 o                         
  -6   4   3       5558.43       5522.49        70.37 o                         
  -5   4   3       2144.64       2217.62        32.41 o                         
  -4   4   3       9891.16      10046.11       131.43 o                         
  -3   4   3      26995.09      26902.44       334.71 o                         
  -2   4   3       2331.83       2554.24        38.24 o                         
  -1   4   3       3150.60       3500.52        56.08 o                         
   0   4   3       8797.34       8683.61       134.49 o                         
   1   4   3      24393.06      24593.99       324.32 o                         
   2   4   3      14424.74      14279.40       183.13 o                         
   3   4   3       7458.97       7591.10        97.65 o                         
   4   4   3       5840.95       5972.98        77.71 o                         
   5   4   3      10612.33      10735.78       139.02 o                         
   6   4   3         86.74         82.73         8.89 o                         
   7   4   3        649.76        594.15        22.13 o                         
   8   4   3       2950.25       2921.41        78.97 o                         
   9   4   3       5956.83       5709.28       165.21 o                         
 -10   5   3       4049.37       3952.23       140.32 o                         
  -9   5   3       1624.02       1585.90        59.11 o                         
  -8   5   3       4717.69       4630.18       116.97 o                         
  -7   5   3       5492.22       5402.21        97.39 o                         
  -6   5   3        982.53       1034.02        22.91 o                         
  -5   5   3         29.14         57.65         7.18 o                         
  -4   5   3        254.13        260.95         8.65 o                         
  -3   5   3      10594.07      10505.46       136.28 o                         
  -2   5   3      34738.71      34416.20       523.92 o                         
  -1   5   3       3633.63       3684.21        68.59 o                         
   0   5   3      24679.11      25035.90       430.19 o                         
   1   5   3       9722.91       9756.38       166.60 o                         
   2   5   3       3185.61       3270.10        45.25 o                         
   3   5   3        903.34        919.85        18.01 o                         
   4   5   3          5.91         21.12         5.32 o                         
   5   5   3       8797.99       8808.19       120.57 o                         
   6   5   3      11647.16      11702.82       171.17 o                         
   7   5   3       2181.16       2095.52        53.83 o                         
   8   5   3       3935.52       3983.65       101.50 o                         
   9   5   3        788.05        831.29        51.41 o                         
 -10   6   3       1473.25       1396.85        93.41 o                         
  -9   6   3        231.47        188.32        30.74 o                         
  -8   6   3        990.59       1091.06        51.78 o                         
  -7   6   3         95.92        113.44        15.49 o                         
  -6   6   3      11926.52      11792.28       182.32 o                         
  -5   6   3        375.74        397.25        12.28 o                         
  -4   6   3       8622.94       8591.25       126.73 o                         
  -3   6   3       2247.33       2161.13        34.19 o                         
  -2   6   3       8244.91       8297.34       150.28 o                         
  -1   6   3         39.59         60.00         8.04 o                         
   0   6   3       2921.42       3188.32        64.77 o                         
   1   6   3       1239.35       1296.15        29.41 o                         
   2   6   3      30143.37      29849.30       473.45 o                         
   3   6   3          0.03         18.09         5.62 o                         
   4   6   3      11555.59      11738.68       172.54 o                         
   5   6   3          0.47         17.06         7.55 o                         
   6   6   3       5824.24       5625.04        99.69 o                         
   7   6   3        536.14        562.34        28.92 o                         
   8   6   3        411.05        427.35        33.00 o                         
   9   6   3        251.54        250.87        61.06 o                         
  -9   7   3        487.90        492.14        44.69 o                         
  -8   7   3       5680.58       6059.26       205.78 o                         
  -7   7   3        754.03        873.78        33.79 o                         
  -6   7   3       2638.83       2639.62        53.48 o                         
  -5   7   3        631.14        631.93        17.18 o                         
  -4   7   3        807.39        820.55        18.94 o                         
  -3   7   3       2394.95       2401.57        41.81 o                         
  -2   7   3      21620.87      21204.86       386.90 o                         
  -1   7   3       5052.13       5214.93       109.93 o                         
   0   7   3      18203.74      17406.30       340.35 o                         
   1   7   3       4481.73       4439.12        91.29 o                         
   2   7   3       3534.61       3477.82        59.75 o                         
   3   7   3         93.57        105.10         8.13 o                         
   4   7   3        344.88        390.94        13.44 o                         
   5   7   3       1542.06       1539.83        34.34 o                         
   6   7   3      10522.72      10815.86       228.15 o                         
   7   7   3        956.08        961.63        47.77 o                         
   8   7   3       3979.83       4412.25       164.87 o                         
   9   7   3        984.86        978.31        72.72 o                         
  -9   8   3        256.21        276.65        51.39 o                         
  -8   8   3         43.57         80.05        29.56 o                         
  -7   8   3       5277.52       5178.44       167.58 o                         
  -6   8   3       4792.47       4786.55       102.30 o                         
  -5   8   3       3171.14       3217.99        61.80 o                         
  -4   8   3       5250.90       5299.09        91.61 o                         
  -3   8   3       7141.01       7134.18       129.61 o                         
  -2   8   3         68.20         67.16         8.95 o                         
  -1   8   3        745.33        783.65        27.08 o                         
   0   8   3       2317.68       2307.00        57.33 o                         
   1   8   3       9287.31       9542.17       195.93 o                         
   2   8   3      12724.87      12447.04       201.87 o                         
   3   8   3       3224.91       3330.44        58.81 o                         
   4   8   3       4869.06       4913.83        85.14 o                         
   5   8   3       8674.22       8637.58       153.41 o                         
   6   8   3         93.41         92.10        16.95 o                         
   7   8   3         31.88         37.23        21.48 o                         
   8   8   3        661.81        785.34        68.95 o                         
  -8   9   3       1078.65       1124.03        69.87 o                         
  -7   9   3       3273.33       3433.30       120.39 o                         
  -6   9   3       2670.97       2706.30        67.79 o                         
  -5   9   3        550.85        584.95        21.28 o                         
  -4   9   3       6548.11       6593.29       124.72 o                         
  -3   9   3      10615.67      10556.70       213.61 o                         
  -2   9   3       1364.28       1425.52        55.02 o                         
  -1   9   3       1614.13       1590.43        47.81 o                         
   0   9   3       1436.88       1481.60        43.08 o                         
   1   9   3       7839.72       7703.07       191.37 o                         
   2   9   3       3305.45       3290.89        61.34 o                         
   3   9   3          4.06         21.23         9.05 o                         
   4   9   3       7861.46       7975.87       147.67 o                         
   5   9   3       4657.75       4780.38       110.90 o                         
   6   9   3       1180.17       1277.85        52.56 o                         
   7   9   3        321.14        284.89        47.62 o                         
  -8  10   3       4994.53       5097.07       252.30 o                         
  -7  10   3       2308.64       2293.22       113.48 o                         
  -6  10   3         12.18         16.31        14.79 o                         
  -5  10   3        428.73        448.94        22.10 o                         
  -4  10   3         33.02         55.23        10.54 o                         
  -3  10   3        659.69        648.83        27.48 o                         
  -2  10   3       6286.45       6395.29       191.88 o                         
  -1  10   3        155.32        168.64        18.78 o                         
   0  10   3      12736.22      12738.43       347.46 o                         
   1  10   3       2477.30       2322.22        79.64 o                         
   2  10   3        100.57         94.16         9.96 o                         
   3  10   3        959.69        991.83        29.47 o                         
   4  10   3        345.19        375.85        19.56 o                         
   5  10   3       1337.43       1412.16        48.44 o                         
   6  10   3       3387.97       3267.37       120.45 o                         
   7  10   3        176.86        213.46        66.52 o                         
  -7  11   3         18.59         19.71        32.99 o                         
  -6  11   3       4345.44       4460.94       122.74 o                         
  -5  11   3        186.01        204.93        17.67 o                         
  -4  11   3       5360.03       5079.48       120.97 o                         
  -3  11   3        839.13        810.93        28.69 o                         
  -2  11   3         10.97         27.95        18.92 o                         
  -1  11   3      13172.94      13242.15       446.34 o                         
   0  11   3         21.07         -0.61        15.72 o                         
   1  11   3        135.61        118.63        22.68 o                         
   2  11   3       3764.19       3718.60        91.57 o                         
   3  11   3         43.38         36.13        11.09 o                         
   4  11   3       5174.75       5257.60       117.12 o                         
   5  11   3        658.16        723.40        34.25 o                         
   6  11   3         33.57         30.12        25.78 o                         
  -6  12   3         31.69         15.14        21.78 o                         
  -5  12   3      12422.02      12308.53       327.48 o                         
  -4  12   3         62.83         75.18        13.68 o                         
  -3  12   3         99.57         99.29        13.36 o                         
  -2  12   3        363.60        394.04        31.99 o                         
  -1  12   3        101.38        149.97        23.38 o                         
   0  12   3        614.30        627.41        43.18 o                         
   1  12   3        202.46        233.06        26.65 o                         
   2  12   3          0.35         14.69        11.70 o                         
   3  12   3      13599.40      13928.37       347.82 o                         
   4  12   3          2.06         -8.25        15.54 o                         
   5  12   3        479.86        519.96        40.28 o                         
  -4  13   3        783.97        844.18        40.41 o                         
  -3  13   3          0.98          0.70        13.42 o                         
  -2  13   3          2.80         43.71        21.12 o                         
  -1  13   3      13003.02      12864.41       437.16 o                         
   0  13   3         31.71         -3.51        21.92 o                         
   1  13   3        176.20        141.41        17.16 o                         
   2  13   3        707.84        677.26        35.46 o                         
   3  13   3        134.80        163.52        20.74 o                         
  -2  14   3       1786.87       1848.58       150.65 o                         
  -1  14   3          4.54        -24.56        35.46 o                         
   0  14   3       4885.07       4686.26       383.92 o                         
   1  14   3        820.53        837.98        47.55 o                         
 -10   0   4      10006.14      10168.35       326.19 o                         
  -8   0   4       2445.90       2271.24        76.60 o                         
  -6   0   4       6714.77       6669.41       127.17 o                         
  -4   0   4       1214.22       1245.19        29.64 o                         
  -2   0   4      64576.44      63459.66      1017.57 o                         
   0   0   4       7748.38       7532.94       113.83 o                         
   2   0   4       8493.37       7911.27       129.29 o                         
   4   0   4       1862.91       2019.59        43.11 o                         
   6   0   4      26206.38      26416.70       532.44 o                         
   8   0   4        608.10        618.65        44.67 o                         
  10   0   4       3140.41       3017.31       136.57 o                         
 -11   1   4       2043.83       2025.56        80.34 o                         
 -10   1   4        938.76        863.32        35.34 o                         
  -9   1   4        391.16        405.70        24.73 o                         
  -8   1   4         97.73         87.45        14.13 o                         
  -7   1   4       2500.93       2494.90        42.55 o                         
  -6   1   4      26159.43      25161.19       322.93 o                         
  -5   1   4       2575.50       2656.36        36.16 o                         
  -4   1   4       7596.35       7254.29        83.82 o                         
  -3   1   4       8568.14       8594.16        96.79 o                         
  -2   1   4       6542.76       6945.89        81.01 o                         
  -1   1   4        170.45        159.66         9.03 o                         
   0   1   4       1525.31       1601.75        20.42 o                         
   1   1   4       4322.19       4112.92        47.73 o                         
   2   1   4      62378.41      62570.01       699.02 o                         
   3   1   4        898.34        911.16        14.31 o                         
   4   1   4       6062.45       6335.82        83.03 o                         
   5   1   4       6436.90       6529.93        89.15 o                         
   6   1   4       2355.70       2322.65        38.96 o                         
   7   1   4       1264.25       1251.08        36.74 o                         
   8   1   4         65.50         79.32        15.90 o                         
   9   1   4        501.99        557.40        30.51 o                         
  10   1   4       7414.95       7774.52       253.20 o                         
 -11   2   4       1462.77       1352.37        60.23 o                         
 -10   2   4       2321.92       2342.96        74.07 o                         
  -9   2   4       1188.54       1222.66        44.38 o                         
  -8   2   4       1715.21       1842.11        50.85 o                         
  -7   2   4      11075.48      10864.12       165.26 o                         
  -6   2   4         76.86         90.78         6.95 o                         
  -5   2   4       6888.25       7129.15        95.92 o                         
  -4   2   4       4531.14       4580.75        55.72 o                         
  -3   2   4       7969.91       8021.96        93.49 o                         
  -2   2   4      31650.72      31686.49       370.78 o                         
  -1   2   4       9668.05       9839.01       125.57 o                         
   0   2   4      10116.97      10188.04       120.05 o                         
   1   2   4      22859.55      22707.31       255.97 o                         
   2   2   4        465.77        473.66         8.95 o                         
   3   2   4      14103.15      14211.69       172.19 o                         
   4   2   4       6415.41       6430.61        80.49 o                         
   5   2   4       6207.72       6280.20        78.91 o                         
   6   2   4       9336.74       9275.60       125.41 o                         
   7   2   4       1869.88       1850.75        42.92 o                         
   8   2   4       1288.51       1319.18        42.82 o                         
   9   2   4       6109.60       5767.83       139.31 o                         
  10   2   4        467.59        534.49        42.69 o                         
 -10   3   4       1242.95       1296.58        48.91 o                         
  -9   3   4       3553.68       3493.79        88.31 o                         
  -8   3   4       8472.24       8496.07       174.00 o                         
  -7   3   4       7133.06       7029.10       108.46 o                         
  -6   3   4        636.22        647.21        15.36 o                         
  -5   3   4         12.31         15.69         5.35 o                         
  -4   3   4       3719.20       3580.40        43.82 o                         
  -3   3   4      15621.08      15225.12       195.75 o                         
  -2   3   4       1880.65       1740.49        28.18 o                         
  -1   3   4      15828.24      15890.79       196.30 o                         
   0   3   4      25071.56      24562.21       299.30 o                         
   1   3   4      16306.60      16348.53       196.46 o                         
   2   3   4        642.99        613.49         9.67 o                         
   3   3   4        207.98        240.16         6.86 o                         
   4   3   4       5706.12       5810.23        75.93 o                         
   5   3   4       9509.97       9276.11       126.49 o                         
   6   3   4        686.94        742.65        18.39 o                         
   7   3   4       2001.48       2008.43        46.14 o                         
   8   3   4       7855.68       7750.72       174.08 o                         
   9   3   4       1867.77       1809.46        70.90 o                         
 -10   4   4        258.71        217.72        32.24 o                         
  -9   4   4       1435.28       1375.94        43.81 o                         
  -8   4   4       2693.60       2776.17        68.67 o                         
  -7   4   4       1610.97       1654.24        36.08 o                         
  -6   4   4       2821.54       2805.68        40.67 o                         
  -5   4   4       1501.69       1535.62        24.17 o                         
  -4   4   4      31966.80      32178.22       403.60 o                         
  -3   4   4       7534.70       7150.99        94.00 o                         
  -2   4   4       5995.88       6307.02        81.58 o                         
  -1   4   4       1846.68       1718.38        30.63 o                         
   0   4   4       2429.69       2321.92        40.77 o                         
   1   4   4       1762.12       1788.44        26.01 o                         
   2   4   4       5539.64       5656.29        74.10 o                         
   3   4   4       1681.40       1667.39        25.46 o                         
   4   4   4      29191.36      28686.39       371.04 o                         
   5   4   4       8003.60       7998.69       108.37 o                         
   6   4   4        519.42        544.33        17.50 o                         
   7   4   4       1934.98       1880.32        45.97 o                         
   8   4   4        617.45        649.16        33.11 o                         
   9   4   4        210.45        181.58        30.33 o                         
 -10   5   4       1368.16       1465.29        71.88 o                         
  -9   5   4          5.91         17.14        17.62 o                         
  -8   5   4       7655.16       7689.45       167.60 o                         
  -7   5   4       3424.83       3377.27        68.63 o                         
  -6   5   4        260.86        287.70        12.38 o                         
  -5   5   4      22183.96      22364.01       322.24 o                         
  -4   5   4       1293.77       1318.37        22.82 o                         
  -3   5   4        906.85        942.55        15.79 o                         
  -2   5   4       4677.69       4631.87        74.43 o                         
  -1   5   4        187.88        192.72         7.18 o                         
   0   5   4      22881.48      22822.73       382.54 o                         
   1   5   4      10152.99      10010.45       133.65 o                         
   2   5   4        357.72        377.96         8.86 o                         
   3   5   4      28852.01      28500.39       394.13 o                         
   4   5   4        322.06        349.99        11.46 o                         
   5   5   4        641.28        708.15        16.67 o                         
   6   5   4       1267.06       1280.68        31.18 o                         
   7   5   4         72.15         63.35        15.57 o                         
   8   5   4       5605.62       5503.99       156.13 o                         
   9   5   4       1445.45       1397.28        80.61 o                         
 -10   6   4          2.17        -17.50        39.67 o                         
  -9   6   4      10862.88      10821.79       309.04 o                         
  -8   6   4        249.95        306.39        27.44 o                         
  -7   6   4       3485.47       3565.50        90.53 o                         
  -6   6   4        400.02        416.95        15.74 o                         
  -5   6   4        336.42        387.98        12.35 o                         
  -4   6   4        309.60        333.97         9.77 o                         
  -3   6   4       5110.55       5118.21        73.74 o                         
  -2   6   4        128.53        155.65         9.76 o                         
  -1   6   4      55573.34      53498.89       942.91 o                         
   0   6   4         63.71         88.05         6.69 o                         
   1   6   4      10673.69      10786.39       187.96 o                         
   2   6   4         45.39         77.90         6.06 o                         
   3   6   4        206.34        215.49         8.89 o                         
   4   6   4        856.33        822.05        18.56 o                         
   5   6   4       1872.30       1883.35        36.07 o                         
   6   6   4         26.33         16.73        13.23 o                         
   7   6   4      15026.10      14924.74       346.19 o                         
   8   6   4         13.59         31.43        23.49 o                         
   9   6   4       1901.40       1875.78       109.84 o                         
  -9   7   4         29.94         -9.83        28.93 o                         
  -8   7   4       2355.54       2373.78        75.73 o                         
  -7   7   4       1180.33       1209.44        41.92 o                         
  -6   7   4       1279.42       1319.60        32.95 o                         
  -5   7   4      21570.12      22081.03       357.90 o                         
  -4   7   4        287.28        341.11        11.62 o                         
  -3   7   4       1922.80       1999.93        38.39 o                         
  -2   7   4       3037.88       3138.53        62.97 o                         
  -1   7   4        183.81        215.44        13.01 o                         
   0   7   4       9831.83       9681.38       187.87 o                         
   1   7   4       5763.49       5655.60       123.48 o                         
   2   7   4         85.10        114.64         7.73 o                         
   3   7   4      22894.75      22282.02       348.40 o                         
   4   7   4        149.10        188.14        11.12 o                         
   5   7   4       1950.40       1986.88        43.82 o                         
   6   7   4       1315.97       1364.11        49.95 o                         
   7   7   4          5.11         35.82        22.74 o                         
   8   7   4       1320.81       1469.60        75.80 o                         
  -9   8   4       2037.02       2349.52       161.50 o                         
  -8   8   4        256.23        267.44        37.93 o                         
  -7   8   4        327.20        370.18        28.51 o                         
  -6   8   4       2848.57       2843.85        65.72 o                         
  -5   8   4        127.70        116.32        11.76 o                         
  -4   8   4      11363.73      11716.08       193.32 o                         
  -3   8   4       6048.73       5960.00       118.00 o                         
  -2   8   4       2396.25       2354.06        55.47 o                         
  -1   8   4      10244.45      10189.70       218.13 o                         
   0   8   4       2241.40       2249.23        52.70 o                         
   1   8   4        299.06        302.10        14.62 o                         
   2   8   4       4849.10       4933.49        85.74 o                         
   3   8   4        594.18        680.33        18.86 o                         
   4   8   4      12749.68      13001.81       217.11 o                         
   5   8   4       5117.89       5131.15       103.56 o                         
   6   8   4       1190.39       1262.08        49.72 o                         
   7   8   4       2714.10       2814.18       125.00 o                         
   8   8   4        258.61        341.08        50.42 o                         
  -8   9   4       6404.30       6691.91       253.75 o                         
  -7   9   4       2069.82       2057.50        81.22 o                         
  -6   9   4         23.06         30.07        14.68 o                         
  -5   9   4        397.16        440.81        22.67 o                         
  -4   9   4       1091.32       1145.54        30.31 o                         
  -3   9   4       7257.50       7126.69       168.91 o                         
  -2   9   4       1623.97       1680.72        54.86 o                         
  -1   9   4       3716.20       3818.01       121.67 o                         
   0   9   4      13027.93      13433.93       345.66 o                         
   1   9   4      11262.84      11042.45       257.20 o                         
   2   9   4          1.71          9.86         7.73 o                         
   3   9   4        535.63        569.49        18.41 o                         
   4   9   4       2510.69       2525.83        54.21 o                         
   5   9   4       1943.49       1875.52        54.54 o                         
   6   9   4       1106.05       1209.37        52.76 o                         
   7   9   4       2562.60       2552.95       156.38 o                         
  -8  10   4        420.36        399.15        68.97 o                         
  -7  10   4       6307.95       6380.71       361.19 o                         
  -6  10   4         66.61         49.98        15.68 o                         
  -5  10   4       1831.15       1809.09        51.70 o                         
  -4  10   4       3187.73       3323.00        74.25 o                         
  -3  10   4       4096.72       4080.64       125.56 o                         
  -2  10   4       1976.57       1984.57        66.77 o                         
  -1  10   4        211.97        242.58        20.36 o                         
   0  10   4       1461.67       1549.34        52.94 o                         
   1  10   4       9436.50       9277.91       269.12 o                         
   2  10   4          2.36          1.89         8.74 o                         
   3  10   4       6169.15       6047.03       122.89 o                         
   4  10   4       4088.53       4076.72       106.51 o                         
   5  10   4       2928.61       2876.20        86.22 o                         
   6  10   4       1041.38       1065.14        62.87 o                         
  -7  11   4        986.01        972.10        76.13 o                         
  -6  11   4       5358.69       5398.29       161.42 o                         
  -5  11   4        848.03        864.96        32.91 o                         
  -4  11   4       1592.96       1589.16        50.40 o                         
  -3  11   4       6012.09       6282.06       202.54 o                         
  -2  11   4        321.79        364.53        31.56 o                         
  -1  11   4       1225.66       1248.66        58.78 o                         
   0  11   4        118.07        121.20        23.52 o                         
   1  11   4       2800.77       2768.59        93.64 o                         
   2  11   4       9646.16       9290.15       216.73 o                         
   3  11   4        747.60        740.49        25.94 o                         
   4  11   4       1081.63       1016.78        38.09 o                         
   5  11   4       1863.25       1857.66        67.06 o                         
   6  11   4        233.03        249.49        35.46 o                         
  -6  12   4       1170.39       1123.94        57.20 o                         
  -5  12   4          0.97        -16.96        16.38 o                         
  -4  12   4        945.45        935.62        51.17 o                         
  -3  12   4        496.07        492.91        30.18 o                         
  -2  12   4      10948.48      10779.29       371.92 o                         
  -1  12   4         10.41         -6.06        18.78 o                         
   0  12   4        799.62        898.02        61.57 o                         
   1  12   4        737.71        746.98        53.94 o                         
   2  12   4       2424.31       2403.92        72.33 o                         
   3  12   4        811.28        808.38        35.96 o                         
   4  12   4        286.60        242.74        24.01 o                         
   5  12   4       1140.65       1106.64        65.66 o                         
  -4  13   4       1135.04       1218.31        55.25 o                         
  -3  13   4        127.89        114.14        29.50 o                         
  -2  13   4       2322.14       2247.59       105.67 o                         
  -1  13   4        165.13        212.66        34.13 o                         
   0  13   4        116.77        104.90        26.33 o                         
   1  13   4          5.19         28.11        21.65 o                         
   2  13   4       8978.35       8806.81       295.87 o                         
   3  13   4        379.81        353.98        30.18 o                         
 -11   0   5       3028.18       2887.25       120.54 o                         
  -9   0   5        395.83        451.27        33.66 o                         
  -7   0   5       9584.83       9269.32       187.56 o                         
  -5   0   5      28584.58      27040.12       516.72 o                         
  -3   0   5      17590.31      18671.73       334.97 o                         
  -1   0   5       1835.82       1866.91        39.53 o                         
   1   0   5      24314.47      24302.61       364.23 o                         
   3   0   5      25145.54      24868.54       419.91 o                         
   5   0   5      18196.42      17908.51       327.90 o                         
   7   0   5          7.94         14.68        18.50 o                         
   9   0   5       3192.17       3180.26       150.24 o                         
 -11   1   5       1534.74       1506.24        63.21 o                         
 -10   1   5       1237.88       1227.79        46.60 o                         
  -9   1   5       5700.83       5667.05       125.14 o                         
  -8   1   5        696.88        692.65        24.74 o                         
  -7   1   5       3191.62       3129.65        49.00 o                         
  -6   1   5        230.19        268.28         9.72 o                         
  -5   1   5         40.24         61.49         6.93 o                         
  -4   1   5       7710.10       7702.07        88.55 o                         
  -3   1   5      26654.50      25321.77       314.60 o                         
  -2   1   5       3284.47       3242.22        41.15 o                         
  -1   1   5      33126.75      32897.93       369.18 o                         
   0   1   5       9586.68       9714.46       114.74 o                         
   1   1   5       6385.30       6312.47        74.03 o                         
   2   1   5          2.96         12.32         3.92 o                         
   3   1   5        105.09        133.14         5.96 o                         
   4   1   5      11552.48      11551.93       141.76 o                         
   5   1   5      15430.35      15385.50       216.51 o                         
   6   1   5       1999.26       2073.45        41.85 o                         
   7   1   5       8634.64       8552.47       175.42 o                         
   8   1   5       1401.14       1316.90        41.66 o                         
   9   1   5       1995.03       2043.41        70.28 o                         
 -11   2   5         86.74        128.41        26.11 o                         
 -10   2   5        334.76        352.19        26.98 o                         
  -9   2   5        322.99        335.53        23.41 o                         
  -8   2   5       9160.37       8994.57       190.46 o                         
  -7   2   5       4487.20       4224.36        70.66 o                         
  -6   2   5       3777.33       3757.27        52.34 o                         
  -5   2   5       7490.01       7542.49        94.88 o                         
  -4   2   5       8955.53       8994.29       108.20 o                         
  -3   2   5       1124.07       1223.18        18.43 o                         
  -2   2   5        798.69        867.89        15.51 o                         
  -1   2   5       1996.99       1900.95        23.28 o                         
   0   2   5      41186.19      39932.32       448.73 o                         
   1   2   5      10314.79      10155.89       116.36 o                         
   2   2   5       3668.81       3758.15        49.45 o                         
   3   2   5       8976.95       9198.09       111.94 o                         
   4   2   5       8132.94       8173.15       102.38 o                         
   5   2   5         80.31        112.37         7.28 o                         
   6   2   5        305.86        337.01        14.80 o                         
   7   2   5       2743.52       2793.45        61.97 o                         
   8   2   5       7513.55       7155.66       162.26 o                         
   9   2   5       2740.44       2662.75        93.09 o                         
 -10   3   5         90.50        118.53        22.19 o                         
  -9   3   5          6.62          9.90        14.87 o                         
  -8   3   5       3515.79       3507.09        86.66 o                         
  -7   3   5       3139.96       3250.10        58.89 o                         
  -6   3   5         38.94         40.20         7.11 o                         
  -5   3   5       9688.71       9708.91       127.46 o                         
  -4   3   5      22826.95      22016.87       268.67 o                         
  -3   3   5       7241.40       6962.05        91.94 o                         
  -2   3   5          0.26         12.63         3.75 o                         
  -1   3   5       4018.09       4180.15        53.45 o                         
   0   3   5       9314.58       9175.13       109.20 o                         
   1   3   5       5776.17       5620.29        73.35 o                         
   2   3   5         22.97         31.42         3.86 o                         
   3   3   5      22401.09      22488.40       265.11 o                         
   4   3   5      19262.72      19224.87       246.64 o                         
   5   3   5       3769.64       3852.90        58.83 o                         
   6   3   5          0.94         10.78         9.05 o                         
   7   3   5         33.05         57.69        12.42 o                         
   8   3   5       2392.75       2311.07        69.95 o                         
   9   3   5       1266.94       1349.42        65.93 o                         
 -10   4   5         60.27         43.66        21.85 o                         
  -9   4   5       5393.86       5290.38       135.38 o                         
  -8   4   5       2813.25       2797.86        74.52 o                         
  -7   4   5        664.83        674.97        22.12 o                         
  -6   4   5       2109.95       2099.44        34.50 o                         
  -5   4   5        628.76        669.46        13.92 o                         
  -4   4   5       2791.65       2721.77        38.48 o                         
  -3   4   5      23233.77      22832.15       285.97 o                         
  -2   4   5        235.90        258.34         7.04 o                         
  -1   4   5      24943.84      25128.81       332.77 o                         
   0   4   5      17785.81      17758.84       228.63 o                         
   1   4   5       8011.09       8300.25       103.63 o                         
   2   4   5       8436.29       8387.80       107.46 o                         
   3   4   5        728.51        772.60        14.18 o                         
   4   4   5       1269.76       1349.04        22.69 o                         
   5   4   5       6339.23       6542.69        94.31 o                         
   6   4   5        211.32        231.51        14.28 o                         
   7   4   5       8216.10       8227.33       188.66 o                         
   8   4   5       2716.13       2812.56        86.19 o                         
   9   4   5        297.40        284.50        42.11 o                         
 -10   5   5       4977.09       4864.37       178.05 o                         
  -9   5   5        253.13        260.69        24.96 o                         
  -8   5   5         38.19         51.55        14.14 o                         
  -7   5   5       8803.81       8789.30       174.14 o                         
  -6   5   5        950.50       1003.17        22.96 o                         
  -5   5   5       4429.40       4513.04        68.32 o                         
  -4   5   5        532.44        549.34        12.75 o                         
  -3   5   5        460.65        494.04        12.11 o                         
  -2   5   5      32005.69      30532.55       454.78 o                         
  -1   5   5        553.82        580.50        14.32 o                         
   0   5   5        850.73        895.89        17.75 o                         
   1   5   5      14992.55      14870.65       198.43 o                         
   2   5   5       2421.24       2386.72        34.83 o                         
   3   5   5       8428.28       8452.57       117.15 o                         
   4   5   5       1601.79       1499.65        29.31 o                         
   5   5   5       1115.94       1145.13        25.38 o                         
   6   5   5      16414.05      15538.42       280.34 o                         
   7   5   5        536.73        527.48        28.89 o                         
   8   5   5         84.70         77.06        22.15 o                         
   9   5   5       1340.16       1543.47        94.82 o                         
 -10   6   5        142.78        160.14        37.57 o                         
  -9   6   5          4.96        -11.26        22.43 o                         
  -8   6   5        592.69        544.51        33.23 o                         
  -7   6   5         63.32         69.36        14.76 o                         
  -6   6   5      33915.27      33745.27       549.96 o                         
  -5   6   5         69.24         66.59         8.19 o                         
  -4   6   5          1.36         16.54         6.54 o                         
  -3   6   5        979.71       1012.56        19.71 o                         
  -2   6   5       4897.73       5028.64        88.71 o                         
  -1   6   5        391.22        422.33        13.03 o                         
   0   6   5       1021.14       1130.92        25.28 o                         
   1   6   5        880.52        927.97        17.65 o                         
   2   6   5      42552.59      42240.15       592.12 o                         
   3   6   5         83.73         93.61         7.67 o                         
   4   6   5         20.66         24.99         7.84 o                         
   5   6   5         61.61         80.01        11.16 o                         
   6   6   5       3031.38       3018.32        74.00 o                         
   7   6   5        596.06        617.82        31.02 o                         
   8   6   5         11.03        -33.57        22.38 o                         
  -9   7   5        442.87        430.26        48.33 o                         
  -8   7   5         13.10         18.50        20.23 o                         
  -7   7   5       1808.47       1856.01        49.57 o                         
  -6   7   5       2173.83       2203.31        47.48 o                         
  -5   7   5       5359.56       5304.59        83.87 o                         
  -4   7   5        699.46        687.21        15.41 o                         
  -3   7   5        132.58        141.11         7.61 o                         
  -2   7   5      35128.24      35386.97       621.65 o                         
  -1   7   5       2392.12       2377.70        52.42 o                         
   0   7   5         24.67         34.20         6.63 o                         
   1   7   5       5708.22       5856.03        99.76 o                         
   2   7   5       3468.44       3310.50        55.54 o                         
   3   7   5        823.00        895.78        21.70 o                         
   4   7   5        441.91        469.86        17.24 o                         
   5   7   5         40.22         42.86        11.64 o                         
   6   7   5      16451.95      16815.47       409.56 o                         
   7   7   5         19.13         73.31        25.14 o                         
   8   7   5         39.30         33.98        26.22 o                         
  -9   8   5       4855.88       4926.31       305.74 o                         
  -8   8   5        992.62       1109.55        65.82 o                         
  -7   8   5        274.33        274.02        24.38 o                         
  -6   8   5       5353.42       5458.23       123.45 o                         
  -5   8   5       1809.74       1810.01        41.36 o                         
  -4   8   5       1615.14       1660.24        34.12 o                         
  -3   8   5       8855.50       8757.28       181.68 o                         
  -2   8   5        331.05        342.45        14.48 o                         
  -1   8   5      10483.26      10487.33       209.73 o                         
   0   8   5       3919.06       4003.44        85.47 o                         
   1   8   5        243.96        272.62        13.61 o                         
   2   8   5       6898.24       6988.92       118.23 o                         
   3   8   5       1717.57       1670.55        37.11 o                         
   4   8   5         99.34        131.30        12.99 o                         
   5   8   5       7562.68       7563.04       174.27 o                         
   6   8   5        726.54        704.28        40.71 o                         
   7   8   5       2784.02       2754.22       125.50 o                         
  -8   9   5       2049.92       2122.22       103.03 o                         
  -7   9   5       1631.23       1627.87        69.04 o                         
  -6   9   5          6.49         20.67        14.55 o                         
  -5   9   5       6948.72       7032.93       152.26 o                         
  -4   9   5       9390.57       9308.38       191.03 o                         
  -3   9   5       1716.12       1855.27        56.23 o                         
  -2   9   5        415.46        429.07        25.40 o                         
  -1   9   5          0.22         14.51        13.12 o                         
   0   9   5       3415.36       3242.16        88.06 o                         
   1   9   5       4254.43       4329.42       103.58 o                         
   2   9   5          0.91         10.54         9.02 o                         
   3   9   5       7587.25       7667.57       138.58 o                         
   4   9   5       7106.56       7115.84       157.57 o                         
   5   9   5        306.14        318.69        23.01 o                         
   6   9   5        218.37        185.67        28.76 o                         
   7   9   5          1.88         16.33        32.38 o                         
  -7  10   5       1561.19       1662.12        90.65 o                         
  -6  10   5        230.58        212.30        20.72 o                         
  -5  10   5        643.12        652.99        43.00 o                         
  -4  10   5       3598.04       3686.07        87.91 o                         
  -3  10   5        464.42        493.70        31.76 o                         
  -2  10   5          2.38         16.10        16.08 o                         
  -1  10   5       2879.25       2914.14        92.47 o                         
   0  10   5      12522.64      12247.90       337.87 o                         
   1  10   5       2496.00       2542.00        74.40 o                         
   2  10   5       1848.17       1820.89        44.44 o                         
   3  10   5        775.73        832.96        28.25 o                         
   4  10   5       1790.04       1814.35        56.80 o                         
   5  10   5        992.79        947.48        46.79 o                         
   6  10   5         52.37         30.69        35.47 o                         
  -7  11   5        586.61        613.84        52.69 o                         
  -6  11   5         80.95         56.37        19.23 o                         
  -5  11   5        150.29        205.71        20.48 o                         
  -4  11   5       6403.41       6434.89       176.30 o                         
  -3  11   5       3961.56       3865.08       132.85 o                         
  -2  11   5       1075.19       1060.50        52.64 o                         
  -1  11   5       3810.72       3848.84       148.49 o                         
   0  11   5       1613.96       1716.17        78.37 o                         
   1  11   5        785.61        742.93        39.55 o                         
   2  11   5         70.19         77.29        12.80 o                         
   3  11   5         37.21         28.23        18.23 o                         
   4  11   5       5494.63       5634.89       150.80 o                         
   5  11   5       3587.39       3703.62       132.21 o                         
  -5  12   5       5386.50       4948.41       177.47 o                         
  -4  12   5        463.77        435.17        30.09 o                         
  -3  12   5       3997.14       3822.25       161.80 o                         
  -2  12   5         69.49         75.70        23.00 o                         
  -1  12   5        317.97        338.08        36.39 o                         
   0  12   5       1237.80       1185.51        57.13 o                         
   1  12   5       4920.39       4889.42       155.00 o                         
   2  12   5        123.95        119.03        16.42 o                         
   3  12   5       7156.53       6728.04       200.71 o                         
   4  12   5         45.81         50.59        22.23 o                         
  -4  13   5        750.78        725.44        45.82 o                         
  -3  13   5       3576.47       3456.82       162.32 o                         
  -2  13   5        564.04        651.08        57.86 o                         
  -1  13   5       6511.06       6341.92       362.09 o                         
   0  13   5        539.84        499.10        51.19 o                         
   1  13   5       2728.82       2655.54       108.33 o                         
   2  13   5         63.30         70.20        16.75 o                         
 -10   0   6      14033.31      13669.51       399.35 o                         
  -8   0   6        360.85        374.53        30.91 o                         
  -6   0   6         35.82         28.82         9.82 o                         
  -4   0   6       3182.03       3178.46        58.73 o                         
  -2   0   6      87292.56      86648.41      1334.79 o                         
   0   0   6       7648.21       7988.45       128.82 o                         
   2   0   6       2082.93       2091.93        37.67 o                         
   4   0   6       2396.09       2354.34        48.97 o                         
   6   0   6      30614.63      30583.49       863.80 o                         
   8   0   6       2029.99       2073.48        82.73 o                         
 -11   1   6        838.54        890.39        45.72 o                         
 -10   1   6         74.94         65.22        18.71 o                         
  -9   1   6       3252.04       3129.87        72.65 o                         
  -8   1   6        728.81        699.91        24.04 o                         
  -7   1   6        404.77        442.27        13.92 o                         
  -6   1   6      25658.15      24656.11       312.58 o                         
  -5   1   6         86.60         93.67         6.14 o                         
  -4   1   6       1064.68       1117.58        17.97 o                         
  -3   1   6       4000.33       4123.81        52.08 o                         
  -2   1   6       1944.60       2031.78        27.73 o                         
  -1   1   6      21460.74      21196.74       250.48 o                         
   0   1   6       8316.42       8287.99        95.56 o                         
   1   1   6       2514.99       2748.51        35.06 o                         
   2   1   6      43032.58      42628.26       488.60 o                         
   3   1   6        116.05        139.44         6.40 o                         
   4   1   6       2447.62       2459.94        33.63 o                         
   5   1   6       6417.28       6325.69        90.94 o                         
   6   1   6       1623.14       1623.17        44.15 o                         
   7   1   6       5751.62       5508.33       115.23 o                         
   8   1   6        980.05       1012.53        36.50 o                         
   9   1   6         17.41          3.84        21.56 o                         
 -11   2   6         48.16         57.65        23.31 o                         
 -10   2   6       1916.61       1908.95        58.65 o                         
  -9   2   6         34.02          4.30        14.46 o                         
  -8   2   6        454.72        468.34        22.73 o                         
  -7   2   6       5003.95       5050.28        84.30 o                         
  -6   2   6       1253.80       1233.74        23.24 o                         
  -5   2   6      22394.33      21984.74       270.55 o                         
  -4   2   6       5117.65       4825.00        62.72 o                         
  -3   2   6         10.34         24.00         4.31 o                         
  -2   2   6       9694.39       9092.41       115.06 o                         
  -1   2   6          2.19         15.78         3.55 o                         
   0   2   6       2042.07       1943.77        24.66 o                         
   1   2   6      12212.01      12090.88       133.95 o                         
   2   2   6       5039.59       5103.90        61.35 o                         
   3   2   6      21098.77      20849.10       255.87 o                         
   4   2   6       7411.83       7246.13        90.85 o                         
   5   2   6        228.95        255.67        10.61 o                         
   6   2   6       2395.09       2338.36        52.00 o                         
   7   2   6         26.79         48.95        13.25 o                         
   8   2   6        143.71        164.29        20.43 o                         
   9   2   6       1915.93       1899.85        83.56 o                         
 -10   3   6         79.85         57.41        33.98 o                         
  -9   3   6       6683.87       6388.29       152.61 o                         
  -8   3   6       5350.98       5365.01       128.97 o                         
  -7   3   6        220.89        227.57        13.88 o                         
  -6   3   6        198.27        198.67        10.44 o                         
  -5   3   6         37.55         37.99         5.92 o                         
  -4   3   6       9811.75       9469.01       125.93 o                         
  -3   3   6       3607.91       3628.69        47.64 o                         
  -2   3   6       7462.12       7679.62        95.91 o                         
  -1   3   6      32706.21      32944.41       390.09 o                         
   0   3   6      25584.87      24496.37       303.14 o                         
   1   3   6       2928.13       2981.13        38.26 o                         
   2   3   6          0.45         14.42         4.26 o                         
   3   3   6        341.27        374.67        10.01 o                         
   4   3   6       5406.32       5532.73        77.02 o                         
   5   3   6       1677.55       1699.77        30.15 o                         
   6   3   6       2008.62       1976.92        45.68 o                         
   7   3   6       8780.06       8355.90       160.44 o                         
   8   3   6       6151.65       6464.52       163.02 o                         
   9   3   6        152.15        148.99        27.86 o                         
 -10   4   6       1313.94       1253.23        59.14 o                         
  -9   4   6       1107.66       1193.72        44.73 o                         
  -8   4   6       8466.79       8173.16       187.67 o                         
  -7   4   6         85.12         87.66        12.30 o                         
  -6   4   6        331.45        361.17        12.67 o                         
  -5   4   6       6738.36       6654.85        93.75 o                         
  -4   4   6      24311.35      23946.27       320.29 o                         
  -3   4   6      11022.77      10998.50       139.16 o                         
  -2   4   6       2003.67       2044.77        28.23 o                         
  -1   4   6       4567.98       4592.58        59.37 o                         
   0   4   6       9938.59       9652.06       122.12 o                         
   1   4   6        247.92        263.15         7.40 o                         
   2   4   6       1731.94       1807.08        27.48 o                         
   3   4   6       3798.67       3928.34        52.78 o                         
   4   4   6      11473.89      11417.48       144.80 o                         
   5   4   6       4162.64       4154.87        67.75 o                         
   6   4   6       1739.55       1712.55        42.21 o                         
   7   4   6       1318.92       1302.69        42.05 o                         
   8   4   6       2159.06       2244.68        71.08 o                         
   9   4   6          3.26        -14.36        34.72 o                         
 -10   5   6         62.38         64.16        31.29 o                         
  -9   5   6          5.36         -4.63        19.49 o                         
  -8   5   6       2255.42       2215.59        66.24 o                         
  -7   5   6       7456.33       7539.26       152.05 o                         
  -6   5   6       3064.24       3085.65        58.30 o                         
  -5   5   6       3190.66       3270.35        50.08 o                         
  -4   5   6       6188.36       5984.46        86.30 o                         
  -3   5   6       7758.91       7806.82       108.59 o                         
  -2   5   6       2311.17       2416.22        37.00 o                         
  -1   5   6        321.77        348.09        10.04 o                         
   0   5   6      10041.42      10182.19       142.37 o                         
   1   5   6      18668.08      18551.50       246.05 o                         
   2   5   6       5545.27       5575.55        77.83 o                         
   3   5   6       5742.77       5727.83        83.01 o                         
   4   5   6       3238.93       3385.01        57.25 o                         
   5   5   6       2859.46       2995.71        56.35 o                         
   6   5   6        725.23        747.83        26.57 o                         
   7   5   6        108.71        124.59        20.55 o                         
   8   5   6       2131.87       2074.30        74.83 o                         
 -10   6   6          0.05         49.89        32.74 o                         
  -9   6   6       2745.45       2840.63       100.38 o                         
  -8   6   6        295.84        357.66        29.00 o                         
  -7   6   6       6669.24       6576.69       139.00 o                         
  -6   6   6         35.45         46.61        11.43 o                         
  -5   6   6       1255.14       1280.35        26.22 o                         
  -4   6   6        713.12        706.40        17.19 o                         
  -3   6   6      20482.26      20416.45       294.04 o                         
  -2   6   6          4.67         26.15         4.84 o                         
  -1   6   6      11772.46      11919.41       192.90 o                         
   0   6   6        244.34        244.23         8.13 o                         
   1   6   6      11565.04      11392.14       163.18 o                         
   2   6   6         61.97         83.24         6.92 o                         
   3   6   6         86.94        102.25         8.40 o                         
   4   6   6         54.19         84.75        10.20 o                         
   5   6   6      13199.78      12664.55       236.46 o                         
   6   6   6        218.75        196.98        20.57 o                         
   7   6   6       1637.27       1731.92        66.54 o                         
   8   6   6         18.14         46.16        31.10 o                         
  -9   7   6        178.76        194.67        42.62 o                         
  -8   7   6        823.37        909.96        62.36 o                         
  -7   7   6      10002.51      10228.12       233.65 o                         
  -6   7   6       3660.47       3899.60        83.34 o                         
  -5   7   6       4903.59       4850.24        82.74 o                         
  -4   7   6       2232.85       2223.25        37.85 o                         
  -3   7   6       5585.35       5756.05        87.14 o                         
  -2   7   6         24.73         30.25         6.64 o                         
  -1   7   6         33.90         20.70         8.50 o                         
   0   7   6       1870.32       1911.51        39.82 o                         
   1   7   6      25364.46      25090.52       377.23 o                         
   2   7   6       1610.73       1658.65        29.47 o                         
   3   7   6       5838.37       5932.85       100.93 o                         
   4   7   6       2648.64       2636.22        57.43 o                         
   5   7   6       5908.64       6166.09       133.80 o                         
   6   7   6        102.76        124.78        22.20 o                         
   7   7   6          2.70          0.48        21.54 o                         
   8   7   6        652.25        639.12        62.02 o                         
  -9   8   6       1423.57       1557.88       110.90 o                         
  -8   8   6       2602.45       2615.22       114.73 o                         
  -7   8   6         23.04         32.15        18.02 o                         
  -6   8   6        261.06        276.44        21.00 o                         
  -5   8   6        931.03        972.32        30.24 o                         
  -4   8   6       6075.79       5938.18       110.77 o                         
  -3   8   6       6093.64       6137.31       110.03 o                         
  -2   8   6       4074.03       4098.03        98.48 o                         
  -1   8   6       3189.29       3168.97        70.14 o                         
   0   8   6       9370.75       9612.64       207.91 o                         
   1   8   6        471.54        486.82        14.90 o                         
   2   8   6         99.10        115.42        11.23 o                         
   3   8   6       2476.54       2464.20        54.19 o                         
   4   8   6       5586.73       5698.18       125.09 o                         
   5   8   6       5640.47       5485.87       138.01 o                         
   6   8   6        923.94        976.07        52.40 o                         
   7   8   6       1080.92       1230.86       142.11 o                         
  -8   9   6       2764.39       2893.37       117.38 o                         
  -7   9   6        325.79        407.30        35.00 o                         
  -6   9   6        897.99        931.83        42.03 o                         
  -5   9   6        381.29        391.14        25.34 o                         
  -4   9   6       4079.94       4133.49        98.33 o                         
  -3   9   6       1769.51       1693.76        41.72 o                         
  -2   9   6       1533.78       1491.50        56.00 o                         
  -1   9   6       8228.21       8323.80       233.86 o                         
   0   9   6       8598.06       8717.06       228.98 o                         
   1   9   6       1800.42       1766.78        42.23 o                         
   2   9   6        528.32        568.76        19.80 o                         
   3   9   6        568.20        599.90        25.38 o                         
   4   9   6       5345.02       5398.14       133.09 o                         
   5   9   6        140.53        122.86        24.09 o                         
   6   9   6        612.74        655.41        46.44 o                         
  -7  10   6       3947.99       4059.71       158.95 o                         
  -6  10   6        570.88        557.94        32.88 o                         
  -5  10   6       6774.11       6928.26       181.99 o                         
  -4  10   6       3011.18       2998.15        79.94 o                         
  -3  10   6         85.98         74.26        18.85 o                         
  -2  10   6        958.72        957.48        39.39 o                         
  -1  10   6        323.47        339.27        29.15 o                         
   0  10   6       1640.66       1765.44        64.20 o                         
   1  10   6       3429.85       3521.54        85.57 o                         
   2  10   6        580.73        604.91        22.58 o                         
   3  10   6      13645.88      13984.58       320.13 o                         
   4  10   6       2782.26       2771.00        82.93 o                         
   5  10   6        238.75        260.86        31.67 o                         
   6  10   6        225.26        253.73        42.67 o                         
  -6  11   6       3458.13       3354.64       127.19 o                         
  -5  11   6        440.41        444.42        28.81 o                         
  -4  11   6        304.91        270.32        22.52 o                         
  -3  11   6       3997.94       4145.40       235.89 o                         
  -2  11   6        487.71        510.45        41.50 o                         
  -1  11   6       8421.55       8556.51       303.98 o                         
   0  11   6       1514.79       1541.27       102.70 o                         
   1  11   6         17.92         19.85        11.33 o                         
   2  11   6       8212.57       7835.80       200.34 o                         
   3  11   6         43.29         36.74        14.88 o                         
   4  11   6         34.28         10.76        26.94 o                         
   5  11   6       1368.46       1470.42        74.36 o                         
  -5  12   6        329.94        263.66        28.55 o                         
  -4  12   6        216.51        203.09        40.45 o                         
  -3  12   6          7.51         32.07        26.51 o                         
  -2  12   6      14150.96      13749.41       533.73 o                         
  -1  12   6          1.78         22.52        37.08 o                         
   0  12   6       1160.39       1086.78        94.97 o                         
   1  12   6        223.59        231.83        21.54 o                         
   2  12   6         31.99         50.17        15.52 o                         
   3  12   6        962.83        899.95        46.17 o                         
   4  12   6         42.51         62.94        25.50 o                         
  -3  13   6        178.60        155.10        38.95 o                         
  -2  13   6        327.28        430.67        85.31 o                         
  -1  13   6       1481.25       1520.88       116.95 o                         
   0  13   6        375.82        383.61        44.61 o                         
   1  13   6        518.25        471.25        49.09 o                         
   2  13   6      10034.86       9722.35       331.39 o                         
 -11   0   7       1174.49       1025.76        79.29 o                         
  -9   0   7        224.05        219.43        24.62 o                         
  -7   0   7      21707.46      20282.38       590.79 o                         
  -5   0   7        164.53        194.93        12.97 o                         
  -3   0   7       8730.38       8538.97       142.20 o                         
  -1   0   7        437.63        539.19        14.52 o                         
   1   0   7      60580.77      58080.54       953.08 o                         
   3   0   7       1172.13       1127.56        26.77 o                         
   5   0   7       6086.26       6051.59       136.57 o                         
   7   0   7        256.07        229.08        28.66 o                         
   9   0   7       8448.20       8705.55       335.10 o                         
 -10   1   7        811.78        829.53        41.73 o                         
  -9   1   7        406.97        441.37        24.71 o                         
  -8   1   7       2293.86       2357.83        56.68 o                         
  -7   1   7       3728.96       3531.96        72.33 o                         
  -6   1   7       4089.45       4023.76        59.69 o                         
  -5   1   7          1.21         11.96         5.69 o                         
  -4   1   7        364.04        389.68        10.42 o                         
  -3   1   7      32141.27      31168.27       383.84 o                         
  -2   1   7       4590.80       4719.11        58.69 o                         
  -1   1   7        428.36        374.10         8.29 o                         
   0   1   7      12541.28      12670.05       145.22 o                         
   1   1   7      12194.30      12203.11       141.24 o                         
   2   1   7       4499.52       4586.50        55.92 o                         
   3   1   7        331.57        374.58         9.65 o                         
   4   1   7       1209.96       1208.82        20.57 o                         
   5   1   7      20098.46      20038.29       323.93 o                         
   6   1   7       2129.26       2067.40        63.15 o                         
   7   1   7        470.07        524.55        23.91 o                         
   8   1   7       2179.52       2183.87        61.92 o                         
   9   1   7       2767.34       2938.92       115.19 o                         
 -10   2   7       2175.33       2147.42        77.99 o                         
  -9   2   7       2023.15       1996.72        55.70 o                         
  -8   2   7       2746.98       2715.09        68.57 o                         
  -7   2   7       5551.43       5196.70        97.00 o                         
  -6   2   7       1750.61       1794.07        35.59 o                         
  -5   2   7       2335.10       2273.93        35.11 o                         
  -4   2   7      16515.25      16318.76       199.13 o                         
  -3   2   7       3299.54       3508.49        46.77 o                         
  -2   2   7      10249.95      10051.67       120.63 o                         
  -1   2   7      10206.32      10237.45       113.76 o                         
   0   2   7       8585.76       8619.56       103.79 o                         
   1   2   7       9544.84       9327.22       109.32 o                         
   2   2   7       2995.80       3066.25        40.23 o                         
   3   2   7       2395.41       2379.27        34.42 o                         
   4   2   7      10577.02      10302.37       137.83 o                         
   5   2   7        488.20        502.52        17.21 o                         
   6   2   7       5655.37       5584.75       110.90 o                         
   7   2   7       2890.89       2868.37        71.98 o                         
   8   2   7       2297.69       2301.26        71.99 o                         
   9   2   7       1835.48       2044.74        89.47 o                         
 -10   3   7        949.93        872.68        43.65 o                         
  -9   3   7       1000.01        980.70        37.92 o                         
  -8   3   7       4843.51       4757.85       111.99 o                         
  -7   3   7        299.09        366.00        18.09 o                         
  -6   3   7       4707.19       4728.50        70.17 o                         
  -5   3   7      16575.77      16366.50       211.92 o                         
  -4   3   7      12830.99      12594.41       164.15 o                         
  -3   3   7        191.51        261.88        11.39 o                         
  -2   3   7         65.43         86.64         5.95 o                         
  -1   3   7       2368.42       2303.48        31.77 o                         
   0   3   7      10928.57      11065.30       144.61 o                         
   1   3   7       1117.94       1153.66        18.24 o                         
   2   3   7       9775.77       9511.28       119.06 o                         
   3   3   7      22493.70      22151.78       284.11 o                         
   4   3   7       9711.08       9667.41       128.24 o                         
   5   3   7        270.80        284.69        14.23 o                         
   6   3   7         35.56         47.19        12.65 o                         
   7   3   7        248.62        254.58        19.39 o                         
   8   3   7       1937.20       2005.64        68.63 o                         
 -10   4   7        535.37        584.88        38.52 o                         
  -9   4   7       8998.57       8864.95       205.67 o                         
  -8   4   7       2527.14       2362.61        66.29 o                         
  -7   4   7        591.08        597.06        23.12 o                         
  -6   4   7       2127.88       2093.44        37.64 o                         
  -5   4   7       1540.14       1565.18        28.69 o                         
  -4   4   7        634.32        656.97        15.15 o                         
  -3   4   7       5027.17       5141.20        72.65 o                         
  -2   4   7       2024.50       1996.49        32.99 o                         
  -1   4   7      25281.40      24944.31       305.69 o                         
   0   4   7       7776.96       7648.57        99.04 o                         
   1   4   7        510.33        558.81        12.28 o                         
   2   4   7       4621.42       4717.24        63.90 o                         
   3   4   7       2178.70       2067.19        31.84 o                         
   4   4   7         79.76         88.70         7.70 o                         
   5   4   7        361.70        353.77        15.61 o                         
   6   4   7       2437.73       2423.10        58.99 o                         
   7   4   7      12395.99      12142.32       250.53 o                         
   8   4   7       1487.69       1523.03        72.15 o                         
 -10   5   7       3629.59       3567.18       128.76 o                         
  -9   5   7        347.93        393.52        30.99 o                         
  -8   5   7       2157.90       2085.47        61.12 o                         
  -7   5   7        883.65        888.39        28.84 o                         
  -6   5   7        275.98        289.85        14.43 o                         
  -5   5   7      11578.25      11626.15       161.69 o                         
  -4   5   7       4450.76       4344.50        62.86 o                         
  -3   5   7        768.61        808.25        16.72 o                         
  -2   5   7      20789.81      20475.26       279.55 o                         
  -1   5   7       1209.28       1188.08        20.41 o                         
   0   5   7       4831.60       4940.93        67.71 o                         
   1   5   7       1118.29       1099.96        21.92 o                         
   2   5   7       1698.34       1712.26        32.75 o                         
   3   5   7      11443.84      11486.23       164.31 o                         
   4   5   7       5187.59       5182.47        90.19 o                         
   5   5   7        485.49        496.95        23.71 o                         
   6   5   7       7601.96       7709.43       196.76 o                         
   7   5   7        312.26        345.16        27.97 o                         
   8   5   7       1324.19       1363.77        99.53 o                         
  -9   6   7         92.32        159.45        29.19 o                         
  -8   6   7       1453.24       1505.53        53.90 o                         
  -7   6   7          4.19          9.87        14.09 o                         
  -6   6   7      19041.64      18831.16       338.97 o                         
  -5   6   7         65.85        106.44        10.33 o                         
  -4   6   7       4065.30       4139.42        66.73 o                         
  -3   6   7        120.03        141.88         8.53 o                         
  -2   6   7        401.75        403.52        11.97 o                         
  -1   6   7         55.99         61.04         6.23 o                         
   0   6   7      10505.79      10481.68       151.02 o                         
   1   6   7        228.57        250.39        10.18 o                         
   2   6   7      23153.70      23235.85       341.80 o                         
   3   6   7          0.00         11.82         7.59 o                         
   4   6   7       5308.26       5434.75       104.69 o                         
   5   6   7         71.93         82.48        15.63 o                         
   6   6   7          2.72          9.49        17.15 o                         
   7   6   7        569.58        624.71        39.78 o                         
   8   6   7       2463.53       2379.37       113.73 o                         
  -9   7   7         36.68         57.90        34.83 o                         
  -8   7   7       1561.70       1519.47        65.00 o                         
  -7   7   7        261.75        283.43        25.91 o                         
  -6   7   7         97.99        101.37        14.84 o                         
  -5   7   7       4260.68       4372.80        79.13 o                         
  -4   7   7       3474.71       3584.95        60.02 o                         
  -3   7   7        865.05        849.80        18.68 o                         
  -2   7   7      19900.79      19904.23       322.02 o                         
  -1   7   7         11.20         16.48         5.44 o                         
   0   7   7       6619.25       6650.17       101.78 o                         
   1   7   7         89.27        114.13         8.32 o                         
   2   7   7        796.07        802.43        19.65 o                         
   3   7   7       2709.73       2591.22        52.37 o                         
   4   7   7       3823.32       3854.13       108.19 o                         
   5   7   7        993.54        959.31        40.13 o                         
   6   7   7       8123.76       8232.95       271.52 o                         
   7   7   7        534.22        538.54        47.41 o                         
  -8   8   7       1683.52       1772.65        76.70 o                         
  -7   8   7       1055.26       1160.25        58.01 o                         
  -6   8   7       3748.51       3836.61       103.63 o                         
  -5   8   7        245.52        283.32        18.34 o                         
  -4   8   7        133.17        150.57        12.54 o                         
  -3   8   7        894.93        890.69        28.19 o                         
  -2   8   7       1900.84       1885.18        44.30 o                         
  -1   8   7      12895.54      13193.31       269.74 o                         
   0   8   7       6081.56       5992.32       111.24 o                         
   1   8   7       2298.75       2321.07        48.50 o                         
   2   8   7       5846.94       5876.37       117.47 o                         
   3   8   7        812.89        786.31        29.93 o                         
   4   8   7        290.08        322.95        23.50 o                         
   5   8   7       1698.51       1694.27        69.51 o                         
   6   8   7        943.99       1035.44        54.64 o                         
   7   8   7       3387.52       3512.79       185.02 o                         
  -8   9   7       2250.53       2516.04       132.88 o                         
  -7   9   7        433.01        423.39        43.47 o                         
  -6   9   7       2182.59       2202.03        74.06 o                         
  -5   9   7      11094.27      10981.82       296.54 o                         
  -4   9   7       5385.80       5419.80       123.25 o                         
  -3   9   7        617.73        586.68        22.26 o                         
  -2   9   7         52.79         55.58        13.80 o                         
  -1   9   7        814.35        875.86        40.28 o                         
   0   9   7       1184.58       1191.47        35.88 o                         
   1   9   7       1213.87       1243.38        34.44 o                         
   2   9   7       5834.70       5856.61       139.58 o                         
   3   9   7      12412.16      11896.25       289.39 o                         
   4   9   7       3955.28       4069.41       116.04 o                         
   5   9   7         75.20         77.10        21.61 o                         
   6   9   7          0.33         39.46        25.69 o                         
  -7  10   7        920.06       1062.41        74.94 o                         
  -6  10   7        343.79        323.64        26.19 o                         
  -5  10   7       1082.08       1064.24        41.89 o                         
  -4  10   7       6620.27       6486.12       159.82 o                         
  -3  10   7         43.42         49.90        10.65 o                         
  -2  10   7       5769.53       5841.12       216.74 o                         
  -1  10   7       5331.60       5711.76       194.68 o                         
   0  10   7       4954.08       5201.22       165.19 o                         
   1  10   7       1380.91       1356.67        45.89 o                         
   2  10   7       1311.95       1279.56        40.24 o                         
   3  10   7        833.07        842.73        34.26 o                         
   4  10   7       3348.48       3279.74        96.12 o                         
   5  10   7          7.65          2.82        23.90 o                         
  -6  11   7       1484.76       1443.82        75.93 o                         
  -5  11   7         52.58         62.87        18.49 o                         
  -4  11   7       1236.61       1174.92        50.99 o                         
  -3  11   7       6447.93       6362.39       223.45 o                         
  -2  11   7       1195.32       1158.71        85.24 o                         
  -1  11   7        191.88        185.07        42.41 o                         
   0  11   7       4217.43       4356.58       202.34 o                         
   1  11   7       2148.33       1999.74        64.20 o                         
   2  11   7       3560.38       3424.48       108.06 o                         
   3  11   7         59.35         82.73        22.29 o                         
   4  11   7       1411.60       1431.44        59.23 o                         
  -5  12   7        116.10        120.81        23.70 o                         
  -4  12   7        314.82        338.60        31.92 o                         
  -3  12   7       1747.85       1704.93       104.25 o                         
  -2  12   7        509.36        404.76        70.65 o                         
  -1  12   7        397.10        379.53        52.18 o                         
   0  12   7        237.03        169.80        49.23 o                         
   1  12   7      10807.17      10767.30       369.61 o                         
   2  12   7        146.50        146.46        20.99 o                         
   3  12   7         40.57         65.53        23.68 o                         
  -2  13   7        767.80        703.14       111.02 o                         
  -1  13   7        386.97        366.16        65.12 o                         
   0  13   7       1366.49       1450.20       102.53 o                         
 -10   0   8       2359.06       2422.52       180.67 o                         
  -8   0   8       6434.29       5909.85       169.99 o                         
  -6   0   8        687.55        733.71        31.41 o                         
  -4   0   8      22127.58      21198.42       373.22 o                         
  -2   0   8      30134.58      31228.26       528.89 o                         
   0   0   8      18092.89      18165.81       281.21 o                         
   2   0   8         43.79         46.89         8.23 o                         
   4   0   8      13931.16      14096.81       270.83 o                         
   6   0   8       7187.75       7224.23       292.06 o                         
   8   0   8       6124.92       6159.23       474.40 o                         
 -10   1   8        396.01        394.48        31.48 o                         
  -9   1   8       3819.40       3902.64        99.68 o                         
  -8   1   8       3282.78       3341.16        76.75 o                         
  -7   1   8       1549.50       1520.03        40.59 o                         
  -6   1   8       8442.28       8503.92       124.39 o                         
  -5   1   8       1961.03       1940.43        30.83 o                         
  -4   1   8       8025.53       7932.48       102.52 o                         
  -3   1   8         80.54        128.90         7.41 o                         
  -2   1   8        248.36        235.72         7.72 o                         
  -1   1   8      13850.07      14037.02       176.21 o                         
   0   1   8      19268.06      18856.06       228.60 o                         
   1   1   8       3936.01       3949.57        49.76 o                         
   2   1   8      13394.33      13058.96       156.51 o                         
   3   1   8        546.84        589.76        12.91 o                         
   4   1   8       8986.16       8798.09       115.97 o                         
   5   1   8          6.26         -3.56        11.03 o                         
   6   1   8        621.25        699.75        26.72 o                         
   7   1   8       2539.39       2542.91        64.80 o                         
   8   1   8       3613.43       3766.96       127.39 o                         
 -10   2   8        952.27       1059.50        48.22 o                         
  -9   2   8       2718.92       2812.82        82.93 o                         
  -8   2   8         22.15         34.92        13.88 o                         
  -7   2   8         16.19         21.81        11.37 o                         
  -6   2   8       2610.92       2648.82        43.92 o                         
  -5   2   8      16886.49      16684.89       230.75 o                         
  -4   2   8       9291.79       9092.11       116.50 o                         
  -3   2   8       7043.64       6973.09        88.97 o                         
  -2   2   8       7079.56       6988.81        86.28 o                         
  -1   2   8       7094.23       7318.96        87.28 o                         
   0   2   8        111.84        131.60         6.11 o                         
   1   2   8          7.43         19.22         4.96 o                         
   2   2   8       6138.82       5993.95        77.53 o                         
   3   2   8      20117.39      20137.18       259.22 o                         
   4   2   8       8061.56       7822.87       114.76 o                         
   5   2   8       2451.70       2515.28        58.06 o                         
   6   2   8        997.17       1065.24        35.34 o                         
   7   2   8       2934.12       2937.01        80.11 o                         
   8   2   8        495.88        445.63        37.58 o                         
 -10   3   8       3253.19       3321.70       102.07 o                         
  -9   3   8       6840.34       6727.71       175.47 o                         
  -8   3   8        648.12        663.27        30.85 o                         
  -7   3   8        493.94        442.58        22.62 o                         
  -6   3   8         12.70         30.26         8.29 o                         
  -5   3   8       3335.99       3502.74        52.19 o                         
  -4   3   8       5966.66       6058.76        84.52 o                         
  -3   3   8         16.90         19.09         5.86 o                         
  -2   3   8      20338.44      20115.46       245.79 o                         
  -1   3   8      18421.37      18259.07       222.22 o                         
   0   3   8       7650.01       7576.94        96.97 o                         
   1   3   8        712.69        737.79        13.88 o                         
   2   3   8         56.60         94.25         6.43 o                         
   3   3   8       3753.39       3681.66        51.35 o                         
   4   3   8       1187.57       1223.88        25.05 o                         
   5   3   8        240.30        224.14        15.70 o                         
   6   3   8       8772.81       8538.28       180.07 o                         
   7   3   8       7509.94       8004.67       203.52 o                         
   8   3   8       1321.92       1305.22        61.75 o                         
 -10   4   8        377.68        338.89        32.48 o                         
  -9   4   8         66.83         68.29        17.16 o                         
  -8   4   8       6055.28       5770.36       144.14 o                         
  -7   4   8       1195.94       1136.04        35.86 o                         
  -6   4   8       9337.65       9044.03       150.97 o                         
  -5   4   8       7030.90       6866.21       101.16 o                         
  -4   4   8        983.76       1024.33        20.38 o                         
  -3   4   8       5378.71       5394.35        82.08 o                         
  -2   4   8         89.28        134.59         6.97 o                         
  -1   4   8        101.11        105.87         6.81 o                         
   0   4   8       9798.01       9341.15       135.15 o                         
   1   4   8       4345.17       4223.80        61.46 o                         
   2   4   8      24217.58      24151.34       330.31 o                         
   3   4   8       6540.89       6406.01        91.40 o                         
   4   4   8        989.99       1017.17        23.54 o                         
   5   4   8       2622.17       2642.58        58.42 o                         
   6   4   8        548.61        496.32        24.96 o                         
   7   4   8        528.22        519.44        30.70 o                         
   8   4   8       2899.85       2925.09       132.94 o                         
 -10   5   8       1703.69       1717.82        87.22 o                         
  -9   5   8        108.60         97.96        24.37 o                         
  -8   5   8        381.11        394.25        41.02 o                         
  -7   5   8      11826.05      11978.68       249.66 o                         
  -6   5   8        190.74        217.87        13.90 o                         
  -5   5   8        182.19        186.36        11.50 o                         
  -4   5   8       6147.99       6274.58        89.01 o                         
  -3   5   8       4765.21       4850.05        71.19 o                         
  -2   5   8       6346.09       6308.64        86.72 o                         
  -1   5   8       1100.47       1186.48        20.20 o                         
   0   5   8        373.84        385.44        10.50 o                         
   1   5   8      17271.52      17392.50       247.40 o                         
   2   5   8        495.30        517.93        14.53 o                         
   3   5   8        622.60        601.90        21.32 o                         
   4   5   8       1688.40       1697.79        38.94 o                         
   5   5   8       2494.55       2347.81        60.98 o                         
   6   5   8       4644.25       4714.26       127.44 o                         
   7   5   8        365.78        396.72        39.57 o                         
   8   5   8          9.48        -35.14        31.66 o                         
  -9   6   8        115.77         97.63        50.59 o                         
  -8   6   8        199.65        176.71        26.01 o                         
  -7   6   8       2039.05       1906.97        60.36 o                         
  -6   6   8        206.91        204.95        15.09 o                         
  -5   6   8        155.67        156.32        12.56 o                         
  -4   6   8        139.34        155.64         9.68 o                         
  -3   6   8      26813.52      26669.61       413.51 o                         
  -2   6   8         30.92         33.66         6.71 o                         
  -1   6   8        667.63        696.92        16.71 o                         
   0   6   8         53.33         62.78         7.19 o                         
   1   6   8       1859.71       1832.82        37.41 o                         
   2   6   8       1378.95       1418.29        29.30 o                         
   3   6   8        182.86        166.51        12.29 o                         
   4   6   8         39.81         41.01        12.28 o                         
   5   6   8      19431.37      18770.98       497.64 o                         
   6   6   8        211.06        167.50        28.87 o                         
   7   6   8        606.80        605.28        53.08 o                         
  -9   7   8         53.51         30.11        44.74 o                         
  -8   7   8          2.19         18.68        24.35 o                         
  -7   7   8      10667.13      10809.96       354.21 o                         
  -6   7   8       1031.06       1061.04        36.26 o                         
  -5   7   8        393.71        391.09        18.96 o                         
  -4   7   8       1101.02       1201.96        28.15 o                         
  -3   7   8       3759.10       3617.79        61.22 o                         
  -2   7   8       1581.85       1556.52        34.02 o                         
  -1   7   8        322.95        349.63        11.03 o                         
   0   7   8          7.83          6.22         6.39 o                         
   1   7   8      20108.90      19885.40       320.23 o                         
   2   7   8         16.38         40.78         9.46 o                         
   3   7   8        336.27        335.02        18.07 o                         
   4   7   8       2352.44       2318.90        63.87 o                         
   5   7   8       2932.40       2896.97        90.15 o                         
   6   7   8       1138.36       1217.59        73.60 o                         
   7   7   8        482.38        474.34        55.77 o                         
  -8   8   8       1867.29       2038.11       131.91 o                         
  -7   8   8        662.20        626.30        45.65 o                         
  -6   8   8       7862.40       8219.21       203.79 o                         
  -5   8   8       2559.88       2501.68        80.47 o                         
  -4   8   8        123.19        120.54        13.59 o                         
  -3   8   8       9122.45       8614.39       181.15 o                         
  -2   8   8        781.72        714.26        24.83 o                         
  -1   8   8         34.76         59.04         9.67 o                         
   0   8   8       6337.25       6376.91       121.82 o                         
   1   8   8       2411.62       2254.18        54.03 o                         
   2   8   8       8619.62       8427.53       176.72 o                         
   3   8   8       1784.00       1836.46        57.76 o                         
   4   8   8        111.03        111.80        19.71 o                         
   5   8   8       3619.42       3762.29       156.77 o                         
   6   8   8        168.78        170.78        52.30 o                         
  -8   9   8         56.34         54.54        48.71 o                         
  -7   9   8          1.13         70.49        27.00 o                         
  -6   9   8        536.57        560.36        32.93 o                         
  -5   9   8       1274.61       1283.61        46.32 o                         
  -4   9   8       4694.41       4592.81       116.18 o                         
  -3   9   8        279.32        293.15        17.31 o                         
  -2   9   8       8026.31       7995.13       197.85 o                         
  -1   9   8       8403.56       8380.93       194.81 o                         
   0   9   8        870.25        887.67        30.15 o                         
   1   9   8         58.59         67.93        13.71 o                         
   2   9   8        322.39        325.31        20.36 o                         
   3   9   8       1111.22       1067.47        42.07 o                         
   4   9   8       3868.66       3885.82       112.58 o                         
   5   9   8        552.19        511.11        38.92 o                         
  -7  10   8          3.92          0.63        30.25 o                         
  -6  10   8       1814.51       1847.71        70.66 o                         
  -5  10   8       7703.62       7525.74       198.29 o                         
  -4  10   8       1265.58       1237.45        45.32 o                         
  -3  10   8       1807.43       1768.89        55.33 o                         
  -2  10   8        387.27        358.64        22.24 o                         
  -1  10   8       4285.24       4498.15       115.64 o                         
   0  10   8        515.23        484.71        22.24 o                         
   1  10   8          1.23         25.73        14.58 o                         
   2  10   8       2303.97       2383.33        71.90 o                         
   3  10   8      10318.21      10328.12       267.87 o                         
   4  10   8       2226.09       2210.61        81.16 o                         
   5  10   8       1055.35       1032.24        63.11 o                         
  -6  11   8       1623.15       1756.19        88.46 o                         
  -5  11   8       1528.78       1486.34        75.84 o                         
  -4  11   8       2444.45       2325.33        92.12 o                         
  -3  11   8         30.43         -0.73        21.06 o                         
  -2  11   8         61.14         51.91        31.61 o                         
  -1  11   8       6704.80       6505.95       265.28 o                         
   0  11   8       2900.59       3006.26       104.09 o                         
   1  11   8       1001.12        962.72        40.40 o                         
   2  11   8       2342.38       2405.87        87.77 o                         
   3  11   8        757.17        760.88        42.96 o                         
   4  11   8       1889.09       1777.01        84.47 o                         
  -4  12   8       4106.86       3963.18       156.09 o                         
  -3  12   8         33.98         95.46        27.92 o                         
  -2  12   8       3670.71       3981.31       258.96 o                         
  -1  12   8        136.91        121.02        51.61 o                         
   0  12   8       5956.63       5782.97       267.36 o                         
   1  12   8         35.83         33.25        23.68 o                         
   2  12   8         47.82        -24.95        19.32 o                         
  -9   0   9        356.85        458.20        45.72 o                         
  -7   0   9      23997.81      24077.23       600.04 o                         
  -5   0   9       7418.48       7657.92       144.90 o                         
  -3   0   9       3744.37       3719.20        70.63 o                         
  -1   0   9        804.72        767.91        20.78 o                         
   1   0   9      35773.62      36497.75       601.85 o                         
   3   0   9       4517.76       4695.41        96.37 o                         
   5   0   9       2023.88       2023.99        68.33 o                         
   7   0   9        967.35        990.17        88.74 o                         
 -10   1   9          8.51         47.90        24.84 o                         
  -9   1   9        963.41        801.13        37.36 o                         
  -8   1   9       2852.10       2797.48        69.81 o                         
  -7   1   9       1378.85       1318.84        37.61 o                         
  -6   1   9       6569.62       6449.95       106.67 o                         
  -5   1   9       3186.21       3065.15        47.38 o                         
  -4   1   9         41.06         47.57         7.03 o                         
  -3   1   9      22939.51      22582.96       289.00 o                         
  -2   1   9        129.07        155.19         7.50 o                         
  -1   1   9       5868.74       6018.18        79.93 o                         
   0   1   9       4003.77       3988.93        52.68 o                         
   1   1   9       3251.50       3311.70        44.13 o                         
   2   1   9       8043.43       8015.73       101.07 o                         
   3   1   9       2184.66       2163.53        33.92 o                         
   4   1   9          5.52          8.47         9.68 o                         
   5   1   9      10107.53       9802.15       187.06 o                         
   6   1   9          2.26          8.42        13.69 o                         
   7   1   9       2135.29       2270.47        71.00 o                         
   8   1   9        401.53        422.69        40.65 o                         
 -10   2   9       6433.89       6395.24       209.60 o                         
  -9   2   9       2590.00       2591.44        75.88 o                         
  -8   2   9       1031.46       1044.02        37.96 o                         
  -7   2   9       2899.49       2793.17        67.95 o                         
  -6   2   9         31.49         44.72         9.41 o                         
  -5   2   9         12.74         11.14         7.30 o                         
  -4   2   9       6111.11       6322.21        85.77 o                         
  -3   2   9       4685.07       4657.44        63.41 o                         
  -2   2   9      29636.56      29178.69       360.92 o                         
  -1   2   9      13274.05      13167.62       160.99 o                         
   0   2   9         95.50        131.68         7.04 o                         
   1   2   9       4022.11       3993.39        52.37 o                         
   2   2   9         10.16         20.10         6.41 o                         
   3   2   9        773.31        803.98        18.05 o                         
   4   2   9       4277.13       4214.08        76.76 o                         
   5   2   9       2256.89       2233.71        51.20 o                         
   6   2   9      10340.75      10490.18       212.89 o                         
   7   2   9       2609.34       2635.92        86.39 o                         
   8   2   9        103.09         89.58        30.26 o                         
 -10   3   9          6.61          6.23        22.26 o                         
  -9   3   9       3054.63       3244.17        91.17 o                         
  -8   3   9       1129.28       1154.73        42.05 o                         
  -7   3   9       1717.38       1639.64        48.49 o                         
  -6   3   9       7561.52       7528.32       134.02 o                         
  -5   3   9      10838.30      10948.24       149.98 o                         
  -4   3   9         42.63         58.12         7.47 o                         
  -3   3   9        221.07        261.81         9.32 o                         
  -2   3   9        620.31        596.36        12.48 o                         
  -1   3   9       3778.08       3882.21        51.85 o                         
   0   3   9       1338.89       1337.81        22.56 o                         
   1   3   9       3656.91       3815.09        51.49 o                         
   2   3   9      18938.48      18430.22       235.23 o                         
   3   3   9       9039.67       9122.65       125.58 o                         
   4   3   9         25.37         31.91         9.60 o                         
   5   3   9         90.60        102.52        16.57 o                         
   6   3   9        168.64        171.14        18.73 o                         
   7   3   9       1158.43       1150.50        51.09 o                         
   8   3   9        568.44        568.91        47.22 o                         
 -10   4   9       1025.41       1141.90        62.37 o                         
  -9   4   9       3391.51       3406.31        98.30 o                         
  -8   4   9       1804.28       1807.91        57.55 o                         
  -7   4   9       2195.19       2139.10        58.11 o                         
  -6   4   9        640.98        646.58        22.20 o                         
  -5   4   9       7163.10       7094.90       115.02 o                         
  -4   4   9        274.18        352.51        12.76 o                         
  -3   4   9       5084.78       5133.35        77.96 o                         
  -2   4   9       7036.45       6979.54        92.13 o                         
  -1   4   9      11734.58      11604.83       158.56 o                         
   0   4   9       8424.00       8575.91       119.23 o                         
   1   4   9       4279.61       4310.28        63.82 o                         
   2   4   9       2649.77       2639.34        45.28 o                         
   3   4   9       8209.03       7994.13       123.22 o                         
   4   4   9        150.10        155.52        13.24 o                         
   5   4   9       1946.87       1937.45        54.32 o                         
   6   4   9       3777.36       3887.80       101.30 o                         
   7   4   9       4876.39       5366.54       148.44 o                         
  -9   5   9       1990.83       2096.48       111.24 o                         
  -8   5   9       1711.92       1637.14        61.15 o                         
  -7   5   9        151.65        171.23        19.32 o                         
  -6   5   9          1.69         -4.81        10.41 o                         
  -5   5   9       3472.38       3420.63        65.80 o                         
  -4   5   9      11176.70      11528.51       179.68 o                         
  -3   5   9       2412.43       2414.87        42.25 o                         
  -2   5   9       2018.88       2030.18        31.21 o                         
  -1   5   9       2731.47       2743.66        40.19 o                         
   0   5   9       5743.90       5644.62        83.50 o                         
   1   5   9       2623.33       2637.03        45.39 o                         
   2   5   9        654.44        677.80        19.74 o                         
   3   5   9       3524.29       3692.20        70.69 o                         
   4   5   9      11053.73      10771.64       203.04 o                         
   5   5   9       2204.90       2127.43        68.18 o                         
   6   5   9        417.11        434.91        30.06 o                         
   7   5   9       1045.56       1120.15        61.43 o                         
  -9   6   9        106.16        121.56        39.87 o                         
  -8   6   9       5541.06       5688.70       185.49 o                         
  -7   6   9          4.34         -2.27        17.90 o                         
  -6   6   9       1384.13       1472.13        38.53 o                         
  -5   6   9        385.78        407.57        18.29 o                         
  -4   6   9       9335.47       9725.73       173.45 o                         
  -3   6   9         62.55         75.22         9.53 o                         
  -2   6   9        169.22        166.25         9.83 o                         
  -1   6   9       1038.54       1008.85        22.87 o                         
   0   6   9      20938.19      21000.95       335.91 o                         
   1   6   9          9.63          5.26         8.12 o                         
   2   6   9       2295.41       2339.76        48.30 o                         
   3   6   9         36.87         41.87        10.62 o                         
   4   6   9       9811.71       9536.30       201.76 o                         
   5   6   9         36.88         61.45        20.29 o                         
   6   6   9         51.27         45.30        24.04 o                         
   7   6   9         86.92        114.97        31.03 o                         
  -8   7   9       2837.61       2788.34       105.96 o                         
  -7   7   9        247.71        279.55        30.33 o                         
  -6   7   9        117.92        111.90        18.04 o                         
  -5   7   9       1292.49       1316.57        37.81 o                         
  -4   7   9      10546.89      10746.11       206.74 o                         
  -3   7   9       1120.30       1132.72        27.45 o                         
  -2   7   9       3157.74       3118.64        55.32 o                         
  -1   7   9       1540.21       1555.03        32.31 o                         
   0   7   9       5920.06       5772.23       102.53 o                         
   1   7   9        470.67        500.55        19.30 o                         
   2   7   9         26.31         33.60        10.80 o                         
   3   7   9        828.33        866.07        29.18 o                         
   4   7   9       9443.34       9399.81       263.90 o                         
   5   7   9       1205.82       1144.32        53.07 o                         
   6   7   9        605.47        670.97        57.81 o                         
  -8   8   9       3215.36       3432.90       157.81 o                         
  -7   8   9       2392.65       2364.81        97.71 o                         
  -6   8   9        976.81       1104.59        42.98 o                         
  -5   8   9       4431.97       4387.23       110.45 o                         
  -4   8   9       1100.13       1070.53        36.92 o                         
  -3   8   9       1768.19       1692.29        42.68 o                         
  -2   8   9       1838.84       1869.61        44.46 o                         
  -1   8   9       6736.90       6685.41       133.53 o                         
   0   8   9       6596.70       6501.65       134.47 o                         
   1   8   9       2933.63       2835.02        71.04 o                         
   2   8   9       1023.24        971.85        33.80 o                         
   3   8   9       4968.88       4892.30       135.61 o                         
   4   8   9       2108.34       2267.37        79.02 o                         
   5   8   9        667.65        643.82        43.78 o                         
   6   8   9       1950.16       2198.46       118.29 o                         
  -7   9   9        960.87        902.01        70.57 o                         
  -6   9   9       5128.69       5076.84       148.94 o                         
  -5   9   9       3562.93       3572.48       102.85 o                         
  -4   9   9        785.70        795.31        33.20 o                         
  -3   9   9       1788.77       1729.97        48.14 o                         
  -2   9   9        455.40        454.35        25.25 o                         
  -1   9   9       3475.47       3491.49        90.82 o                         
   0   9   9         36.00         33.17        10.29 o                         
   1   9   9       1235.02       1172.08        50.07 o                         
   2   9   9       8964.12       9029.40       223.26 o                         
   3   9   9       3928.10       3917.85       112.31 o                         
   4   9   9        190.56        196.30        27.39 o                         
   5   9   9        542.46        586.18        46.35 o                         
  -6  10   9        166.39        189.42        26.28 o                         
  -5  10   9         39.78         52.38        17.81 o                         
  -4  10   9       2950.62       2977.91        92.06 o                         
  -3  10   9       1242.33       1169.01        37.56 o                         
  -2  10   9      12255.45      11843.01       323.61 o                         
  -1  10   9       4343.89       4405.32       128.03 o                         
   0  10   9         40.13         31.46        16.03 o                         
   1  10   9        408.36        443.44        27.64 o                         
   2  10   9         17.98          8.48        14.67 o                         
   3  10   9        207.17        251.03        25.16 o                         
   4  10   9        892.63        983.34        67.08 o                         
  -5  11   9        484.16        497.06        70.34 o                         
  -4  11   9          4.38          1.40        18.45 o                         
  -3  11   9       4973.96       4877.46       251.39 o                         
  -2  11   9          1.04        -31.34        23.14 o                         
  -1  11   9        728.04        655.37        59.05 o                         
   0  11   9       1497.40       1396.45        60.66 o                         
   1  11   9        812.60        719.83        41.09 o                         
   2  11   9       5569.10       5192.16       188.03 o                         
   3  11   9       1154.29       1243.03        64.78 o                         
  -3  12   9        482.71        453.72        49.08 o                         
  -2  12   9        911.50        862.35        79.09 o                         
  -1  12   9        325.13        343.01        31.29 o                         
   0  12   9         16.08         36.76        20.97 o                         
   1  12   9      10993.17      11037.98       598.02 o                         
 -10   0  10        240.92        132.65        45.62 o                         
  -8   0  10       6644.60       6211.23       211.09 o                         
  -6   0  10       1899.09       2038.39        65.35 o                         
  -4   0  10      20403.92      20305.43       369.10 o                         
  -2   0  10        167.78        177.90        11.48 o                         
   0   0  10      15512.24      15616.03       255.82 o                         
   2   0  10         81.92         75.23        11.01 o                         
   4   0  10      18360.87      17875.64       481.34 o                         
   6   0  10          0.67         -6.49        22.91 o                         
 -10   1  10          0.71        -12.33        19.09 o                         
  -9   1  10        214.01        236.97        23.54 o                         
  -8   1  10       8667.30       8374.76       184.30 o                         
  -7   1  10       1974.62       1964.23        58.24 o                         
  -6   1  10         90.28         82.25        12.28 o                         
  -5   1  10       4519.92       4594.27        73.38 o                         
  -4   1  10       3674.87       3701.39        56.17 o                         
  -3   1  10       3249.93       3160.78        47.06 o                         
  -2   1  10         74.01         56.42         6.88 o                         
  -1   1  10       1973.30       2048.31        32.89 o                         
   0   1  10      24425.87      23424.01       291.12 o                         
   1   1  10       2145.58       2081.52        30.70 o                         
   2   1  10         28.19         29.96         6.82 o                         
   3   1  10       2712.19       2797.83        56.21 o                         
   4   1  10       6223.45       6157.20       121.87 o                         
   5   1  10       1798.95       1761.42        47.72 o                         
   6   1  10        458.33        481.13        28.20 o                         
   7   1  10        259.37        241.03        30.64 o                         
 -10   2  10        101.46        144.65        38.27 o                         
  -9   2  10       4228.72       4294.01       113.87 o                         
  -8   2  10        309.78        319.01        22.23 o                         
  -7   2  10       6113.61       6272.12       141.28 o                         
  -6   2  10       3945.35       3943.12        79.12 o                         
  -5   2  10       4658.59       4616.69        73.86 o                         
  -4   2  10       5695.65       5737.46        80.70 o                         
  -3   2  10       3822.00       4010.95        56.42 o                         
  -2   2  10        244.35        230.77         9.59 o                         
  -1   2  10       8262.53       8439.87       107.39 o                         
   0   2  10       2021.22       2052.02        32.28 o                         
   1   2  10       8750.45       8707.85       114.59 o                         
   2   2  10       8537.82       8697.42       116.07 o                         
   3   2  10       2944.57       3006.50        55.43 o                         
   4   2  10       7407.20       7462.22       156.81 o                         
   5   2  10       1491.84       1459.16        39.21 o                         
   6   2  10         51.77         52.98        17.80 o                         
   7   2  10       2719.10       2705.58        99.37 o                         
 -10   3  10       3897.07       4117.44       144.42 o                         
  -9   3  10       1496.52       1512.34        79.57 o                         
  -8   3  10        115.81         94.01        18.35 o                         
  -7   3  10        153.54        145.17        17.72 o                         
  -6   3  10        594.91        677.57        25.92 o                         
  -5   3  10       1850.40       1805.46        38.12 o                         
  -4   3  10         90.40        102.10         8.15 o                         
  -3   3  10      13587.70      13608.78       185.97 o                         
  -2   3  10      13872.05      13819.29       177.45 o                         
  -1   3  10       3918.05       3947.28        57.46 o                         
   0   3  10         16.94         13.19         5.91 o                         
   1   3  10        623.50        630.07        14.23 o                         
   2   3  10        929.89        933.93        19.87 o                         
   3   3  10       3977.89       3965.59        68.51 o                         
   4   3  10        212.87        214.07        16.23 o                         
   5   3  10       5199.59       5148.03       105.17 o                         
   6   3  10       7541.89       7232.32       169.04 o                         
   7   3  10       1479.67       1426.19        70.15 o                         
  -9   4  10          1.30        -12.20        17.02 o                         
  -8   4  10        288.58        272.21        26.08 o                         
  -7   4  10       2141.42       2172.25        65.92 o                         
  -6   4  10      12552.75      12456.39       286.55 o                         
  -5   4  10       4075.32       4060.15        77.30 o                         
  -4   4  10       2129.96       2184.08        43.82 o                         
  -3   4  10        925.95        923.47        20.79 o                         
  -2   4  10       1299.50       1284.55        23.83 o                         
  -1   4  10         46.62         54.26         7.78 o                         
   0   4  10        477.96        546.09        15.13 o                         
   1   4  10       5295.80       5204.33        82.79 o                         
   2   4  10      18444.65      18376.17       283.78 o                         
   3   4  10       4337.40       4362.99        76.08 o                         
   4   4  10       1372.76       1384.97        38.87 o                         
   5   4  10        185.51        220.63        20.86 o                         
   6   4  10        168.16        171.53        24.16 o                         
   7   4  10         14.30        -31.19        20.80 o                         
  -9   5  10       1426.28       1492.77        69.71 o                         
  -8   5  10        619.13        608.53        33.99 o                         
  -7   5  10       5137.39       5117.04       129.91 o                         
  -6   5  10        753.33        852.17        30.69 o                         
  -5   5  10       2822.95       2874.61        59.17 o                         
  -4   5  10        229.28        249.05        14.19 o                         
  -3   5  10        905.08        898.45        24.51 o                         
  -2   5  10      12570.66      12459.19       179.56 o                         
  -1   5  10       7781.53       7723.87       118.03 o                         
   0   5  10       1296.04       1374.36        30.58 o                         
   1   5  10       7693.11       7570.41       133.35 o                         
   2   5  10        920.87        947.71        25.43 o                         
   3   5  10       4641.86       4645.98        89.50 o                         
   4   5  10        205.91        201.94        16.99 o                         
   5   5  10        408.92        445.68        39.93 o                         
   6   5  10       7038.88       7185.71       212.29 o                         
  -9   6  10       4198.92       4093.25       187.96 o                         
  -8   6  10        129.00        129.31        39.48 o                         
  -7   6  10         34.61         28.25        20.49 o                         
  -6   6  10        408.77        450.25        24.48 o                         
  -5   6  10       3716.22       3790.78        75.62 o                         
  -4   6  10          0.59         14.54        10.04 o                         
  -3   6  10      14349.07      14673.27       272.78 o                         
  -2   6  10         53.40         57.33         9.94 o                         
  -1   6  10      14625.83      14438.84       257.55 o                         
   0   6  10         91.86         83.57        10.81 o                         
   1   6  10        581.02        631.85        21.01 o                         
   2   6  10        386.69        381.55        17.32 o                         
   3   6  10       3309.11       3402.99        71.82 o                         
   4   6  10         38.94         44.36        16.27 o                         
   5   6  10       9168.93       9669.87       313.94 o                         
   6   6  10        137.47        155.89        33.01 o                         
  -8   7  10        485.53        511.93        55.91 o                         
  -7   7  10       5854.01       5836.52       185.90 o                         
  -6   7  10        423.61        436.71        27.10 o                         
  -5   7  10       4609.16       4640.20       100.53 o                         
  -4   7  10        383.35        437.25        20.83 o                         
  -3   7  10        115.05        116.85        12.76 o                         
  -2   7  10       3682.86       3814.69        75.17 o                         
  -1   7  10       3261.23       3192.69        64.46 o                         
   0   7  10       1344.08       1334.73        35.73 o                         
   1   7  10       7048.87       7186.79       139.14 o                         
   2   7  10        503.28        550.06        24.38 o                         
   3   7  10       6474.63       6406.26       155.67 o                         
   4   7  10        732.32        731.57        52.92 o                         
   5   7  10        107.58        122.49        31.11 o                         
   6   7  10       2203.10       2360.69       124.65 o                         
  -8   8  10        547.64        532.49        65.93 o                         
  -7   8  10        556.15        716.43        49.18 o                         
  -6   8  10       6751.93       6757.65       172.69 o                         
  -5   8  10       2114.65       2191.89        63.28 o                         
  -4   8  10       2512.88       2466.52        68.33 o                         
  -3   8  10       2397.85       2425.03        74.09 o                         
  -2   8  10        463.32        470.42        21.40 o                         
  -1   8  10        663.45        702.28        25.00 o                         
   0   8  10        829.52        863.39        30.99 o                         
   1   8  10       3674.41       3659.40        89.61 o                         
   2   8  10       9568.68       9544.38       213.91 o                         
   3   8  10       3976.96       3961.63       108.79 o                         
   4   8  10       1000.81       1034.41        52.53 o                         
   5   8  10        863.28        948.94        69.96 o                         
  -7   9  10        156.33        281.79        40.86 o                         
  -6   9  10        276.28        294.80        30.45 o                         
  -5   9  10       1776.00       1917.67        64.22 o                         
  -4   9  10        119.37        104.94        18.85 o                         
  -3   9  10       4257.98       4049.19       100.55 o                         
  -2   9  10       8190.57       7868.47       183.20 o                         
  -1   9  10       3339.55       3222.08        81.20 o                         
   0   9  10        451.68        428.50        22.88 o                         
   1   9  10          2.10          9.77        12.81 o                         
   2   9  10        751.82        767.83        33.56 o                         
   3   9  10        456.11        415.20        30.53 o                         
   4   9  10        121.73        112.80        27.63 o                         
  -6  10  10       3324.65       3393.81       124.30 o                         
  -5  10  10       1796.81       1812.00        70.78 o                         
  -4  10  10        682.45        747.69        36.61 o                         
  -3  10  10       1318.15       1211.22        43.19 o                         
  -2  10  10         25.04         40.76        14.95 o                         
  -1  10  10       2701.82       2805.62        75.88 o                         
   0  10  10        180.35        195.23        16.30 o                         
   1  10  10       4785.73       4637.26       136.13 o                         
   2  10  10       3045.99       3242.83       101.57 o                         
   3  10  10       1622.70       1664.97        68.83 o                         
  -4  11  10       1402.60       1390.81        86.75 o                         
  -3  11  10       2074.43       1869.28        76.81 o                         
  -2  11  10        354.63        342.60        22.91 o                         
  -1  11  10        845.96        771.03        36.69 o                         
   0  11  10       4374.96       4356.73       160.11 o                         
   1  11  10       1506.29       1487.21        69.32 o                         
   2  11  10          3.52         94.77        23.86 o                         
  -9   0  11       3584.09       3843.30       158.75 o                         
  -7   0  11       5542.56       5374.20       172.33 o                         
  -5   0  11      16305.97      15593.95       424.33 o                         
  -3   0  11        855.26        800.61        24.75 o                         
  -1   0  11      13959.54      13808.68       278.41 o                         
   1   0  11       3868.18       4009.62        78.31 o                         
   3   0  11      15654.20      15399.97       393.78 o                         
   5   0  11          2.71         25.64        19.48 o                         
   7   0  11       4108.12       4195.52       243.31 o                         
 -10   1  11        542.05        571.00        50.45 o                         
  -9   1  11       2289.87       2172.33        70.45 o                         
  -8   1  11         22.85         40.65        16.46 o                         
  -7   1  11          6.67         28.48        13.85 o                         
  -6   1  11       4614.09       4665.14        94.72 o                         
  -5   1  11       8524.22       8304.24       154.57 o                         
  -4   1  11       2328.24       2462.70        44.38 o                         
  -3   1  11       5295.89       5219.77        78.84 o                         
  -2   1  11       2601.54       2621.57        43.91 o                         
  -1   1  11      12676.70      12814.23       178.56 o                         
   0   1  11         46.19         39.69         7.41 o                         
   1   1  11        746.72        729.37        17.15 o                         
   2   1  11       5274.35       5193.58        92.53 o                         
   3   1  11       7213.15       7248.40       136.44 o                         
   4   1  11       1378.86       1359.36        38.71 o                         
   5   1  11       1875.03       1873.79        50.63 o                         
   6   1  11       1067.20       1051.99        48.67 o                         
   7   1  11       3914.45       3984.88       136.84 o                         
  -9   2  11        901.37       1029.46        49.52 o                         
  -8   2  11       3013.50       2879.43        79.16 o                         
  -7   2  11        719.71        777.42        32.09 o                         
  -6   2  11       1795.23       1696.93        47.12 o                         
  -5   2  11        232.85        219.76        14.45 o                         
  -4   2  11          1.03         15.69         8.14 o                         
  -3   2  11       4430.75       4264.16        64.74 o                         
  -2   2  11      11171.54      11403.06       162.37 o                         
  -1   2  11       6732.54       6627.09        90.25 o                         
   0   2  11       3343.72       3325.61        49.46 o                         
   1   2  11       1026.55       1010.98        20.93 o                         
   2   2  11       2686.57       2645.69        49.85 o                         
   3   2  11       1483.15       1542.01        49.04 o                         
   4   2  11        526.74        554.43        24.45 o                         
   5   2  11       3065.04       3244.74        78.49 o                         
   6   2  11       6047.01       5807.63       171.64 o                         
   7   2  11       1349.17       1364.65        74.36 o                         
  -9   3  11       1122.55       1147.03        57.72 o                         
  -8   3  11        688.98        687.13        33.98 o                         
  -7   3  11       6788.86       6684.89       165.38 o                         
  -6   3  11       8413.48       8468.44       179.91 o                         
  -5   3  11       2547.80       2470.23        54.21 o                         
  -4   3  11        926.19        902.91        22.57 o                         
  -3   3  11          4.47         11.17         7.90 o                         
  -2   3  11       3614.39       3623.78        56.62 o                         
  -1   3  11        563.20        592.81        15.61 o                         
   0   3  11        431.94        457.73        13.90 o                         
   1   3  11      13906.93      14136.89       258.62 o                         
   2   3  11      11793.64      11824.32       193.03 o                         
   3   3  11       1245.27       1295.68        34.70 o                         
   4   3  11        647.76        615.29        25.69 o                         
   5   3  11        118.25        104.20        17.34 o                         
   6   3  11        613.39        570.36        40.70 o                         
  -9   4  11        137.05        143.94        41.06 o                         
  -8   4  11        228.16        258.41        26.34 o                         
  -7   4  11        270.44        243.40        24.62 o                         
  -6   4  11         36.64         20.86        14.40 o                         
  -5   4  11       4048.46       4081.82        87.62 o                         
  -4   4  11       2052.55       2055.19        45.92 o                         
  -3   4  11      14975.64      14491.57       253.82 o                         
  -2   4  11       6266.16       6289.40       100.58 o                         
  -1   4  11        591.02        581.90        18.50 o                         
   0   4  11       1145.41       1154.03        29.32 o                         
   1   4  11       1540.40       1527.43        35.82 o                         
   2   4  11         20.30         30.42        11.62 o                         
   3   4  11       1668.91       1687.62        43.01 o                         
   4   4  11       2162.63       2102.26        57.09 o                         
   5   4  11       8647.90       8510.51       206.07 o                         
   6   4  11       4788.06       4684.69       152.85 o                         
  -9   5  11       2252.01       2206.55        99.16 o                         
  -8   5  11        922.75        993.33        49.12 o                         
  -7   5  11       4198.59       4286.89       109.18 o                         
  -6   5  11        294.02        356.97        22.96 o                         
  -5   5  11          9.41          8.31        11.81 o                         
  -4   5  11      10884.71      11224.34       205.49 o                         
  -3   5  11        104.30        111.32        12.33 o                         
  -2   5  11        486.54        528.95        18.24 o                         
  -1   5  11       6573.12       6730.75       126.27 o                         
   0   5  11       2334.95       2443.86        51.30 o                         
   1   5  11       8434.81       8093.57       147.01 o                         
   2   5  11        871.18        881.53        26.69 o                         
   3   5  11         14.27         10.28        12.59 o                         
   4   5  11       8822.09       8750.05       211.93 o                         
   5   5  11       1233.58       1223.95        59.02 o                         
   6   5  11        394.39        392.99        43.21 o                         
  -8   6  11       8094.27       8336.24       277.53 o                         
  -7   6  11          7.48         19.72        22.37 o                         
  -6   6  11       2500.73       2377.18        79.72 o                         
  -5   6  11        459.46        535.01        25.08 o                         
  -4   6  11       2472.50       2534.05        57.62 o                         
  -3   6  11        161.79        163.68        15.06 o                         
  -2   6  11          5.74         11.49        10.08 o                         
  -1   6  11         66.56         71.58        11.47 o                         
   0   6  11      20089.12      19905.68       355.89 o                         
   1   6  11         10.28         -0.94        10.03 o                         
   2   6  11       2475.76       2539.06        58.23 o                         
   3   6  11          8.00         24.46        14.41 o                         
   4   6  11       3496.96       3657.47       101.05 o                         
   5   6  11        540.29        599.56        54.45 o                         
  -8   7  11       1143.48       1082.46        84.14 o                         
  -7   7  11       1992.58       2177.27        95.13 o                         
  -6   7  11         99.49         72.63        23.69 o                         
  -5   7  11        415.07        447.34        26.08 o                         
  -4   7  11      12403.20      12583.48       242.71 o                         
  -3   7  11        523.76        613.62        25.17 o                         
  -2   7  11       2258.46       2235.86        49.02 o                         
  -1   7  11       3113.07       3141.16        66.55 o                         
   0   7  11       3903.87       4000.05        84.96 o                         
   1   7  11       2640.92       2627.64        63.26 o                         
   2   7  11        320.95        358.03        22.52 o                         
   3   7  11          0.01          3.53        15.94 o                         
   4   7  11       9228.37       9188.10       258.64 o                         
   5   7  11        101.04         63.77        36.31 o                         
  -7   8  11       1059.10       1052.33        82.21 o                         
  -6   8  11          7.94         -9.12        22.43 o                         
  -5   8  11       2278.23       2300.97        67.78 o                         
  -4   8  11       2257.06       2305.50        64.02 o                         
  -3   8  11       7541.88       7489.49       162.68 o                         
  -2   8  11       3089.68       3154.43        75.85 o                         
  -1   8  11         10.97          6.40        12.25 o                         
   0   8  11       2292.46       2371.27        63.88 o                         
   1   8  11        529.24        511.32        25.52 o                         
   2   8  11         15.59         13.65        13.72 o                         
   3   8  11       3091.20       2942.18        91.91 o                         
   4   8  11       1420.30       1601.42        70.59 o                         
  -6   9  11       3117.60       3135.27       131.28 o                         
  -5   9  11        352.65        376.59        26.18 o                         
  -4   9  11         91.21         92.02        18.36 o                         
  -3   9  11        464.86        492.82        27.05 o                         
  -2   9  11        883.55        856.48        31.74 o                         
  -1   9  11       1597.11       1531.00        46.67 o                         
   0   9  11        778.65        832.27        34.29 o                         
   1   9  11       5383.03       5336.68       147.08 o                         
   2   9  11       5681.82       5750.98       150.69 o                         
   3   9  11        216.40        230.54        28.82 o                         
  -5  10  11          7.00        -33.28        22.18 o                         
  -4  10  11        185.55        201.13        23.80 o                         
  -3  10  11       1706.42       1811.41        63.67 o                         
  -2  10  11       7189.62       7268.39       204.11 o                         
  -1  10  11        840.76        803.73        34.34 o                         
   0  10  11        935.63        824.76        45.73 o                         
   1  10  11         44.78         45.14        18.23 o                         
   2  10  11        665.44        692.76        48.07 o                         
  -3  11  11       1221.94       1219.51        59.71 o                         
  -2  11  11        734.97        651.32        35.96 o                         
  -1  11  11       1214.98       1161.35        51.31 o                         
   0  11  11        239.20        287.07        29.04 o                         
  -8   0  12        407.66        357.87        42.47 o                         
  -6   0  12        993.01        994.06        46.54 o                         
  -4   0  12      13045.00      13628.89       396.69 o                         
  -2   0  12       8338.23       8283.79       320.81 o                         
   0   0  12        638.95        683.35        31.31 o                         
   2   0  12       2338.40       2280.67        73.61 o                         
   4   0  12      11274.14      10977.13       306.26 o                         
   6   0  12       6981.22       7134.21       290.96 o                         
  -9   1  12        240.49        200.50        31.63 o                         
  -8   1  12       5274.30       5479.97       140.03 o                         
  -7   1  12          2.97         -3.23        13.98 o                         
  -6   1  12       4921.03       4874.04       105.78 o                         
  -5   1  12       1553.04       1567.16        40.59 o                         
  -4   1  12       2484.07       2491.62        54.09 o                         
  -3   1  12       5191.64       5095.26        93.20 o                         
  -2   1  12       2026.49       1927.37        38.83 o                         
  -1   1  12        667.92        680.62        20.05 o                         
   0   1  12      12629.45      12507.52       205.32 o                         
   1   1  12        120.31        112.41        12.11 o                         
   2   1  12       3743.91       3756.77        76.24 o                         
   3   1  12       1105.63       1150.25        34.46 o                         
   4   1  12       1676.87       1650.48        47.48 o                         
   5   1  12       3899.66       3720.72        98.71 o                         
   6   1  12       1146.10       1165.78        62.88 o                         
  -9   2  12       1366.61       1362.50        61.95 o                         
  -8   2  12       1010.19       1040.58        45.60 o                         
  -7   2  12       8570.84       8532.06       187.94 o                         
  -6   2  12       1561.94       1642.96        45.52 o                         
  -5   2  12        532.03        508.68        23.94 o                         
  -4   2  12       1257.99       1313.85        34.32 o                         
  -3   2  12         47.43         67.68        10.78 o                         
  -2   2  12        597.66        637.85        19.77 o                         
  -1   2  12        877.08        900.10        22.90 o                         
   0   2  12       3915.15       3833.64        67.64 o                         
   1   2  12      16359.92      16208.52       287.23 o                         
   2   2  12       2523.94       2461.52        57.73 o                         
   3   2  12        676.53        661.21        27.09 o                         
   4   2  12       1010.30        999.90        34.52 o                         
   5   2  12          1.88         14.43        17.56 o                         
   6   2  12        167.60        225.64        32.89 o                         
  -9   3  12          1.09         10.62        22.59 o                         
  -8   3  12        239.10        225.56        27.12 o                         
  -7   3  12         50.69         74.70        17.84 o                         
  -6   3  12       1387.21       1334.65        43.67 o                         
  -5   3  12        956.08        949.18        32.16 o                         
  -4   3  12       3085.56       3062.79        67.83 o                         
  -3   3  12      17487.04      17101.80       297.67 o                         
  -2   3  12       7511.33       7476.34       126.24 o                         
  -1   3  12         63.78         69.63         9.63 o                         
   0   3  12        276.73        339.25        15.59 o                         
   1   3  12        344.16        351.58        21.68 o                         
   2   3  12       1400.28       1377.68        38.41 o                         
   3   3  12        178.43        169.77        17.03 o                         
   4   3  12       2878.03       2977.40        71.85 o                         
   5   3  12       7124.54       7008.85       180.70 o                         
   6   3  12       3466.48       3536.87       148.08 o                         
  -9   4  12         96.33         57.98        26.08 o                         
  -8   4  12       1556.06       1524.22        67.71 o                         
  -7   4  12       2138.82       2169.05        68.88 o                         
  -6   4  12       5210.11       5288.84       134.31 o                         
  -5   4  12       1184.13       1245.13        47.97 o                         
  -4   4  12       3558.67       3367.78        75.03 o                         
  -3   4  12        176.28        169.80        15.76 o                         
  -2   4  12       3653.58       3811.00        82.23 o                         
  -1   4  12        823.62        811.97        25.93 o                         
   0   4  12       4064.78       4076.79        84.17 o                         
   1   4  12       5945.74       5893.72       124.36 o                         
   2   4  12       6583.36       6523.87       136.76 o                         
   3   4  12       1876.63       1818.14        57.35 o                         
   4   4  12       2459.81       2488.63        74.97 o                         
   5   4  12         38.67          5.12        19.39 o                         
  -8   5  12       1269.45       1319.32        89.20 o                         
  -7   5  12        272.96        301.27        27.93 o                         
  -6   5  12       2882.22       2981.55        84.13 o                         
  -5   5  12       4976.96       4831.74       117.54 o                         
  -4   5  12       1674.45       1702.82        47.81 o                         
  -3   5  12        106.59         89.54        13.96 o                         
  -2   5  12       2951.37       2869.45        59.27 o                         
  -1   5  12       8105.69       7859.12       146.62 o                         
   0   5  12       4577.55       4697.29        97.87 o                         
   1   5  12        534.59        534.87        23.01 o                         
   2   5  12       1397.52       1355.32        41.67 o                         
   3   5  12       5348.72       5316.95       131.67 o                         
   4   5  12       1003.20       1071.39        44.08 o                         
   5   5  12        242.07        227.44        26.14 o                         
  -8   6  12         25.01         57.20        34.09 o                         
  -7   6  12        376.09        331.01        38.19 o                         
  -6   6  12        136.40        136.51        24.17 o                         
  -5   6  12      10048.30      10038.37       235.28 o                         
  -4   6  12         29.35         31.97        12.43 o                         
  -3   6  12        111.81        141.54        13.88 o                         
  -2   6  12         22.25         31.84        10.54 o                         
  -1   6  12      12437.26      12632.33       235.42 o                         
   0   6  12        140.21        143.23        16.25 o                         
   1   6  12         39.30         31.02        12.98 o                         
   2   6  12         44.03         35.72        16.27 o                         
   3   6  12       7969.36       7909.87       194.45 o                         
   4   6  12         34.34         24.14        23.10 o                         
   5   6  12          4.19         -9.48        29.31 o                         
  -7   7  12        502.82        548.78        57.35 o                         
  -6   7  12       1028.02        980.27        54.30 o                         
  -5   7  12       5609.28       5514.77       156.01 o                         
  -4   7  12        582.24        641.35        28.57 o                         
  -3   7  12         40.17         45.22        14.86 o                         
  -2   7  12       1060.59       1114.60        32.78 o                         
  -1   7  12      10325.37      10248.93       207.68 o                         
   0   7  12       1203.22       1193.44        38.24 o                         
   1   7  12        532.28        561.16        27.44 o                         
   2   7  12       1868.96       1889.11        63.57 o                         
   3   7  12       6186.77       5974.28       172.67 o                         
   4   7  12        119.25        139.84        35.48 o                         
  -6   8  12       1196.50       1204.80        65.47 o                         
  -5   8  12       1536.18       1588.11        58.00 o                         
  -4   8  12       2767.20       2568.25        77.19 o                         
  -3   8  12        391.74        427.59        26.55 o                         
  -2   8  12       4419.64       4201.64        99.69 o                         
  -1   8  12       1164.58       1204.30        41.19 o                         
   0   8  12       1068.70       1145.66        40.19 o                         
   1   8  12       1906.85       1880.06        58.93 o                         
   2   8  12       2632.96       2700.16        85.44 o                         
   3   8  12       2110.90       2241.45        89.13 o                         
  -5   9  12         68.17         58.78        21.96 o                         
  -4   9  12       1019.57       1042.53        42.52 o                         
  -3   9  12       6629.00       6583.44       158.92 o                         
  -2   9  12       4359.15       4304.08        99.79 o                         
  -1   9  12        322.29        352.72        23.45 o                         
   0   9  12        700.24        709.45        31.65 o                         
   1   9  12          1.25        -13.32        15.42 o                         
   2   9  12       1589.45       1543.85        59.09 o                         
  -4  10  12         22.83         36.43        22.71 o                         
  -3  10  12         45.01         55.99        21.35 o                         
  -2  10  12          0.05         13.38        17.39 o                         
  -1  10  12        624.55        635.64        41.31 o                         
   0  10  12       2183.47       2192.86        76.83 o                         
   1  10  12       8503.71       8631.94       262.39 o                         
  -9   0  13       5310.76       5593.22       274.16 o                         
  -7   0  13        247.45        248.62        38.93 o                         
  -5   0  13       3722.21       3774.14       118.50 o                         
  -3   0  13          6.43        -10.88        14.89 o                         
  -1   0  13      17430.41      17281.16       468.50 o                         
   1   0  13       2385.88       2554.60        80.69 o                         
   3   0  13       8593.87       8731.21       263.29 o                         
   5   0  13         10.16         76.04        33.32 o                         
  -9   1  13       2593.12       2650.27       118.00 o                         
  -8   1  13        910.82        964.57        63.39 o                         
  -7   1  13         44.30         45.80        20.48 o                         
  -6   1  13         29.69         23.40        13.63 o                         
  -5   1  13      10302.72       9952.84       207.95 o                         
  -4   1  13       1517.19       1481.96        41.33 o                         
  -3   1  13         96.25        101.10        14.22 o                         
  -2   1  13       1540.24       1576.23        40.00 o                         
  -1   1  13       7171.60       6989.03       135.53 o                         
   0   1  13       2954.42       2945.62        64.10 o                         
   1   1  13        716.27        687.18        25.80 o                         
   2   1  13         37.09         28.38        13.22 o                         
   3   1  13       8378.25       8370.76       179.24 o                         
   4   1  13        753.29        705.74        36.71 o                         
   5   1  13        549.66        561.95        39.73 o                         
  -9   2  13       1135.62       1317.54        78.70 o                         
  -8   2  13       1386.84       1369.70        58.24 o                         
  -7   2  13          0.46          4.20        16.84 o                         
  -6   2  13       4331.82       4295.35        98.94 o                         
  -5   2  13       1931.03       1919.19        59.47 o                         
  -4   2  13       7325.59       7389.15       162.08 o                         
  -3   2  13       2214.72       2202.52        54.30 o                         
  -2   2  13       1267.53       1323.19        37.09 o                         
  -1   2  13       2585.62       2517.41        58.30 o                         
   0   2  13       2171.84       2176.69        55.27 o                         
   1   2  13          0.66         -3.81        12.64 o                         
   2   2  13       5372.89       5315.73       113.81 o                         
   3   2  13       3318.17       3285.55        76.79 o                         
   4   2  13       5280.82       5566.45       137.46 o                         
   5   2  13       2487.67       2346.63        86.57 o                         
  -8   3  13       3135.44       3261.15       114.74 o                         
  -7   3  13       5261.29       5489.34       141.67 o                         
  -6   3  13       1758.25       1830.39        71.39 o                         
  -5   3  13        153.42        145.94        17.35 o                         
  -4   3  13       1515.61       1436.20        42.88 o                         
  -3   3  13        351.84        388.13        21.31 o                         
  -2   3  13       1997.65       1911.71        50.72 o                         
  -1   3  13        362.38        333.91        19.80 o                         
   0   3  13       7315.69       7113.17       141.78 o                         
   1   3  13      11575.22      11426.83       254.99 o                         
   2   3  13       4186.13       4157.72       100.82 o                         
   3   3  13        172.94        195.01        18.81 o                         
   4   3  13        188.64        149.12        28.22 o                         
   5   3  13          5.44         39.79        23.84 o                         
  -8   4  13          6.80          1.48        21.58 o                         
  -7   4  13        939.54        968.59        47.66 o                         
  -6   4  13         93.79         91.13        20.56 o                         
  -5   4  13        444.57        420.06        25.79 o                         
  -4   4  13       2003.60       2085.73        58.60 o                         
  -3   4  13      14761.60      14812.84       314.83 o                         
  -2   4  13       2163.98       2199.02        60.32 o                         
  -1   4  13       1737.00       1691.23        46.14 o                         
   0   4  13         98.50        136.80        16.47 o                         
   1   4  13        389.07        393.41        24.16 o                         
   2   4  13        280.74        294.47        24.33 o                         
   3   4  13          6.85          8.77        15.83 o                         
   4   4  13       1669.88       1683.00        64.69 o                         
   5   4  13       8275.03       7954.76       236.66 o                         
  -8   5  13        100.39        108.69        36.16 o                         
  -7   5  13       3633.42       3713.92       135.74 o                         
  -6   5  13       1232.93       1245.93        58.58 o                         
  -5   5  13       1191.45       1230.85        44.08 o                         
  -4   5  13       3042.91       3110.02        79.01 o                         
  -3   5  13        260.01        312.97        21.61 o                         
  -2   5  13       6108.23       6218.32       131.42 o                         
  -1   5  13        148.72        167.00        16.74 o                         
   0   5  13        938.35       1037.05        35.50 o                         
   1   5  13       6478.85       6400.28       157.17 o                         
   2   5  13       2434.89       2546.17        68.22 o                         
   3   5  13        390.92        364.52        27.44 o                         
   4   5  13       2749.48       2820.14        91.75 o                         
  -7   6  13          0.30         17.78        30.70 o                         
  -6   6  13       6382.86       6419.25       181.51 o                         
  -5   6  13         17.81         47.91        16.78 o                         
  -4   6  13         12.65         -9.97        14.11 o                         
  -3   6  13         82.61         73.05        16.41 o                         
  -2   6  13       2625.69       2640.23        63.63 o                         
  -1   6  13         15.25         29.31        12.25 o                         
   0   6  13       6139.77       6050.63       137.42 o                         
   1   6  13         28.12         37.44        17.29 o                         
   2   6  13       8119.80       8074.69       246.47 o                         
   3   6  13          3.77         -3.61        23.99 o                         
   4   6  13        274.24        266.17        41.82 o                         
  -6   7  13       1413.11       1530.03        82.45 o                         
  -5   7  13        590.90        665.90        43.32 o                         
  -4   7  13       4194.27       4360.06       123.06 o                         
  -3   7  13         26.38         39.09        16.77 o                         
  -2   7  13       5942.26       5982.88       127.19 o                         
  -1   7  13        154.49        181.92        19.51 o                         
   0   7  13        531.41        568.78        31.86 o                         
   1   7  13       1407.51       1324.28        51.52 o                         
   2   7  13       2098.79       2184.13        76.73 o                         
   3   7  13        387.42        402.04        37.41 o                         
  -6   8  13        638.34        667.76        60.52 o                         
  -5   8  13         90.59         74.11        24.28 o                         
  -4   8  13        971.61        975.96        46.91 o                         
  -3   8  13       6296.24       6318.13       157.36 o                         
  -2   8  13       1558.53       1560.26        45.94 o                         
  -1   8  13       3298.84       3342.50        87.47 o                         
   0   8  13        385.28        410.26        27.12 o                         
   1   8  13        187.24        200.67        24.44 o                         
   2   8  13       2046.35       2133.87        83.09 o                         
  -4   9  13         64.57         63.17        22.05 o                         
  -3   9  13        115.89         91.18        23.50 o                         
  -2   9  13        293.94        251.97        23.01 o                         
  -1   9  13          9.60         17.51        17.91 o                         
   0   9  13       3353.86       3451.38       103.67 o                         
   1   9  13       6595.55       6700.84       259.27 o                         
  -8   0  14        240.31        135.50        56.97 o                         
  -6   0  14       4964.53       5260.15       204.33 o                         
  -4   0  14       2330.01       2271.16        85.59 o                         
  -2   0  14      14073.29      14288.58       398.64 o                         
   0   0  14          0.51        -18.71        18.26 o                         
   2   0  14       5870.36       5575.51       252.34 o                         
   4   0  14       1639.51       1483.67        96.77 o                         
  -8   1  14        804.81        855.92        61.45 o                         
  -7   1  14        275.61        268.12        35.98 o                         
  -6   1  14       4878.89       4854.88       129.24 o                         
  -5   1  14        595.49        579.43        30.32 o                         
  -4   1  14         59.87         69.87        14.21 o                         
  -3   1  14       3456.45       3280.35        78.24 o                         
  -2   1  14       5142.24       5216.97       114.70 o                         
  -1   1  14       1999.85       1987.31        52.76 o                         
   0   1  14        567.26        539.23        25.54 o                         
   1   1  14        829.77        763.86        32.25 o                         
   2   1  14       8579.92       8761.63       214.07 o                         
   3   1  14        218.30        201.20        23.72 o                         
   4   1  14        174.24        116.96        24.68 o                         
  -8   2  14        717.99        738.99        41.66 o                         
  -7   2  14       4636.13       4867.57       139.31 o                         
  -6   2  14       1567.10       1668.97        56.85 o                         
  -5   2  14       3743.06       3644.08        89.82 o                         
  -4   2  14        180.41        198.26        20.33 o                         
  -3   2  14       2865.89       2785.83       101.31 o                         
  -2   2  14       1727.78       1663.43        48.65 o                         
  -1   2  14        343.23        398.98        24.35 o                         
   0   2  14       2883.05       2807.29        71.18 o                         
   1   2  14       7369.05       7279.49       161.36 o                         
   2   2  14       1272.12       1184.65        39.17 o                         
   3   2  14       3567.86       3542.74       110.78 o                         
   4   2  14          0.20          5.07        23.44 o                         
  -8   3  14         12.76         31.64        23.02 o                         
  -7   3  14        600.36        638.77        41.59 o                         
  -6   3  14        243.66        277.62        28.74 o                         
  -5   3  14        893.00        881.32        35.84 o                         
  -4   3  14       9788.60       9897.23       230.78 o                         
  -3   3  14       7852.36       7936.16       183.70 o                         
  -2   3  14        462.48        487.33        26.31 o                         
  -1   3  14        692.87        712.77        32.24 o                         
   0   3  14        245.44        283.78        22.05 o                         
   1   3  14        899.52        900.95        37.75 o                         
   2   3  14        119.94        146.79        19.34 o                         
   3   3  14       1235.93       1175.91        59.48 o                         
   4   3  14       7230.27       7503.55       205.93 o                         
  -7   4  14       2543.97       2611.53        92.25 o                         
  -6   4  14         31.18         14.00        21.13 o                         
  -5   4  14        472.78        614.71        33.18 o                         
  -4   4  14        585.29        564.08        30.40 o                         
  -3   4  14        262.56        282.08        23.08 o                         
  -2   4  14       2842.34       2753.54        76.08 o                         
  -1   4  14       1811.62       1897.62        58.12 o                         
   0   4  14      10448.09       9951.97       234.20 o                         
   1   4  14       2910.75       2797.28        88.76 o                         
   2   4  14          7.99         -2.26        17.21 o                         
   3   4  14        429.97        494.79        34.43 o                         
   4   4  14        825.36        784.78        44.10 o                         
  -7   5  14       1602.02       1453.89        90.12 o                         
  -6   5  14       1462.15       1483.92        67.71 o                         
  -5   5  14       2423.70       2380.10        76.91 o                         
  -4   5  14       4590.56       4570.80       119.37 o                         
  -3   5  14        605.03        674.04        30.75 o                         
  -2   5  14         50.35         47.83        15.97 o                         
  -1   5  14       5172.89       5048.89       109.97 o                         
   0   5  14        573.52        579.87        28.63 o                         
   1   5  14       2270.20       2319.64        67.35 o                         
   2   5  14        705.21        687.07        35.52 o                         
   3   5  14       2228.46       2174.81        82.55 o                         
  -6   6  14        172.51        161.58        29.48 o                         
  -5   6  14       8297.19       8393.54       211.66 o                         
  -4   6  14         18.90         16.11        16.80 o                         
  -3   6  14       1942.22       2051.92        61.70 o                         
  -2   6  14         16.28         -7.22        14.91 o                         
  -1   6  14       2972.83       3008.16        74.55 o                         
   0   6  14        331.94        353.85        23.75 o                         
   1   6  14         26.88         32.60        19.03 o                         
   2   6  14         22.53          6.02        24.81 o                         
   3   6  14       5757.42       5614.82       290.76 o                         
  -6   7  14        890.86        876.46        64.84 o                         
  -5   7  14       1500.87       1549.38        71.39 o                         
  -4   7  14        549.22        588.72        40.58 o                         
  -3   7  14        158.95        147.88        24.28 o                         
  -2   7  14         55.01         51.64        19.34 o                         
  -1   7  14       6735.83       6805.74       162.57 o                         
   0   7  14        140.00        127.93        24.21 o                         
   1   7  14       2466.98       2511.42        88.68 o                         
   2   7  14        681.22        632.50        45.69 o                         
  -4   8  14        885.15        896.14        50.27 o                         
  -3   8  14        620.90        607.20        41.21 o                         
  -2   8  14       2700.01       2898.75        90.86 o                         
  -1   8  14       1540.42       1535.10        55.68 o                         
   0   8  14       5069.13       5153.26       146.12 o                         
   1   8  14       1114.63       1172.94        58.49 o                         
  -7   0  15       5127.98       4742.46       327.20 o                         
  -5   0  15        420.76        424.30        46.03 o                         
  -3   0  15        230.86        200.14        29.40 o                         
  -1   0  15      10428.42       9905.73       468.65 o                         
   1   0  15       6172.52       6371.11       238.74 o                         
   3   0  15       1006.88        940.86        80.87 o                         
  -7   1  15        376.05        413.12        38.12 o                         
  -6   1  15        576.41        588.76        40.03 o                         
  -5   1  15       3055.40       3174.84        95.54 o                         
  -4   1  15         21.56          7.61        18.09 o                         
  -3   1  15       7378.83       6926.53       163.08 o                         
  -2   1  15       1251.07       1209.36        43.67 o                         
  -1   1  15       1719.38       1749.00        55.01 o                         
   0   1  15       5016.59       4830.67       131.66 o                         
   1   1  15       1250.81       1155.94        68.67 o                         
   2   1  15        464.08        465.19        31.28 o                         
   3   1  15       3674.63       3582.67       110.23 o                         
  -7   2  15        296.61        321.54        26.44 o                         
  -6   2  15        958.72        918.29        47.92 o                         
  -5   2  15       2500.98       2515.02        79.55 o                         
  -4   2  15       8821.86       8964.04       225.39 o                         
  -3   2  15       2606.84       2556.95        74.77 o                         
  -2   2  15       1048.68       1036.26        41.27 o                         
  -1   2  15        130.01        140.11        18.19 o                         
   0   2  15         37.60         38.21        15.44 o                         
   1   2  15        817.22        803.57        38.31 o                         
   2   2  15        669.96        705.46        37.87 o                         
   3   2  15       1830.59       1884.14        79.86 o                         
  -7   3  15       1398.60       1457.90        61.35 o                         
  -6   3  15        275.63        240.44        28.97 o                         
  -5   3  15        781.62        785.23        40.50 o                         
  -4   3  15          0.09          2.35        18.21 o                         
  -3   3  15       1064.36       1068.02        44.00 o                         
  -2   3  15         90.84         97.13        18.33 o                         
  -1   3  15       3493.38       3386.62        92.45 o                         
   0   3  15       7204.35       7392.08       174.57 o                         
   1   3  15       3232.00       3254.90        91.88 o                         
   2   3  15        208.62        219.63        26.38 o                         
   3   3  15        708.15        730.30        43.13 o                         
  -7   4  15       1821.91       1798.68        77.47 o                         
  -6   4  15        171.79        194.43        27.22 o                         
  -5   4  15       1430.20       1352.95        56.03 o                         
  -4   4  15       1876.40       1919.80        66.65 o                         
  -3   4  15       2340.35       2323.57        71.80 o                         
  -2   4  15       1246.79       1260.24        55.94 o                         
  -1   4  15       2228.83       2152.53        67.68 o                         
   0   4  15          0.44          4.99        17.61 o                         
   1   4  15       2089.32       2017.61        72.45 o                         
   2   4  15        817.23        856.70        45.40 o                         
   3   4  15       2567.12       2750.33        96.94 o                         
  -6   5  15       2762.47       3008.89       115.38 o                         
  -5   5  15       1851.79       1850.09        72.68 o                         
  -4   5  15         26.41         39.79        21.78 o                         
  -3   5  15       1361.22       1500.19        57.33 o                         
  -2   5  15       4608.88       4495.70       125.73 o                         
  -1   5  15       1013.20        983.38        44.94 o                         
   0   5  15        247.81        325.82        31.41 o                         
   1   5  15       1090.22       1132.02        54.75 o                         
   2   5  15       3409.64       3348.18       125.69 o                         
  -5   6  15         11.78         17.38        20.80 o                         
  -4   6  15        155.29        143.69        24.18 o                         
  -3   6  15         46.10         42.56        19.50 o                         
  -2   6  15       4822.41       4894.63       132.60 o                         
  -1   6  15         96.12        104.25        19.03 o                         
   0   6  15          1.07          7.14        17.96 o                         
   1   6  15         12.17         14.92        24.30 o                         
  -4   7  15          1.52          7.64        25.06 o                         
  -3   7  15        241.55        208.08        32.76 o                         
  -2   7  15       5465.81       5488.07       178.12 o                         
  -1   7  15        757.24        819.67        47.11 o                         
   0   7  15          2.32         20.23        24.36 o                         
  -6   0  16       5887.86       6103.04       258.76 o                         
  -4   0  16       1556.63       1365.05        78.55 o                         
  -2   0  16       5583.27       5078.26       198.24 o                         
   0   0  16        265.47        284.92        39.28 o                         
   2   0  16       5797.91       5907.94       251.50 o                         
  -6   1  16       2546.58       2689.65       132.99 o                         
  -5   1  16       2358.40       2278.34        86.41 o                         
  -4   1  16          0.53        -13.53        20.22 o                         
  -3   1  16        113.00        117.36        22.21 o                         
  -2   1  16       6047.17       6071.80       162.80 o                         
  -1   1  16       2192.33       2291.55        75.59 o                         
   0   1  16        888.58        868.87        43.49 o                         
   1   1  16       1223.72       1152.02        56.13 o                         
   2   1  16       4520.49       4442.17       245.09 o                         
  -6   2  16        506.30        600.14        48.24 o                         
  -5   2  16       1429.50       1364.03        70.07 o                         
  -4   2  16          0.84          6.79        17.84 o                         
  -3   2  16       2266.15       2237.68        77.53 o                         
  -2   2  16       1390.40       1339.92        55.37 o                         
  -1   2  16       5554.00       5519.14       156.83 o                         
   0   2  16       3556.48       3481.11       122.82 o                         
   1   2  16        561.74        636.53        42.07 o                         
   2   2  16        782.99        819.58        63.38 o                         
  -6   3  16         35.02         61.54        26.33 o                         
  -5   3  16       3172.79       3451.38       107.54 o                         
  -4   3  16       5258.36       5433.30       155.00 o                         
  -3   3  16        459.82        518.28        35.35 o                         
  -2   3  16        629.66        633.87        38.62 o                         
  -1   3  16       1109.36       1086.88        51.96 o                         
   0   3  16         14.37          7.31        20.14 o                         
   1   3  16        344.27        272.91        29.28 o                         
   2   3  16        462.43        444.88        36.29 o                         
  -5   4  16          1.90          5.01        25.48 o                         
  -4   4  16        266.35        283.08        28.87 o                         
  -3   4  16        585.21        610.95        42.52 o                         
  -2   4  16         46.81         32.24        21.16 o                         
  -1   4  16       2645.66       2717.07        89.07 o                         
   0   4  16       6289.64       6272.29       176.24 o                         
   1   4  16        878.61        867.24        46.04 o                         
  -5   5  16        230.53        228.25        29.89 o                         
  -4   5  16       4229.96       4206.66       147.16 o                         
  -3   5  16       1312.38       1419.59        63.06 o                         
  -2   5  16       1084.23       1085.94        53.64 o                         
  -1   5  16        704.21        698.18        49.91 o                         
   0   5  16        121.30        194.33        29.00 o                         
  -3   6  16       6839.61       6919.36       201.48 o                         
  -2   6  16         33.23         29.61        22.02 o                         
  -1   6  16         10.97         28.80        21.41 o                         
  -5   0  17         24.01        -54.22        36.15 o                         
  -3   0  17       3837.65       4052.79       183.25 o                         
  -1   0  17        107.46        119.03        38.25 o                         
   1   0  17      10199.66      10313.01       410.59 o                         
  -5   1  17        395.39        395.02        40.31 o                         
  -4   1  17        749.95        734.37        49.29 o                         
  -3   1  17       6025.22       5722.38       184.61 o                         
  -2   1  17        122.11        126.90        28.46 o                         
  -1   1  17         22.74         42.69        32.99 o                         
   0   1  17       2263.91       2286.48        92.37 o                         
   1   1  17       1186.23       1206.12        63.92 o                         
  -5   2  17       1517.72       1564.00        76.42 o                         
  -4   2  17       3253.09       3448.45       119.61 o                         
  -3   2  17        813.10        963.73        58.66 o                         
  -2   2  17       3124.80       3039.05       114.56 o                         
  -1   2  17         40.29         89.43        28.51 o                         
   0   2  17       1191.54       1291.83        64.94 o                         
  -4   3  17        127.44        135.28        25.30 o                         
  -3   3  17         40.08         21.72        21.14 o                         
  -2   3  17        777.39        787.03        43.54 o                         
  -1   3  17       4965.73       5228.91       151.31 o                         
   0   3  17       3094.42       3115.73       101.27 o                         
  -3   4  17        128.59         99.15        25.91 o                         
  -2   4  17         70.76        110.07        25.72 o                         
  -1   4  17        719.86        707.60        44.88 o                         
                                                                                
